# Supplementary material for: A new family of TonB-dependent copper transporters linked to respiratory oxidase function
Source: J Biol Chem. 2026 Jan 20;302(3):111180. doi: 10.1016/j.jbc.2026.111180 (PMC12914433; doi:10.1016/j.jbc.2026.111180)
Supplement: Table S1 [file mmc2.xlsx]

## Sheet: 137_IDs_TonB_dep_Rec_b-barrel
Clusters	IDs	Title	TBDTs_names	Organism	Co-crystalized Ligand
1	5t3r	Crystal structure of BT1762-1763	SusC homolog	Bacteroides thetaiotaomicron VPI-5482
1	5t4y	Crystal structure of BT1762-1763	SusC homolog	Bacteroides thetaiotaomicron VPI-5482
1	6z8i	Fructo-oligosaccharide transporter BT 1762-63	SusC homolog	Bacteroides thetaiotaomicron VPI-5482
1	6z9a	Fructo-oligosaccharide transporter BT 1762-63	SusC homolog	Bacteroides thetaiotaomicron VPI-5482	glycan
1	6zaz	Fructo-oligosaccharide transporter BT 1762-63	SusC homolog	Bacteroides thetaiotaomicron VPI-5482	glycan
1	6zlt	Open-open state of the Bt1762-Bt1763 levan transport system	SusC homolog	Bacteroides thetaiotaomicron VPI-5482
1	6zlu	Closed-closed state of the Bt1762-Bt1763 levan transport system	SusC homolog	Bacteroides thetaiotaomicron VPI-5482
1	6zm1	Open-closed state of the Bt1762-Bt1763 levan transport system	SusC homolog	Bacteroides thetaiotaomicron VPI-5482
1	8a9y	Substrate-free levan utilisation machinery (utilisome)	SusC homolog	Bacteroides thetaiotaomicron VPI-5482
1	8aa0	Levan utilisation machinery (utilisome) with levan fructo-oligosaccharides DP 8-12	SusC homolog	Bacteroides thetaiotaomicron VPI-5482	glycan
1	8aa1	Core SusCD transporter units from the levan utilisome with levan fructo-oligosaccharides DP 8-12	SusC homolog	Bacteroides thetaiotaomicron VPI-5482	glycan
1	8aa2	Inactive levan utilisation machinery (utilisome) in the presence of levan fructo-oligosaccharides DP 15-25	SusC homolog	Bacteroides thetaiotaomicron VPI-5482	glycan
1	8aa3	Core SusCD transporter units from the inactive levan utilisome in the presence of levan fructo-oligosaccharides DP 15-25	SusC homolog	Bacteroides thetaiotaomicron VPI-5482	glycan
1	6sli	Structure of the RagAB peptide transporter	RagA	Porphyromonas gingivalis W83	peptide
1	6slj	Structure of the RagAB peptide transporter	RagA	Porphyromonas gingivalis W83	peptide
1	6sln	Structure of the RagAB peptide transporter	RagA	Porphyromonas gingivalis W83	peptide
1	6sm3	Structure of the RagAB peptide importer in the 'closed-closed' state	RagA	Porphyromonas gingivalis W83	peptide
1	6sml	Structure of the RagAB peptide importer in the 'open-open' state	RagA	Porphyromonas gingivalis W83	peptide
1	6smq	Structure of the RagAB peptide importer in the 'open-closed' state	RagA	Porphyromonas gingivalis W83	peptide
2	8s34	Ferric-mycobactin receptor (FemA) in complex with aeruginic acid	FemA	Pseudomonas aeruginosa	Fe(III):aeruginoic acid (1:2)
2	9ex3	Ferric-mycobactin receptor (FemA) in complex with dihydroaeruginoic acid	FemA	Pseudomonas aeruginosa	Fe(III):dihydroaeruginoic acid (1:2)
2	9f2t	Ferric-mycobactin receptor (FemA)	FemA	Pseudomonas aeruginosa
2	9fvq	Ferric-mycobactin receptor (FemA) in complex with pyochelin	FemA	Pseudomonas aeruginosa	PYOCHELIN
2	6h7f	Crystal structure of BauA, the Ferric preacinetobactin receptor from Acinetobacter baumannii in complex with Fe3+-Preacinetobactin-acinetobactin	BauA	Acinetobacter baumannii	Fe(III): Preacinetobactin: Acinetobactin (1:1:1)
2	6h7v	Crystal structure of BauA, the Ferric preacinetobactin receptor from Acinetobacter baumannii	BauA	Acinetobacter baumannii
2	6hcp	Crystal structure of BauA, the Ferric preacinetobactin receptor from Acinetobacter baumannii	BauA	Acinetobacter baumannii
3	6i96	Structure of the ferrioxamine B transporter FoxA from Pseudomonas aeruginosa in complex with ferrioxamine B	FoxA	Pseudomonas aeruginosa	Ferrioxamine B
3	6i97	Structure of the ferrioxamine B transporter FoxA from Pseudomonas aeruginosa in complex with ferrioxamine B and a C-terminal TonB fragment	FoxA	Pseudomonas aeruginosa	Ferrioxamine B
3	6i98	Structure of the ferrioxamine B transporter FoxA from Pseudomonas aeruginosa, apo state	FoxA	Pseudomonas aeruginosa
3	6z8a	Outer membrane FoxA in complex with nocardamine	FoxA	Pseudomonas aeruginosa PAO1	Fe(III): nocardamine (1:1)
3	8b43	Crystal structure of ferrioxamine transporter	FoxA	Pseudomonas aeruginosa	Fe(III):bisucaberin (3:2)
3	8rm3	Crystal structure of ferrioxamine transporter FoxA	FoxA	Pseudomonas aeruginosa PAO1	?
3	8rmi	Crystal structure of ferrioxamine transporter FoxA	FoxA	Pseudomonas aeruginosa PAO1	desferrioxamine B (DFOB) and an Iridium(III) complex
3	3qlb	Enantiopyochelin outer membrane TonB-dependent transporter from Pseudomonas fluorescens bound to the ferri-enantiopyochelin	FetA	Pseudomonas fluorescens	Fe(III):enantiopyochelin (1:1)
4	1xkh	Pyoverdine outer membrane receptor FpvA from Pseudomonas aeruginosa PAO1 bound to pyoverdine	FpvA	Pseudomonas aeruginosa	pyoverdine
4	2iah	Crystal structure of the ferripyoverdine receptor of the outer membrane of Pseudomonas aeruginosa bound to ferripyoverdine	FpvA	Pseudomonas aeruginosa	Fe(III):pyoverdine (1:1)
4	2o5p	Crystal structure of the full length ferric pyoverdine outer membrane receptor FpvA of Pseudomonas aeruginosa in its apo form	FpvA	Pseudomonas aeruginosa
4	2w16	Structures of FpvA bound to heterologous pyoverdines	FpvA	Pseudomonas aeruginosa PAO1	non-cognate pyoverdine
4	2w6t	Structures of P. aeruginosa FpvA bound to heterologous pyoverdines: FpvA-Pvd(DSM50106)-Fe complex	FpvA	Pseudomonas aeruginosa PAO1	Fe(III):Pvd(DSM50106) (1:1)
4	2w6u	Structures of P. aeruginosa FpvA bound to heterologous pyoverdines: FpvA-Pvd(G173)-Fe complex	FpvA	Pseudomonas aeruginosa PAO1	Fe(III): Pvd(G173) (1:1)
4	2w75	Structures of P. aeruginosa FpvA bound to heterologous pyoverdines: Apo-FpvA	FpvA	Pseudomonas aeruginosa PAO1
4	2w76	Structures of P. aeruginosa FpvA bound to heterologous pyoverdines: FpvA-Pvd(Pa6)-Fe complex	FpvA	Pseudomonas aeruginosa PAO1	Fe(III): Pvd(Pa6) (1:1)
4	2w77	Structures of P. aeruginosa FpvA bound to heterologous pyoverdines: FpvA-Pvd(Pfl18.1)-Fe complex	FpvA	Pseudomonas aeruginosa PAO1	Fe(III):Pfl18.1 (1:1)
4	2w78	Structures of P. aeruginosa FpvA bound to heterologous pyoverdines: FpvA-Pvd(ATCC13535)-Fe complex	FpvA	Pseudomonas aeruginosa PAO1	Fe(III): Pvd(ATCC13535) (1:1)
4	5odw	Structure of the FpvAI-pyocin S2 complex	FpvAI	Pseudomonas aeruginosa 39016
4	3efm	Structure of the alcaligin outer membrane recepteur FauA from Bordetella pertussis	FauA	Bordetella pertussis
4	6e4v	The Crystal Structure of FhuE from E. coli in complex with its substrate Coprogen	FhuE	Escherichia coli BW25113	Fe(III):coprogen (1:1)
5	6v81	The crystal structure of the outer-membrane transporter YncD	PqqU/YncD	Escherichia coli BW25113
5	9c4o	Cryo-EM structure of PqqU with ligand PQQ	PqqU/YncD	Escherichia coli BW25113	PYRROLOQUINOLINE QUINONE
6	5nec	Crystal structure of the siderophore receptor PiuD from Pseudomonas aeruginosa	PiuD	Pseudomonas aeruginosa 39016
6	5fok	Crystal structure of the siderophore receptor PiuA from Pseudomonas aeruginosa	PiuA	Pseudomonas aeruginosa PAO1
6	5fp1	Crystal structure of the siderophore receptor PiuA from Acinetobacter baumannii	PiuA	Acinetobacter baumannii
7	6fok	Copper transporter OprC	OprC	Pseudomonas aeruginosa PAO1	Cu2+
7	6fom	Copper transporter OprC	OprC	Pseudomonas aeruginosa PAO1
7	6z8q	Copper transporter OprC	OprC	Pseudomonas aeruginosa PAO1	Ag+
7	6z8r	Copper transporter OprC	OprC	Pseudomonas aeruginosa PAO1	Cu2+
7	6z8s	Copper transporter OprC	OprC	Pseudomonas aeruginosa PAO1	Cu+
7	6z8t	Copper transporter OprC	OprC	Pseudomonas aeruginosa PAO1	Ag+
7	6z8u	Copper transporter OprC	OprC	Pseudomonas aeruginosa PAO1	Ag+
7	6z8y	Copper transporter OprC	OprC	Pseudomonas aeruginosa PAO1
7	6z8z	Copper transporter OprC	OprC	Pseudomonas aeruginosa PAO1
7	6z91	Copper transporter OprC	OprC	Pseudomonas aeruginosa PAO1	Ag+
7	6z99	Copper transporter OprC	OprC	Pseudomonas aeruginosa PAO1	Ag+
7	6z9n	Copper transporter OprC	OprC	Pseudomonas aeruginosa PAO1	Cu2+
7	6z9y	Copper transporter OprC	OprC	Pseudomonas aeruginosa PAO1	Cu2+
8	8blw	Vitamin B12 transporter BtuB1 with lipoprotein BtuG1 from B. thetaomicron	BtuB	Bacteroides thetaiotaomicron VPI-5482
9	1xkw	Pyochelin outer membrane receptor FptA from Pseudomonas aeruginosa	FptA	Pseudomonas aeruginosa	Fe(III):pyochelin (1:1)
10	5fr8	Crystal structure of the siderophore receptor PirA from Acinetobacter baumannii	PirA	Acinetobacter baumannii
10	5fp2	Crystal structure of the siderophore receptor PirA from Pseudomonas aeruginosa	PirA	Pseudomonas aeruginosa PAO1
10	1fep	FERRIC ENTEROBACTIN RECEPTOR	FepA	Escherichia coli K-12
10	5m9b	Crystal structure of the ferric enterobactin receptor (PfeA) from Pseudomonas aeruginosa	PfeA	Pseudomonas aeruginosa PAO1
10	5mzs	Crystal structure of the ferric enterobactin receptor (PfeA) mutant (R480A_Q482A) from Pseudomonas aeruginosa	PfeA	Pseudomonas aeruginosa PAO1
10	5nc3	Crystal structure of the ferric enterobactin receptor (PfeA) from Pseudomonas aeruginosa in complex with the tris-catechol vector	PfeA	Pseudomonas aeruginosa PAO1	Fe(III):tris-catecholate (1:1)
10	5nc4	Crystal structure of the ferric enterobactin receptor (PfeA) in complex with protochelin from Pseudomonas aeruginosa	PfeA	Pseudomonas aeruginosa PAO1	Fe(III):protochelin (1:1)
10	5nr2	Crystal structure of the ferric enterobactin receptor (PfeA) from Pseudomonas aeruginosa in complex with azotochelin	PfeA	Pseudomonas aeruginosa	Azotochelin
10	5out	CRYSTAL STRUCTURE OF THE FERRIC ENTEROBACTIN RECEPTOR (PFEA) MUTANT (G324V) FROM PSEUDOMONAS AERUGINOSA	PfeA	Pseudomonas aeruginosa PAO1
10	6i2j	Crystal structure of the ferric enterobactin receptor mutant (Q482A) from Pseudomonas aeruginosa (PfeA) in complex with enterobactin	PfeA	Pseudomonas aeruginosa PAO1	Fe(III): enterobactin (1:1)
10	6q5e	Crystal structure of the ferric enterobactin receptor from Pseudomonas aeruginosa (PfeA) in complex with enterobactin	PfeA	Pseudomonas aeruginosa PAO1	Fe(III): enterobactin (1:1)
10	6r1f	Crystal structure of the ferric enterobactin receptor mutant R480A from Pseudomonas aeruginosa (PfeA) in complex with enterobactin	PfeA	Pseudomonas aeruginosa PAO1	Fe(III): enterobactin (1:1)
10	6y47	Crystal structure of the ferric enterobactin receptor (PfeA) in complex with BCV-L5	PfeA	Pseudomonas aeruginosa PAO1	Fe(III):tris-catecholate (1:1)
10	6yy5	Crystal structure of the ferric enterobactin receptor (PfeA) in complex with TCV_L5	PfeA	Pseudomonas aeruginosa PAO1	Fe(III):tris-catecholate (1:1)
10	6z2n	Crystal structure of the ferric enterobactin receptor (PfeA) in complex with BCV-L6	PfeA	Pseudomonas aeruginosa PAO1	Fe(III):tris-catecholate (1:1)
10	6z33	Crystal structure of the ferric enterobactin receptor (PfeA) in complex with BCV	PfeA	Pseudomonas aeruginosa PAO1	Fe(III):tris-catecholate (1:1)
10	7obw	Crystal structure of the ferric enterobactin receptor (PfeA) from Pseudomonas aeruginosa in complex with TCV-L6	PfeA	Pseudomonas aeruginosa PAO1	Fe(III):tris-catecholate (1:1)
11	6bpm	The crystal structure of the Ferric-Catecholate import receptor Fiu from K12 E. coli: Closed form (C21)	Fiu	Escherichia coli K-12
11	6bpn	The crystal structure of the Ferric-Catecholate import receptor Fiu from E. coli K12: Open form (C2221)	Fiu	Escherichia coli K-12
11	6bpo	The crystal structure of the Ferric-Catecholate import receptor Fiu from K12 E. coli: Closed form (P1)	Fiu	Escherichia coli K-12
12	4rdr	Structure of the bacterial Zn-transporter ZnuD from Neisseria meningitidis (locked conformation bound to zinc and cadmium ions)	ZnuD	Neisseria meningitidis MC58	Zn2+, Cd2+
12	4rdt	Structure of the bacterial Zn-transporter ZnuD from Neisseria meningitidis (flexible conformation bound to a zinc ion)	ZnuD	Neisseria meningitidis MC58	Zn2+
12	4rvw	Structure of the bacterial Zn-transporter ZnuD from Neisseria meningitidis (soaked with 20 micromolar Zinc)	ZnuD	Neisseria meningitidis MC58	Zn2+
13	8bmx	Bacteroides thetaiotaomicron B12 TonB dependent transporter in complex with a surface lipoprotein	BT_1953	Bacteroides thetaiotaomicron VPI-5482
14	3csl	Structure of the Serratia marcescens hemophore receptor HasR in complex with its hemophore HasA and heme	HasR	Serratia marcescens	Heme
14	3csn	Structure of the Serratia marcescens hemophore receptor HasR in complex with its hemophore HasA	HasR	Serratia marcescens
14	3ddr	Structure of the Serratia marcescens hemophore receptor HasR-Ile671Gly mutant in complex with its hemophore HasA and heme	HasR	Serratia marcescens	Heme
14	5c58	A double mutant of serratia marcescens hemophore receptor HasR in complex with its hemophore HasA and heme	HasR	Serratia marcescens
15	1nqe	OUTER MEMBRANE COBALAMIN TRANSPORTER (BTUB) FROM E. COLI	BtuB	Escherichia coli
15	1nqf	OUTER MEMBRANE COBALAMIN TRANSPORTER (BTUB) FROM E. COLI, METHIONINE SUBSTIUTION CONSTRUCT FOR SE-MET SAD PHASING	BtuB	Escherichia coli
15	1nqg	OUTER MEMBRANE COBALAMIN TRANSPORTER (BTUB) FROM E. COLI, WITH BOUND CALCIUM	BtuB	Escherichia coli
15	1nqh	OUTER MEMBRANE COBALAMIN TRANSPORTER (BTUB) FROM E. COLI, WITH BOUND CALCIUM AND CYANOCOBALAMIN (VITAMIN B12) SUBSTRATE	BtuB	Escherichia coli	Cyanocobalamin
15	1ujw	Structure of the complex between BtuB and Colicin E3 Receptor binding domain	BtuB	Escherichia coli
15	2gsk	Structure of the BtuB:TonB Complex	BtuB	Escherichia coli
15	2guf	In meso crystal structure of the cobalamin transporter, BtuB	BtuB	Escherichia coli
15	2ysu	Structure of the complex between BtuB and Colicin E2 receptor binding domain	BtuB	Escherichia coli
15	3m8b	Crystal structure of spin-labeled BtuB V10R1 in the apo state	BtuB	Escherichia coli
15	3m8d	Crystal structure of spin-labeled BtuB V10R1 with bound calcium and cyanocobalamin	BtuB	Escherichia coli	Cyanocobalamin
15	3rgm	Crystal structure of spin-labeled BtuB T156R1	BtuB	Escherichia coli K-12
15	3rgn	Crystal structure of spin-labeled BtuB W371R1	BtuB	Escherichia coli K-12
16	4aip	The FrpB iron transporter from Neisseria meningitidis (F3-3 variant)	FrpB	Neisseria meningitidis
16	4aiq	The FrpB iron transporter from Neisseria meningitidis (F5-1 variant)	FrpB	Neisseria meningitidis
16	4b7o	THE FrpB IRON TRANSPORTER FROM NEISSERIA MENINGITIDIS (F5-1 VARIANT) APOPROTEIN FORM	FrpB	Neisseria meningitidis
17	3v89	The crystal structure of transferrin binding protein A (TbpA) from Neisseria meningitidis serogroup B in complex with the C-lobe of human transferrin	TbpA	Neisseria meningitidis serogroup B	Serotransferrin
17	3v8x	The crystal structure of transferrin binding protein A (TbpA) from Neisserial meningitidis serogroup B in complex with full length human transferrin	TbpA	Neisseria meningitidis serogroup B	Serotransferrin
18	4epa	The crystal structure of the ferric yersiniabactin uptake receptor FyuA from Yersinia pestis	FyuA	Yersinia pestis
19	1kmo	Crystal structure of the Outer Membrane Transporter FecA	FecA	Escherichia coli K-12
19	1kmp	Crystal structure of the Outer Membrane Transporter FecA Complexed with Ferric Citrate	FecA	Escherichia coli K-12	Fe(III):citrate (2:2)
19	1pnz	Crystal structure of ferric citrate transporter FecA in the unliganded form	FecA	Escherichia coli K-12
19	1po0	Crystal structure of ferric citrate transporter FecA in complex with iron-free citrate	FecA	Escherichia coli K-12	citrate
19	1po3	Crystal structure of ferric citrate transporter FecA in complex with ferric citrate	FecA	Escherichia coli K-12	Fe(III):citrate (2:2)
20	8the	Cryo-EM structure of Pseudomonas aeruginosa TonB-dependent transporter PhuR in complex with synthetic antibody and heme	PhuR	Pseudomonas aeruginosa	PRrotoporphyrin IX
21	1by3	FHUA FROM E. COLI	FhuA	Escherichia coli
21	1by5	FHUA FROM E. COLI, WITH ITS LIGAND FERRICHROME	FhuA	Escherichia coli	Fe(III)
21	1fcp	FERRIC HYDROXAMATE UPTAKE RECEPTOR (FHUA) FROM E.COLI IN COMPLEX WITH BOUND FERRICHROME-IRON	FhuA	Escherichia coli K-12	Fe(III):ferrichrome (1:1)
21	1fi1	FhuA in complex with lipopolysaccharide and rifamycin CGP4832	FhuA	Escherichia coli K-12	Rifamycin CGP 4832
21	1qff	E. COLI FERRIC HYDROXAMATE UPTAKE RECEPTOR (FHUA) IN COMPLEX WITH BOUND FERRICHROME-IRON	FhuA	Escherichia coli	Fe(III):ferrichrome (1:1)
21	1qfg	E. COLI FERRIC HYDROXAMATE RECEPTOR (FHUA)	FhuA	Escherichia coli
21	1qjq	FERRIC HYDROXAMATE RECEPTOR FROM ESCHERICHIA COLI (FHUA)	FhuA	Escherichia coli K-12	Fe(III):phenylferricrocin (1:1)
21	1qkc	ESCHERICHIA COLI FERRIC HYDROXAMATE UPTAKE RECEPTOR (FHUA) IN COMPLEX DELTA TWO-ALBOMYCIN	FhuA	Escherichia coli K-12	albomycin
21	2fcp	FERRIC HYDROXAMATE UPTAKE RECEPTOR (FHUA) FROM E.COLI	FhuA	Escherichia coli K-12
21	2grx	Crystal structure of TonB in complex with FhuA, E. coli outer membrane receptor for ferrichrome	FhuA	Escherichia coli	Fe(III):ferrichrome (1:1)
21	4cu4	FhuA from E. coli in complex with the lasso peptide microcin J25 (MccJ25)	FhuA	Escherichia coli str. K-12 substr. MG1655	MICROCIN J25
21	8a60	Crystal structure of FhuA in complex with the superinfection exclusion lipoprotein Llp	FhuA	Escherichia coli K-12
21	8a8c	T5 phage receptor-binding protein pb5 bound to ferrichrome transporter FhuA	FhuA	Escherichia coli K-12
21	8b14	T5 Receptor Binding Protein pb5 in complex with its E. coli receptor FhuA	FhuA	Escherichia coli
22	3fhh	Crystal structure of the heme/hemoglobin outer membrane transporter ShuA from Shigella dysenteriae	ShuA	Shigella dysenteriae
23	2hdf	Crystal structure of the Colicin I receptor Cir from E.coli	colicin I receptor Cir	Escherichia coli
23	2hdi	Crystal structure of the Colicin I receptor Cir from E.coli in complex with receptor binding domain of Colicin Ia	colicin I receptor Cir	Escherichia coli
