# Supplementary material for: A new family of TonB-dependent copper transporters linked to respiratory oxidase function
Source: J Biol Chem. 2026 Jan 20;302(3):111180. doi: 10.1016/j.jbc.2026.111180 (PMC12914433; doi:10.1016/j.jbc.2026.111180)
Supplement: Table S2 [file mmc3.xlsx]

## Sheet: Fig1
Cluster_1	Cluster_2	Cluster_3	Cluster_4	Cluster_5	Cluster_6	Cluster_7	Cluster_8	Cluster_9	Cluster_10	Cluster_11	Cluster_12	Cluster_13	Cluster_14	Cluster_15	Cluster_16	Cluster_17	Cluster_18	Cluster_19	Cluster_20	Cluster_21	Cluster_22	Cluster_23	CrtA
EZH72539.1	EZP68510.1	WP_035938980.1	WP_045484656.1	WP_051924545.1	WP_051597378.1	WP_035268232.1	OAV69488.1	WP_038410979.1	WP_051632682.1	WP_036209323.1	KHL26895.1	HAB41912.1	OAT53407.1	WP_039325816.1	WP_034291405.1	QIM63202.1	AJK49668.1	WP_042552303.1	WP_069084867.1	HCM61073.1	CDL40282.1	NUU67443.1	KPF48169.1
WP_034241890.1	KCZ46672.1	WP_045491602.1	KEZ20931.1	WP_051240067.1	WP_036249416.1	KJU86230.1	OJX92556.1	GAD23457.1	BAP43149.1	WP_053936893.1	AKM54889.1	GFI06251.1	OBX35930.1	KPD03908.1	RKW42046.1	QIW15593.1	WP_027706239.1	KLN54670.1	WP_074865641.1	ADD76752.1	WP_299996219.1	HAJ7020428.1	AMK59249.1
WP_045471610.1	GAK34544.1	WP_051749843.1	KFD19167.1	WP_043099155.1	WP_043357091.1	KOR30584.1	WP_073403869.1	WP_042553007.1	WP_034614691.1	WP_056660114.1	WP_047137585.1	CBK64897.1	SDW29100.1	SFN60607.1	RKW28832.1	AGO16664.1	WP_013511676.1	WP_058489609.1	RMH88238.1	ADD75942.1	WP_145526132.1	EHI4797271.1	ODU10585.1
CDN30717.1	WP_051672316.1	WP_034791564.1	KGD89435.1	WP_054581993.1	WP_045831236.1	KOR32760.1	OJU55002.1	KPX38398.1	WP_052453228.1	WP_056663744.1	WP_063514566.1	MCR4922264.1	SFP05968.1	WP_029095395.1	ACF31156.1	WP_027022583.1	WP_047942292.1	PHS70305.1	NLY14709.1	WP_024909950.1	WP_370547528.1	EKY4122254.1	OON64035.1
CDN31486.1	KEQ00232.1	WP_032632016.1	WP_034892052.1	KQM78162.1	AKH99407.1	WP_057656614.1	OKZ24761.1	WP_060764305.1	WP_048636360.1	WP_056392267.1	WP_067552593.1	MBR5035536.1	OUC54446.1	PHM57637.1	WP_338755206.1	WP_014991064.1	WP_193092291.1	PJK08834.1	WP_037014866.1	WP_101506323.1	WP_017802154.1	WP_319939311.1	OQW69408.1
CDN30814.1	AIJ08823.1	WP_033080396.1	AJG23747.1	WP_055827058.1	WP_047995077.1	WP_066918312.1	OQA92750.1	WP_067553361.1	WP_066012722.1	WP_057660334.1	ODU66899.1	MBQ7495144.1	PKP94619.1	SLM65030.1	WP_272506266.1	WP_009767520.1	KAA2012032.1	SQK77468.1	MDZ4386982.1	WP_009634637.1	WP_241545000.1	WP_075181251.1	PBJ84079.1
CDN30979.1	AIR90870.1	WP_036522343.1	WP_046998931.1	WP_056669555.1	WP_056096512.1	WP_068390182.1	OQB31409.1	WP_067556095.1	WP_070069598.1	WP_057649739.1	WP_070071016.1	MCS2593586.1	TBU86875.1	TCQ84012.1	MCG7411154.1	ABI24726.1	WP_124684005.1	RMT83370.1	WP_187670301.1	WP_238712026.1	WP_074824526.1	WP_272690072.1	PIF89202.1
CDN32133.1	WP_038020604.1	CEJ14978.1	ALH79910.1	WP_057648439.1	WP_056713795.1	WP_067731389.1	OUO50286.1	WP_067558760.1	SDV47074.1	WP_056672732.1	SDY33506.1	MCF0196847.1	TCV09059.1	TCV93447.1	WP_323841996.1	MDO5357287.1	WP_110454110.1	TCM64392.1	WP_195778590.1	OAT43898.1	WP_227528918.1	CAK9885393.1	PPD04922.1
KDU78901.1	WP_046998421.1	CEJ15503.1	WP_055102698.1	KPK14849.1	KQZ61684.1	WP_067557982.1	OYP69046.1	WP_066521868.1	WP_073355277.1	OGA82457.1	SEA58151.1	MBO5659849.1	TVP52148.1	WP_075810446.1	WP_176671855.1	WP_253340214.1	WP_123347215.1	QDO97778.1	WP_108099989.1	WP_249543364.1	EKN4745275.1	WP_159564697.1	PWB95524.1
KEO71880.1	KPF89366.1	CEJ14804.1	WP_056151933.1	WP_068386971.1	WP_056382171.1	OAT48767.1	HBH20839.1	WP_073101296.1	WP_073356028.1	OHC28526.1	OOH88425.1	MCF0218357.1	QLF92755.1	WP_008109645.1	EIC13984.1	MDO4998582.1	BCQ46970.1	VED51773.1	WP_400170580.1	VEA57671.1	WP_277496339.1	TBL48100.1	HAZ61664.1
WP_035078745.1	KPP81254.1	AJD50449.1	WP_055999171.1	WP_067650444.1	GAJ34698.1	WP_067032064.1	HBN47328.1	WP_075122579.1	WP_073356544.1	WP_073212901.1	PBJ81809.1	MDD5962817.1	WP_008374618.1	CBA26984.1	WP_314342505.1	WP_005576267.1	WP_083860252.1	WP_226106930.1	WP_151703355.1	CAY73283.1	EOD7313440.1	WP_313655390.1	RMQ47763.1
WP_035074568.1	WP_055833244.1	AJD53195.1	WP_056002104.1	WP_067111074.1	KRW62790.1	WP_068996914.1	GBU08494.1	OLS62236.1	WP_076575046.1	WP_073465184.1	WP_026067794.1	MDR0661177.1	WP_016657883.1	HGC1765247.1	WP_382368816.1	WP_304165848.1	MFI0489813.1	WP_159914898.1	OYT97102.1	EFN7018746.1	WP_339050852.1	EHR8377270.1	RQO56896.1
WP_035075020.1	KQP00913.1	WP_041512944.1	WP_057647337.1	WP_064593684.1	WP_061524749.1	WP_070069913.1	TWV15709.1	WP_075961541.1	WP_076554536.1	OYT98475.1	PZN67902.1	MCX4310978.1	WP_353252122.1	WP_211993394.1	WP_123794624.1	WP_348773474.1	WP_094814341.1	WP_130130865.1	WP_160347041.1	WP_093984068.1	CDL47975.1	CCS41143.1	THJ32292.1
WP_035070023.1	KQT42309.1	WP_045680197.1	WP_049598044.1	WP_070068482.1	WP_024879664.1	OGI49273.1	NDP19630.1	SNX46308.1	WP_062501558.1	OYV47482.1	RCX07593.1	MBD5360411.1	WP_145475883.1	WP_300005979.1	WP_237091173.1	WP_121121814.1	WP_132299657.1	WP_025137020.1	MBA4288851.1	SYX29922.1	WP_385876931.1	VTQ21529.1	QNP57778.1
WP_035072512.1	WP_057152848.1	BAQ71579.1	WP_062166403.1	OGB25269.1	OAI56149.1	OGS92046.1	NLI37181.1	PND34183.1	SMB90443.1	OZY85960.1	WP_034295802.1	MCQ2222655.1	WP_045844362.1	WP_279797164.1	MDO4897640.1	WP_259290835.1	WP_095550194.1	WP_053899643.1	WP_320572670.1	BED47644.1	WP_145497075.1		QHE97301.1
WP_051719714.1	WP_057153292.1	KIV71600.1	WP_068373809.1	OGT58395.1	AOH83855.1	OGT32845.1	NLK56704.1	WP_051528749.1	ATI43559.1	PKO88585.1	WP_063514488.1	MCR5434975.1	WP_145531506.1	WP_205439017.1	MDO4699647.1	WP_084349564.1	WP_153100881.1	WP_090449153.1	WP_258251595.1	STL45405.1	WP_314188591.1		EFF73455.1
KEQ31255.1	WP_056315001.1	WP_046172278.1	WP_067553105.1	OGV72559.1	AOY95272.1	OGT88311.1	NMB37285.1	PZQ50032.1	AUN36577.1	PTT60275.1	SUB32805.1	MDO4216448.1	HDV5963316.1	WP_277263633.1	MDO4223495.1	MDO4696240.1	WP_088601513.1	MDO5103541.1	WP_023130314.1	HCL8209600.1	WP_273549992.1		ABE48807.1
KEQ31467.1	WP_056448290.1	KMV69472.1	WP_067554794.1	OHC65253.1	WP_070070620.1	OGW25083.1	NLI72959.1	RMQ41939.1	PWW11782.1	AVZ80718.1	RLV61642.1	MDO4319318.1	WP_145931816.1	WP_319606066.1	WP_303121234.1	WP_132501519.1	WP_207004792.1	SEP34661.1	WP_407074076.1	WP_192515723.1	WP_339056859.1		WP_041099694.1
WP_036584306.1	WP_057639118.1	WP_053378676.1	WP_067555180.1	SDC40464.1	SDC14858.1	OHC81580.1	NYI50160.1	RMQ41941.1	WP_027704757.1	PPD55465.1	RKW42869.1	MBQ0047421.1	WP_179113430.1	WP_180743856.1	WP_162856816.1	WP_323843633.1	WP_217632920.1	WP_391570176.1	MDB6142272.1	MDU6107744.1	WP_015834037.1		MEI2614962.1
WP_034978578.1	WP_057651520.1	KPF98949.1	WP_067558723.1	SFG99731.1	WP_074864015.1	SDV47097.1	HIU54379.1	RMS49020.1	ROR11172.1	PZP30673.1	TGV06433.1	MCQ2214214.1	WP_334512632.1	WP_048288389.1	WP_078253255.1	WP_302067293.1	WP_166409011.1	VFT11592.1	WP_390935376.1	ELS8963729.1	HDL8692229.1		MBP6530339.1
WP_034966093.1	ALM86739.1	WP_062225601.1	WP_067559369.1	SFL08612.1	WP_074654905.1	SEP13008.1	HIZ70004.1	SSW63505.1	VDZ74457.1	PZQ78190.1	TMS58946.1	MBP5477830.1	WP_317634261.1	WP_337273997.1	MCP2040924.1	WP_115316385.1	MET0265712.1	WP_131338888.1	NJP00357.1	WP_264546602.1	WP_064574022.1		WP_279764630.1
WP_034968399.1	KTB57948.1	WP_055834266.1	WP_065609841.1	SFP46730.1	WP_074873709.1	WP_072821731.1	EDO52025.1	RYF27931.1	TBU72375.1	RAP57461.1	TCM68128.1	MDY6098788.1	MFG9941960.1	WP_151995342.1	WP_207761336.1	MBW3912514.1	WP_108764328.1	KFC86912.1	WP_311971563.1	WP_369790420.1	WP_197845172.1		WP_051303429.1
WP_034676655.1	WP_061072717.1	WP_056233006.1	OCJ13112.1	APG04059.1	SEM68336.1	SBV36672.1	EEU53053.1	TBU97773.1	THT99979.1	HAT42888.1	TEU28578.1	MBP3550789.1	MDE1168255.1	WP_088372599.1	MCK3655435.1	WP_107726096.1	WP_316988274.1	MET0266657.1	WP_324184031.1	WP_253538468.1	WP_245711062.1		MBN9409445.1
WP_035626131.1	WP_066883782.1	WP_056163505.1	WP_067037363.1	WP_073467089.1	SEO41826.1	MBE36135.1	WP_013618792.1	TDF84400.1	QDQ86664.1	RFC36597.1	TFH74884.1	MCM1037348.1	MDP9939272.1	MTD38145.1	WP_078255252.1	MDO4698374.1	MCL0541651.1	WP_308409816.1	UII16537.1	WP_095847319.1	WP_093321765.1		WP_314540824.1
WP_034710165.1	WP_067556535.1	KQQ83063.1	WP_067755574.1	APV51848.1	SFC52829.1	MBM95563.1	AEW22114.1	TDS71113.1	TKW68886.1	BBF80029.1	TFW10999.1	MDE6497794.1	WP_350447396.1	WP_075183244.1	MDO5651080.1	WP_095686630.1	WP_241054473.1	WP_275411130.1	WP_406666416.1	WP_269934132.1	WP_196317715.1		QRF90584.1
WP_035620662.1	SAI41267.1	WP_056698206.1	WP_067758781.1	OLE19560.1	WP_072293752.1	PKM42937.1	EKN08978.1	TDS82176.1	TSH93878.1	RYD15212.1	RZL65718.1	HJB84298.1	WP_131181595.1	WP_227535316.1	WP_135054546.1	WP_279471022.1	WP_287019872.1	MBS7778565.1	WP_321348684.1	WP_198636811.1			WP_153234133.1
WP_038700494.1	WP_063331557.1	WP_057154798.1	WP_069294792.1	WP_076095134.1	OJY68581.1	PTY07168.1	MBD9170164.1	TDS85020.1	QIW15547.1	TCM14438.1	TRO39922.1	MCQ2110893.1	WP_300730822.1	WP_123350466.1	WP_249961969.1	WP_132024755.1	WP_121455397.1	GLZ87607.1	WP_263223697.1	EGC7112994.1			MEQ1730755.1
WP_042245166.1	WP_067731940.1	WP_057152846.1	SDV46889.1	OZA10001.1	WP_076570223.1	AWK15068.1	WP_158577342.1	RZI64902.1	NYT23925.1	THJ36577.1	QIM63358.1	MBO4674279.1	WP_039320366.1	WP_141177492.1	WP_263075892.1	WP_121120969.1	WP_287804270.1	WP_229728759.1	WP_328284807.1	WP_224061899.1			WP_408169349.1
WP_042504554.1	WP_064583464.1	WP_056665973.1	SEI03692.1	MBF24414.1	OLS59035.1	PWF22204.1	MDE6246805.1	TRX74484.1	HJD44488.1	RZL62706.1	QIW16256.1	MBO4642805.1	WP_083251815.1	MCG8709472.1	WP_254728500.1	MCK8929277.1	WP_148812860.1	CRM68531.1	WP_022640449.1	MBW7981446.1			WP_253273615.1
GAL74425.1	WP_067111444.1	WP_057649672.1	SEQ73294.1	AUX87776.1	OVZ57944.1	PZQ18396.1	MBR5183991.1	QEI05150.1	EFV41955.1	RZL67637.1	QNP48927.1	WP_298616296.1	GAA3895576.1	WP_336681497.1	WP_334238419.1	WP_303120138.1	WP_338799255.1	VFT51301.1	WP_300732979.1	WP_325965155.1			HEY0503716.1
WP_042499112.1	WP_067552101.1	WP_057654958.1	WP_071323833.1	PKM28899.1	OYW70881.1	HAT41816.1	MDR2148020.1	QOT79213.1	WP_005761028.1	TAH46099.1	HDZ56033.1	MDD3108750.1	WP_060420429.1	WP_127959917.1	WP_070584620.1	WP_176808905.1	WP_013700141.1	WP_213927738.1	WP_367393328.1	WP_396131653.1			MEQ1908352.1
WP_035124360.1	WP_067553226.1	WP_057917150.1	OJV00702.1	PKO25297.1	OYW77591.1	HBM65108.1	MCD8041989.1	QIL73758.1	WP_008485753.1	TXJ08740.1	NYT25618.1	MBO6125980.1	WP_075179229.1	KFD25219.1	WP_377027926.1	WP_123957033.1	OJX08608.1	GAA5627601.1	WP_192318049.1	MBB7723388.1			MCA3210817.1
WP_036872266.1	WP_067554058.1	WP_056413582.1	WP_072898563.1	PKO82538.1	PCH94781.1	RAU21435.1	MCQ2139215.1	MTH35233.1	WP_009756549.1	QJQ07179.1	MVW79386.1	MFG6386730.1	WP_150434754.1	SUB27549.1	WP_374900142.1	WP_115248170.1	WP_082717490.1	WP_280289863.1	KPY54079.1	SXE52594.1			WP_179584463.1
CEA14665.1	WP_066185582.1	WP_056901038.1	WP_076515947.1	AVR90203.1	PCJ18468.1	RFP60400.1	MCR5547973.1	QHB26055.1	WP_004339283.1	QPI75362.1	WP_021697520.1	MDO5489743.1	WP_081408627.1	WP_201878891.1	WP_249448580.1	WP_305270592.1	WP_336836988.1	WP_372831318.1	GFA02799.1				WP_125095740.1
CEA15419.1	WP_067750361.1	WP_056897497.1	WP_075805548.1	GBG15314.1	MAS92762.1	RMX08097.1	MDO4949492.1	ABR89634.1	WP_004856945.1	WP_028311532.1	WP_068813090.1	MBR3287283.1	WP_097079059.1	WP_039281127.1	WP_126331509.1	WP_407068653.1	MDO5087422.1	HYG06168.1	WP_223508021.1				MCC6247650.1
CEA16182.1	WP_067756134.1	KQY13214.1	WP_075801482.1	AVO34206.1	MAY19464.1	RPJ53933.1	MBO4644996.1	AFK67663.1	ERL55173.1	WEK46577.1	WP_071523117.1	MBQ8672473.1	MCU7651107.1	HGE8303672.1	WP_334234542.1	WP_406848721.1	WP_102283898.1	WP_269914875.1	WP_298183280.1				WP_184707420.1
WP_044225799.1	GAU85745.1	WP_058987226.1	WP_075961390.1	PVE07285.1	MBA86174.1	RUO48000.1	MBR5103779.1	EIZ77141.1	WP_314637621.1	WP_013235199.1	GGY48992.1	MCM1032166.1	WP_290203100.1	WP_368882734.1	WP_228144516.1	WP_341535231.1		WP_317337222.1	WP_241583121.1				MBA4060201.1
WP_044226986.1	WP_070070082.1	AMG34743.2	ONF95085.1	PZN05995.1	MBB86697.1	WP_051206954.1	MBO5583313.1	WP_007907654.1	WP_239990196.1	ADJ64736.1	CCG17499.1	MBQ1957563.1	WP_234965601.1	WP_336429761.1	WP_054599111.1	WP_303065507.1		WP_258251106.1	WP_182248187.1				WP_338495916.1
WP_036896174.1	WP_070069586.1	AMN39396.1	OYX67269.1	RCX09204.1	MBB89555.1	RWU09519.1	MBR2609128.1	WP_004338948.1	WP_319922322.1	WP_006297490.1	WP_008916478.1	MEZ3589932.1	WP_406671241.1	EEQ05346.1	MDO4696776.1	WP_237567559.1		WP_274418196.1	MDO8696264.1				MDP1638321.1
WP_036821589.1	WP_070069081.1	SAI65758.1	PAT40036.1	RPH45244.1	MBL28154.1	TCS78386.1	MBQ6689144.1	ABA04993.1	WP_153110227.1	WP_006273845.1	WP_009501464.1	MCI9055481.1	WP_084154427.1	WP_079549344.1	WP_049236435.1	HGH7033984.1		WP_212711403.1	WP_053106448.1				MDO4682086.1
WP_036879465.1	SCY42896.1	SAK97185.1	PCI53401.1	RTL55832.1	MBS74748.1	TDQ39543.1	MDU1905401.1	WP_038497774.1	WP_110813573.1	WP_007856550.1	ENV32090.1	MBR2428982.1	WP_390938308.1	AUC42630.1	WP_077551182.1	WP_373628463.1		MBF7682201.1	EZQ17962.1				MDP2786383.1
WP_036874585.1	SDG74507.1	SAL04013.1	MAD46556.1	RYD16030.1	PJK12836.1	TGV07675.1	MBP3661582.1	WP_155043967.1	MDF7676720.1	ABI77230.1	CAG67535.1	MCD8303120.1	MDZ4020006.1	ANS45346.1	WP_375715434.1	WP_027009464.1		BCT06084.1	WP_119701775.1				WP_315550116.1
WP_044188404.1	SDP51615.1	WP_064121559.1	MAQ99335.1	RYX95586.1	PYT00507.1	TEU24192.1	MBR5567502.1	WP_276809537.1	WP_194295041.1	AAO29394.1	AAK02829.1	MDE6489966.1	WP_161777427.1	VUS39991.1	MBQ9258710.1	WP_373628883.1		WP_305809690.1	WP_205337460.1				MDP3008392.1
WP_035327533.1	SEC62325.1	OCK10238.1	MAX47687.1	RZA35376.1	PZN92456.1	TKS54738.1	GHV16802.1	WP_232311011.1	WP_172365201.1	WP_021691044.1	WP_021233666.1	MCH5246298.1	WP_337993344.1	CRH40406.1	WP_242746694.1	WP_034333129.1		GHD58080.1	WP_188867192.1				MFI3218678.1
WP_035132133.1	WP_074877682.1	WP_066010210.1	MBA34060.1	THU02527.1	PZQ87699.1	TAK39006.1	MBQ0086796.1	WP_312379284.1	WP_216029261.1	WP_023462581.1	WP_025216437.1	MBD5164101.1	WP_314398037.1	STR49412.1	WP_079326046.1	WP_323843400.1		WP_332606209.1					WP_353138304.1
WP_020214499.1	SEG79121.1	SBT27203.1	MBK82691.1	RYX95200.1	PZU48165.1	TAL86196.1	MCQ2187457.1	MES2414722.1	WP_160895859.1	WP_023457411.1	WP_232495520.1	MCM1477205.1	WP_253445240.1	EIH6746160.1	WP_066802082.1	WP_282840464.1		WP_168814940.1					MBN8660954.1
WP_020211442.1	SEP95377.1	SCB59203.1	PHR71684.1	TFW10495.1	RDI99167.1	TAM48068.1	MCQ2159637.1	WP_293865840.1	WP_193179643.1	WP_018082289.1	WP_022685024.1	MBJ2166975.1	WP_211266743.1	HBB3139681.1	WP_305271026.1	WP_263076652.1		MDO4223737.1					WP_272549086.1
WP_026991771.1	SFB31323.1	OBZ95806.1	PHR73478.1	QDX81900.1	RDV02808.1	TXH98547.1	MBR5814014.1	MCZ2497542.1	WP_318631885.1	KAB2318685.1	USU13147.1	MCF0198176.1	WP_193680245.1	WP_205448084.1		MDO5058868.1		WP_052018097.1					MDP1735525.1
WP_026992342.1	SFU22299.1	WP_071039763.1	PHR98162.1	RZL09955.1	RIJ96338.1	TXI14533.1	MDO5442834.1	WP_251863524.1	MCK9511041.1	MES2534198.1	WP_225781661.1	MDE6305855.1	WP_131191195.1	MDU6453578.1		WP_126304671.1		WP_122101457.1					MCX7898628.1
WP_026991711.1	SFU22529.1	WP_066521665.1	PHS32331.1	RZM01635.1	HCM32429.1	TXJ08453.1	MDL2283127.1	MFD2431668.1	WP_126979527.1	WP_188380928.1	WP_133321533.1	MBQ5693038.1	WP_207406703.1	EHJ0016168.1		WP_078253394.1		WP_237410739.1					WP_406940099.1
WP_026992542.1	WP_034478202.1	GAU81799.1	PKH25002.1	TAH41255.1	HCM41928.1	TXK22401.1	MFM2292163.1	RYF53401.1	WP_311691292.1	MBP7566288.1	MCV6613506.1	MBQ2508067.1	WP_089657432.1	ENC3281776.1		WP_089539691.1							WP_396626195.1
WP_071790490.1	OJU99794.1	GAU82744.1	ATY33894.1	TAK38123.1	RUQ71439.1	VVN13069.1	MDY4229737.1	NAX11357.1	WP_164885398.1	MBS7351211.1	MBI2381745.1	WP_183207534.1	MDF0490299.1	WP_194429159.1		WP_274585666.1							OYU29045.1
WP_071790453.1	WP_072838905.1	WP_068999416.1	PJN95602.1	TAK40888.1	RTL68572.1	TVP89138.1	MDD6541193.1	WP_308924433.1	WP_250207852.1	WP_069902823.1	WP_370682431.1	MBO5268727.1	WP_225837157.1	WP_102118183.1		HGL9655196.1							HEY8220834.1
WP_037497643.1	SHG79333.1	ODN70764.1	PSL16155.1	TAL20766.1	RXR24962.1	QKK03285.1	MFI3247908.1	WP_338001319.1	WP_084932493.1	WP_077298044.1	WP_248458857.1	MDE7110346.1	WP_192535745.1			WP_407069343.1							HCE7125427.1
WP_037496689.1	WP_073462966.1	WP_070247461.1	PTE20009.1	TAN14505.1	RYD22594.1	TVP81274.1	MEG2573677.1	MET1117104.1	WP_237813851.1	HTJ96932.1	WP_119513051.1	MBO5780176.1	WP_105643542.1			WP_237092147.1							MDF1589504.1
WP_039481636.1	WP_074300001.1	OGA80113.1	PVM82297.1	TMG84368.1	RYY14884.1	NLD14637.1	WP_262279150.1	WP_087688225.1	WP_174833771.1	MCC6202437.1	MDY6922550.1	MCI5783504.1	WP_231968046.1			WP_310590904.1							WP_266276919.1
KIA94345.1	SIR65164.1	OHC48869.1	PWF20891.1	TMH08600.1	RYY28372.1	WIM04814.1	MCQ2112327.1	WP_044294561.1	WP_179589398.1	WP_208012155.1	WP_124210684.1	MBQ2459518.1	WP_083640035.1			WP_123956480.1							MCX7555240.1
KIA94218.1	WP_076555077.1	WP_074920640.1	PZQ48966.1	TMH16773.1	RYY80134.1	ABP80655.1	MBQ4083589.1	WP_382233392.1	WP_089842883.1	WP_347815577.1	WP_250464883.1	MBO5871163.1	WP_147373627.1			MDO4222895.1							MEG0921563.1
WP_039130818.1	WP_073953934.1	SEI14318.1	PZQ48169.1	TMH46730.1	RYZ55410.1	CAP44183.1	MDY2642595.1	WP_407995117.1	WP_022706991.1	WP_227303082.1	WP_126798411.1	MDD2289246.1	WP_010626789.1			WP_150540020.1							WP_091712904.1
WP_039133605.1	WP_075299898.1	SFG29422.1	PZQ50856.1	TMH55942.1	TCM70766.1	WP_012376474.1	MCQ2186681.1	WP_264310473.1	WP_146187264.1	WP_130555727.1	WP_327603844.1	MBQ6433026.1	WP_367770826.1			WP_051255708.1							WP_396529766.1
WP_039140140.1	WP_075962123.1	WP_074905351.1	PZU58566.1	TMI12544.1	TMS57287.1	EDY83406.1	MBQ0122777.1	MBN9341735.1	WP_283172059.1	MES2026451.1	WP_306397942.1	HOO69352.1	WP_232143119.1			WP_303064453.1							MBK7660344.1
KIC92014.1	ONG52297.1	SFP15999.1	HBK45443.1	TWI03540.1	TMS59022.1	EEH12995.1	MBR3977281.1	UJB64459.1	WP_300148456.1	MEO7495651.1	WP_370373340.1	MDO5395914.1	WP_052493786.1			WP_338755497.1							WP_211925081.1
WP_039144471.1	SLM50096.1	OIQ32227.1	HBR98374.1	TVP90767.1	TFI56735.1	WP_012702521.1	MDR1810085.1	WP_175127685.1	WP_225773391.1	WP_105260033.1	MEE2877767.1	WP_321480175.1	AQU83917.1										WP_201129992.1
WP_039131430.1	ARN18716.1	WP_074070403.1	RGD93537.1	TVQ84461.1	TAK05843.1	CBL46492.1	MDD6378440.1	MCZ2497571.1	MDU8924375.1	WP_325014807.1	WP_156348009.1	MCH5216773.1	WP_406666422.1										WP_119701626.1
KIC94836.1	OUR60187.1	APT58283.1	RIV80913.1	NDP43407.1	TAM02765.1	WP_014404383.1	MBQ7149482.1	WP_332539488.1	WP_305271765.1	MBX9798957.1	WP_382167118.1	MDE6778280.1	WP_238876182.1										MBL0252729.1
WP_039138872.1	OUR63474.1	OJW73705.1	RMT83812.1	NDP48445.1	TMJ58053.1	EIL86831.1	MBQ8047610.1	WP_326535202.1	MBP9540377.1	WP_318633259.1	WP_257542391.1	MBP3331496.1	WP_242609143.1										WP_377005329.1
KIC95201.1	OUR74389.1	SHI58477.1	RMX08291.1	QNN68790.1	TSH91554.1	EIP96729.1	WP_050708631.1	PZP95234.1	WP_036537634.1	HEX7799860.1	WP_255875235.1	MBR6661223.1	WP_245191667.1										WP_088280505.1
WP_039138286.1	OWT60228.1	WP_073132691.1	RMX18540.1	MPZ45218.1	TWH64643.1	WP_014888156.1	WP_163271355.1	WP_353926912.1	MBP6117611.1	MCE1239735.1	WP_346032526.1	MBR4069639.1	WP_346507157.1										WP_188637207.1
WP_039138031.1	SNT53494.1	WP_073468068.1	ROP76593.1	NLD53609.1	MPT47527.1	EKE77503.1	MBQ5983135.1	WP_287755707.1	WP_306409729.1	WP_180012662.1	WP_272763566.1	WP_407951532.1	MDU7557775.1										WP_371324447.1
WP_039136880.1	SNU83207.1	WP_073631763.1	RRD43969.1	NOU41929.1	TLD71107.1	WP_011628787.1	MDD7190644.1	WP_313519338.1	WP_189487789.1	WP_288379785.1	ADY95807.1	MCQ2256871.1	MCO3065130.1										KAB2927870.1
WP_044639171.1	ASX26585.1	WP_076464035.1	RRS03832.1	WP_084544946.1	WP_016708383.1	WP_023273117.1	MCF0165603.1	WP_179113365.1	MWD26441.1	WP_079214434.1	WP_285081616.1	MCH5346397.1	MDU7558124.1										WP_216186709.1
WP_041517264.1	OYU90495.1	WP_073957309.1	SSW71093.1	GHA79745.1	MPY75818.1	AHF77367.1	MDE6079943.1	WP_367599462.1	WP_172364941.1	WP_219880403.1	WP_211369423.1	MCD8176528.1											WP_238873116.1
WP_041884057.1	OYU91663.1	WP_075627122.1	RXK13263.1	NBQ84810.1	MPY87841.1	MDR1911647.1	MBO7193755.1	KAF1067401.1	MBJ7263560.1	WP_394458869.1	WP_160745676.1	MBR5188751.1											WP_236209883.1
WP_041882960.1	OYX04559.1	ONM44469.1	RYF08390.1	NUS38141.1	MYA36429.1	MDR0219678.1	MBQ7422895.1	WP_201217554.1	WP_109923368.1	WP_407998710.1	WP_235917649.1	MDE6831441.1											MDO4768820.1
AHM58385.1	OZI17808.1	OOO01435.1	RYF22133.1	ROZ79896.1	QGM46230.1	MCP1679358.1	MDE6556450.1	WP_207872373.1	WP_353521548.1	WP_282975754.1	WP_033075671.1	MDD6103669.1											WP_077302610.1
AHM60265.1	OZI30974.1	SJZ44145.1	RYG35843.1	TAG02786.1	QGY81837.1	WP_313299224.1	MDE5956362.1	WP_166069157.1	WP_088214466.1	WP_318634240.1	WP_239019682.1	MEE1098933.1											WP_208008879.1
AHM61174.1	OZI31041.1	AQZ52202.1	RYY80173.1	TSA57618.1	HDY84318.1	MDR2852793.1	MCM1503029.1	MDR5172355.1	WP_325929623.1	WP_377159165.1	WP_233222437.1	MBE6213968.1											MCC7113507.1
AHM62437.1	OZI31043.1	ARC90132.1	RZS73934.1	AEG92430.1	NII05537.1	MCC7265515.1	MDO4211302.1	WP_177330897.1	MEC9261171.1	WP_298892885.1	XLP81119.1	MCH5330952.1											MBP7659261.1
AHM62442.1	OZI33269.1	ARC90628.1	TBU99338.1	WP_014404328.1	NLA89201.1	MCG1041517.1	MBO7301674.1	WP_148816529.1	WP_163124539.1	MES2532824.1	MDP2226871.1	MDY3858731.1											MES2714431.1
AHM63311.1	OZI71323.1	ARQ00812.1	TCB79663.1	AGH75660.1	NOT27939.1	WP_122659509.1	WP_163265228.1	WP_179113385.1	WP_085837220.1	WP_379034658.1	WP_240313545.1	WP_259317624.1											RRN59115.1
AHM63167.1	SOD41804.1	OUR63432.1	TCU57766.1	WP_004854757.1	NOT43607.1	MCC7043860.1	MBR3478929.1	WP_293865214.1	WP_374630857.1	HEX9174364.1	WP_390892447.1	MEE1175281.1											WP_346654413.1
WP_045968449.1	ATE59655.1	SMF97449.1	TCV07777.1	WP_005263623.1	NUQ30154.1	MCK9490060.1	MBR4065616.1	WP_179583249.1	EKT4467267.1	WP_214362561.1	WP_160731948.1	MBR2333543.1											WP_226415944.1
KJD32367.1	ATE59662.1	OWJ64664.1	TDF82401.1	AAW73271.1	HHX81696.1	MDR0536274.1	MEI7503165.1	WP_268262402.1	WP_072432514.1	HEU4627564.1	HDV7208504.1	MCD8101418.1											RMO74836.1
WP_044625494.1	PCJ33055.1	WP_035744239.1	TGV07007.1	WP_016494090.1	MQA28787.1	MFB3855520.1	MBR5148157.1	WP_136346447.1	WP_095640134.1	WP_162349771.1	MDO4627165.1	WP_018338462.1											MBA4342976.1
KJF44785.1	ATQ66790.1	WP_035745287.1	TGX52730.1	EPZ16925.1	NYT75707.1	MCL4822399.1	MDO5461098.1	WP_307689618.1	WP_273337007.1	WP_325361884.1	MAG66538.1	MCD7900953.1											WP_407353188.1
KJF45267.1	ATQ70913.1	SBW11836.1	THF60149.1	AHG62348.1	SUY78515.1	BEM18694.1	MBR2318665.1	WP_198132016.1	WP_132865734.1	MES2316603.1	WP_244785228.1	WP_241147527.1											HMZ83685.1
WP_046313777.1	MAO55402.1	OWT56274.1	THF65553.1	WP_233737457.1	GIL39956.1	MEZ5283919.1	MDD2437593.1	WP_143490177.1	MES2870461.1	HVZ30597.1	WP_373101160.1	MBQ1253212.1											WP_167223001.1
WP_046376329.1	MAO57503.1	SMX51223.1	THF66066.1	MEO9002605.1	MSO72322.1	HQZ15305.1	MFI3318867.1	WP_110993181.1	WP_143947455.1	WP_407276707.1	WP_375715048.1	MCD8165540.1											WP_283211523.1
WP_071843141.1	MAT84536.1	SNS39760.1	THF66160.1	WP_130010276.1	NBV05941.1	HYK88203.1	MDD6211052.1	WP_400883520.1	WP_082890295.1	WP_400438862.1	WP_279717124.1	MEG0789612.1											AQT11004.1
AKD56009.1	MBB86031.1	OWP71592.1	RYF27146.1	WP_386028589.1	NBW07989.1	HUL78440.1	MCH3993545.1	WP_099736014.1	WP_179113274.1	WP_409025199.1	MDO5054155.1	MBR7027116.1											WP_227965365.1
WP_062123822.1	MBB90704.1	ASG22348.1	TPV58527.1	MBS1134403.1	NIW24853.1	AQT45565.1	MBQ8336190.1	WP_230342948.1	WP_253353147.1	MES2502379.1	WP_305272249.1	MDD4257368.1											WP_323850427.1
WP_062124438.1	PHS31602.1	OUJ15754.1	QDQ88194.1	WP_369788792.1	NJM38371.1	MET0550406.1	MBP5257155.1	WP_148813458.1	WP_119944452.1	WP_322247612.1	AWB52288.1	WP_272185770.1											HEY5805628.1
WP_062127027.1	PHX39758.1	OYU89718.1	RZJ26031.1	WP_343205665.1	NKB15851.1	WP_370871529.1	MCQ2291650.1	WP_310178869.1	WP_338799100.1	WP_124572772.1	WP_151051980.1	MBQ6189540.1											WP_101927057.1
GAO41842.1	PIF92945.1	OYU91597.1	QEI08914.1	MBU32035.1	NLT69735.1	MBH3436508.1	MBQ8271134.1	WP_225579284.1	WP_078236530.1	WP_374538972.1	WP_380822053.1	MBQ5836676.1											WP_148816732.1
WP_046368173.1	PKH26280.1	OZI29284.1	RKW44751.1	WP_176070885.1	WP_012029837.1	EDS5483797.1	WP_296938694.1	WP_109513138.1	WP_127711921.1	WP_310328838.1	WP_160531604.1	MDU1890691.1											MCC7546263.1
WP_052955537.1	AUZ17997.1	OZI30941.1	RKW46688.1	XAW88817.1	ACO32161.1	MEO7200191.1	MBR5456366.1	WP_279885638.1	WP_271430048.1	WP_131278795.1	WP_192992520.1	WP_296108280.1											WP_203467650.1
GAO42716.1	PJC87130.1	OZI37675.1	MRW92934.1	HEY2590081.1	ADL00369.1	HEY3426186.1	MBQ9163976.1	WP_396956471.1	WP_142850592.1	MBN9429615.1	WP_079326470.1	MBQ8204892.1											RYF83074.1
WP_052956026.1	PLK23312.1	OZI60171.1	QHF44577.1	MBL8527019.1	WP_013567714.1	WP_040347146.1	MBR3612082.1	WP_100942489.1	MBI0432625.1	WP_183380387.1	WP_066805572.1	MBE6196011.1											WP_122102480.1
WP_052956070.1	WP_012251100.1	PBJ82405.1	MYM84222.1	HWA14075.1	WP_013581067.1	WLI78966.1	MDR1371026.1	WP_316919635.1	WP_249978570.1	WP_329719368.1	WP_115314672.1	MDL2319887.1											WP_394004871.1
KKB46752.1	SPE17370.1	PCJ08045.1	QJR01865.1	HEX5049787.1	WP_013912986.1	HEY9249208.1	MDE6581042.1	WP_143949867.1	WP_325342723.1	WP_124572774.1	MCT8643225.1	MBP3482898.1											MCZ8103203.1
KKB47759.1	PSH03551.1	PEH90007.1	QLF93473.1	MBS0555977.1	AEU38174.1	WP_202987508.1	WP_085534967.1	WP_123300002.1	APP35995.1	WP_349322783.1	WP_121123119.1	WP_297625093.1											TEA79769.1
KKB47862.1	AVJ30204.1	MAM72177.1	NRQ41771.1	WP_147799048.1	WP_014403565.1	WP_324626580.1	WP_134435848.1	WP_205349822.1	WP_336929264.1	HWV18339.1	WP_132024961.1	MDR2065933.1											KAB8192521.1
KKB54022.1	AVO34666.1	MAO57383.1	NVJ54009.1	WP_347876578.1	AFL89673.1	MFA7097803.1	WP_110310635.1	WP_262155751.1	GAA5109354.1	WP_135208198.1	WP_302067118.1	MCD7969619.1											WP_372017936.1
KKB55772.1	AWJ82255.1	MAO93475.1	NVJ54549.1	WP_180046896.1	ENV13728.1	MBI5789139.1	MDR2473298.1	WP_173147311.1	WAZ35770.1	WP_136572176.1	WP_103034235.1	MBO5189332.1											WP_170185840.1
KKB56780.1	PTR34278.1	MAY61102.1	NYT35893.1	HQR50780.1	WP_004818899.1	HEI8868851.1	MDR1714741.1	MET0322592.1	WP_128210543.1	MEO8308387.1	WP_244893648.1	MCK9626344.1											WP_242683739.1
KKB57601.1	PTR35069.1	MBA73734.1	GGC01010.1	MDO8440814.1	WP_016494323.1	WP_336768937.1	MDR0894696.1	MDE1169323.1	WP_093086467.1	MEJ2803408.1	WP_238954707.1	MCC8186049.1											MBA3996283.1
WP_028727658.1	PVY62586.1	MBH03804.1	GGJ86523.1	MBV8208865.1	WP_021246821.1	WP_258868104.1	MBD5356070.1	WP_179113376.1	WP_332737563.1	WP_122238087.1	WP_311191363.1	MBO8485569.1											MEG0150685.1
WP_048643057.1	PZO78559.1	WP_057596711.1	NQY23478.1	MEY4763869.1	EGY65572.1	WP_097162220.1	MDD2294106.1	WP_095109493.1	WP_106477665.1	WP_112990456.1	WP_019520229.1	WP_300748905.1											MBP6336682.1
WP_048642383.1	PZQ46286.1	PIA72865.1	NQY24306.1	WP_293194541.1	WP_004903262.1	WP_181619571.1	MBQ5605887.1	WP_271195939.1	WP_213173777.1	WP_324626849.1	WP_249100947.1	MCH5335618.1											WP_293776728.1
WP_048644093.1	BBC81236.1	PJK13732.1	NRA85115.1	KAA9000537.1	WP_042070302.1	WP_072040308.1	MEG0519290.1	WP_004339031.1	WP_122226517.1	HLR12330.1	MDO5058866.1	WP_237957016.1											WP_338772092.1
AKQ02758.1	PWW07002.1	PKQ07147.1	RIX75513.1	HVI60029.1	MEZ0231627.1	WP_303905445.1	WP_013547335.1	WP_025871759.1	WP_280199277.1	HET8880984.1	WP_242747709.1	MDE7166414.1											HSX63961.1
WP_048919226.1	PZA09165.1	PKU24531.1	WP_074829302.1	WP_297397777.1	WP_266156427.1	WP_198412938.1	ANR73028.1	WP_226772274.1	WP_204812824.1	MCP1573685.1	WP_338755532.1	MDE6139601.1
WP_048921142.1	WP_051523767.1	AWB06561.1	BAQ82054.1	HTW75600.1	MPW41948.1	MEW5890483.1	MBQ0020405.1	SQF98048.1	QCO67289.1	WP_374347799.1	WP_234886249.1	MBR5819638.1
WP_048920156.1	HBF52077.1	AVJ28108.1	KMV68279.1	HEX4510305.1	WP_379713537.1	WP_288390181.1	MBQ6062023.1	WP_176345257.1	WP_084596142.1	WP_329670231.1	WP_395429200.1	MBR4094557.1
WP_048921792.1	HBK46287.1	AVO44166.1	WP_009797830.1	WP_234084419.1	HRQ90266.1	WP_084982193.1	MDD6890967.1	WP_285960909.1	WP_334322240.1	WP_103455181.1	VEG68899.1	MBR2352284.1
WP_076606376.1	SUP81847.1	PPA76728.1	ABR89684.1	MDO5623918.1	WP_121928797.1	MDP5058861.1	WP_172344849.1	WP_234086885.1	WP_298322300.1	WP_341676908.1	WP_246327810.1	MBP3533639.1
WP_047801294.1	RIY42593.1	PQV44826.1	EDX89844.1	MDB5912707.1	HEY9218480.1	WP_293259455.1	MBQ9533199.1	WP_159916312.1	RYF78956.1	WP_099742771.1	WP_315044240.1	MCQ2197785.1
WP_047772983.1	RJS93492.1	PRH85694.1	EDY87521.1	HWQ40168.1	MDE2347666.1	HSH41685.1	MCI6159831.1	WP_095155665.1	WP_220813034.1	WP_375722612.1	WP_082041923.1	WP_282194225.1
KMM34268.1	RJS93468.1	PSQ97889.1	WP_012702599.1	WP_295588119.1	HYD24177.1	MDR0275403.1	WP_270633717.1	WP_090183629.1	WP_408614012.1	WP_290330943.1	WP_305268821.1	MCM1300977.1
WP_048508571.1	HAL21842.1	PTC28560.1	WP_015829339.1	MDP9090398.1	WP_374467312.1	HLD13730.1	MFA6875429.1	WP_263158321.1	MEC7761592.1	WP_297004400.1	WP_277808534.1	MCD7963058.1
KMW78461.1	HBO13621.1	PTU75752.1	WP_005400718.1	MBP7081958.1	HEX7080797.1	WP_345828067.1	WP_186958397.1	WP_390969817.1	WP_377403416.1	MDL2357066.1	WP_263077244.1	MBQ9285776.1
GAP68361.1	RFC32581.1	PUA27019.1	EGM77052.1	MES1981916.1	WP_303474584.1	WP_253447020.1	WP_195372331.1	WP_108097499.1	WP_155063644.1	HEY1181730.1	WP_051255527.1	NBJ05219.1
GAP68162.1	RMX06426.1	PWE56252.1	WP_014473674.1	WP_329688849.1	WP_331924338.1	WP_318428164.1	WP_287642031.1	WP_175651157.1	MDH4412444.1	HEY0817284.1	WP_373628637.1	MEE1206768.1
GAP68507.1	ROR25115.1	PZQ12931.1	WP_014474754.1	MBL8450022.1	WP_167093153.1	WP_189388284.1	WP_080903573.1	WP_236357775.1	MDO4231824.1	HEU5136541.1	WP_244740144.1	MBE6181248.1
GAP69683.1	RJG55901.1	PZQ21561.1	WP_014403748.1	WP_139867607.1	WP_228349544.1	MCC5858654.1	MDY3068205.1	WP_267981194.1	WP_018001482.1	HET7810099.1	WP_312751400.1	MBQ9200796.1
GAP70313.1	QCE34882.1	PZQ52472.1	WP_014704431.1	WP_304031457.1	HEX5049699.1	MEW5726416.1	MDO5569931.1	WP_220814892.1	WP_207099488.1	WP_106703208.1	WP_303065917.1	MBR2332226.1
KOH44950.1	RYX93854.1	PZQ63064.1	WP_014770159.1	WP_279303967.1	WP_122899992.1	WP_092677665.1	WP_183305499.1	WP_133855636.1	WP_283738018.1	WP_188421781.1	WP_254728964.1	MCH5304997.1
KOH46609.1	RYX96809.1	PZQ74493.1	WP_007185651.1	TAJ22454.1	HEY1049710.1	MDR0550009.1	MBR5804446.1	WP_326533867.1	WP_115006536.1	WP_263124171.1	MDO4429923.1	MCI5717379.1
WP_046673720.1	TBU90658.1	PZR00113.1	WP_008487528.1	WP_338496356.1	WP_282471191.1	MFA5626924.1	WP_340322413.1	WP_310195833.1	WP_146366724.1	WP_186954579.1	WP_078254559.1	MCL2561404.1
WP_053581687.1	TCM66593.1	PZU92049.1	WP_009727272.1	MEO7885518.1	HTJ63465.1	WP_312521665.1	MDR2921489.1	WP_285537854.1	WP_280581799.1	KAF1022397.1	WP_249962704.1	MCH5232683.1
WP_054411571.1	TDR95683.1	PYE86499.1	WP_004336207.1	SPA48437.1	HEX6993646.1	WP_018950898.1	MDR2955196.1	WP_126077733.1	WP_347303222.1	WP_371868238.1	MBN6710652.1	MBP3432916.1
WP_054407098.1	TDS72969.1	RAI43487.1	WP_004335116.1	GDD78042.1	HEX3797362.1	WP_218056024.1	MBR5297939.1	WP_095156764.1	WP_303088875.1	WP_203105668.1	WP_050456325.1	MBQ6882351.1
WP_054407421.1	THF55397.1	RAI59971.1	WP_004333981.1	MCK9489664.1	WP_308981899.1	MEW5944213.1	WP_280778709.1	WP_019882845.1	WP_165013942.1	WP_212708243.1	WP_115632247.1	MBQ0048724.1
WP_062697604.1	TMS58304.1	RAI60426.1	WP_004332981.1	HEY4371281.1	MCB1122577.1	WP_094605615.1	WP_280646150.1	WP_308924703.1	WP_123298599.1	WP_168943158.1	WP_273748447.1	MBP3830296.1
WP_054409597.1	TMS57502.1	RAI61062.1	WP_004332650.1	MCC7546604.1	HMA51004.1	WP_024328598.1	MCD7938241.1	WP_189614913.1	WP_337170790.1	MEN9464651.1	WP_089539797.1	MBO8454867.1
WP_071254799.1	RYG12344.1	AXK79848.1	WP_004332733.1	WP_242467658.1	MDX1953828.1	HYH20372.1	MCM1030406.1	MDU8473531.1	MDO4877858.1	WP_345246333.1	WP_152732301.1	MEG1611591.1
WP_054727720.1	GEC15801.1	HBC09248.1	WP_004345834.1	WP_309830552.1	WP_332811530.1	MDX9874543.1	HIT83320.1	WP_263459753.1	WP_272761270.1	HWH73938.1	WP_083108101.1	WP_295937148.1
WP_062547862.1	GEC17634.1	HBR51029.1	WP_004339756.1	MBU1351989.1	HZV61149.1	HWR55065.1	WP_304246722.1	WP_136383836.1	WP_231388543.1	HWT72715.1	WP_132501064.1	WP_276722734.1
WP_054558359.1	QDE37794.1	STW38692.1	WP_004332695.1	WP_268081413.1	HRJ61685.1	WP_378953686.1	MBP5210578.1	WP_291589834.1	WP_166311716.1	WP_305630452.1	MDO4223717.1	MDE6345574.1
WP_054726157.1	TFH67133.1	SUQ63270.1	WP_004332727.1	CAJ0999171.1	WP_346333782.1	WP_308976824.1	MBQ8606906.1	WP_315123426.1	HIY70122.1	WP_404631118.1	WP_227526035.1	MCM1151544.1
WP_062542301.1	QDQ89189.1	RJG41378.1	WP_004332396.1	MCU0835473.1	HVJ52765.1	WP_173979577.1	MCC8197480.1	HRO81431.1	WP_198478303.1	WP_272749106.1	WP_228227941.1	WP_278727301.1
WP_054725377.1	QDX27515.1	RJS94761.1	WP_004649069.1	MBH2017582.1	WP_190725765.1	MFA7617792.1	MCK9344057.1	WP_201215681.1	WP_271974753.1	MEP7243524.1	NBI42916.1	MBP5515056.1
ALK82902.1	RZI58782.1	RJS93475.1	WP_004980237.1	MBP7606879.1	MBX3628526.1	WP_002932081.1	MDR1644892.1	WP_263459701.1	MDO4699369.1	WP_165326203.1	WP_343527570.1	MDE6511597.1
ALK84411.1	RZI62746.1	HAP41010.1	WP_011234821.1	HBX0713850.1	WP_303492440.1	WP_114279250.1	MCC8153393.1	WP_309565749.1	WP_166947537.1	WP_256079031.1	HLT63807.1	WP_300736203.1
WP_062546281.1	RZJ46145.1	RFC36834.1	WP_011139268.1	MBN8885006.1	MFM9829004.1	MDT8317398.1	MCI5913332.1	WP_253117892.1	WP_204697707.1	WP_116812755.1	CAD7636209.1	WP_283391665.1
ALL07272.1	RZL11867.1	RMQ51213.1	WP_016538670.1	MBK8767610.1	HYG23463.1	WP_261435588.1	MDD5895250.1	WP_095164609.1	WP_107818079.1	WP_327604770.1	MEY4707345.1	MBQ5617995.1
WP_055393960.1	RZL54799.1	RMR24386.1	EPF74463.1	HEX6828900.1	WP_193213866.1	MEO0048384.1	MDR1500810.1	WP_225578946.1	WP_168161429.1	WP_094827708.1	WP_301116678.1	MBB1540884.1
WP_055412058.1	RZM00560.1	RQO33538.1	EPF71374.1	MEO7741537.1	MAL73713.1	MER2529427.1	MDR1780481.1	WP_263262535.1	WP_049376397.1	WP_317084260.1	WP_377812613.1	MDR0954748.1
KQM09383.1	RZM36110.1	AZN72640.1	WP_020950247.1	MFM2435637.1	WP_242612403.1	NTV95484.1	MEG0948121.1	WP_330701344.1	WP_198835084.1	MFA9202429.1	MEX0298536.1	MBO8445278.1
WP_056219197.1	TAJ84500.1	RTL52870.1	WP_016493959.1	WP_084105524.1	WP_184020197.1	MDY0073483.1	MCI6234734.1	WP_054427833.1	WP_240244733.1	WP_408160598.1	MBX3499861.1
KQM57388.1	TAJ86441.1	RTL73111.1	ESK55482.1	CAH7801286.1	WP_394061129.1	MEW5770857.1	MDR0536631.1	WP_095155666.1	WP_167014941.1	WP_324516898.1	WP_166158893.1
WP_055910101.1	TAJ97375.1	RUQ62046.1	ESK57059.1	BBL26346.1	WP_339490210.1	WP_295717666.1	MDD4720472.1	WP_244609922.1	WP_101496049.1	WP_087277372.1	WP_264745238.1
KQM75170.1	TAN05119.1	RJE85862.1	ETF01494.1	WP_198938050.1	WP_236986954.1	MDR2192404.1	MDR0368507.1	WP_188394449.1	WP_084305784.1	WP_296295790.1	SUV86949.1
WP_055907679.1	TAN21644.1	RRS04845.1	WP_025371150.1	WP_176885652.1	HEU0218331.1	WP_092748224.1	MDO4736462.1	WP_176375997.1	WP_263076951.1	MES2187134.1	WP_290420770.1
WP_056097184.1	TKW65016.1	RKP47673.1	AHG64632.1	NCC27729.1	MEW6304431.1	MEW6427936.1	MDE6013303.1	UJB64841.1	PWF08312.1	WP_232150248.1	WP_325412573.1
WP_056287419.1	QEO17481.1	RKP53644.1	ETK22388.1	MBK6401980.1	WP_246130243.1	WP_176754919.1	WP_278766587.1	WP_201191041.1	WP_115717311.1	WP_289312683.1	WP_377280501.1
WP_056284248.1	VVN53234.1	QCI64121.1	WP_065341034.1	OZI39824.1	WP_338287994.1	MEX6724285.1	MDR3266107.1	WP_241072102.1	WP_303367337.1	WP_167169907.1	WP_004711965.1
WP_056284388.1	VWX37112.1	RXN83732.1	WP_241239117.1	MDP1766523.1	WP_210681909.1	MBI5162676.1	WP_276803831.1	MBH1963301.1	WP_276616896.1	WP_379757005.1	WP_321104237.1
KQS31712.1	VXB18682.1	RXN87831.1	WP_237437581.1	WP_293636311.1	WP_290978914.1	WP_018717912.1	MDR1724271.1	WP_049870456.1	WP_266124234.1	MBP6713826.1	WP_130804416.1
WP_056870601.1	MPY73753.1	RXN92335.1	WP_203207102.1	CAH7799532.1	MDR2871665.1	MEN9465470.1	MBE6310024.1	WP_240622216.1	WP_345927615.1	WP_382233278.1	WP_286731107.1
WP_056209664.1	MPY75508.1	RYC32243.1	MBJ7223253.1	RZI86773.1	WP_338466103.1	WP_088822628.1	MDD6802636.1	WP_095108542.1	MDO4230633.1	HEX3140109.1	WP_325440620.1
KRO59328.1	MPZ29660.1	RYD66575.1	MBJ7414562.1	MEP6879463.1	WP_379057663.1	HUH58895.1	MDR0995541.1	WAH58135.1	WP_132302286.1	NRR34374.1	MDX5445347.1
KRO67163.1	MPZ29812.1	RYE30763.1	WP_208010259.1	CAI3219527.1	NQY63358.1	WP_264746787.1	MEG1616973.1	WP_230519399.1	EZA32848.1	WP_140842747.1	MEH3086080.1
KRO79857.1	MPZ30318.1	RYG36653.1	WP_373322623.1	MEI8305074.1	HEV7778904.1	MBE0482460.1	MBQ2029252.1	WP_313334965.1	WP_232414227.1	WP_275740726.1	WP_091741565.1
KRP14012.1	MPZ31175.1	RYX99156.1	WP_067553739.1	MBK6980312.1	BFR63850.1	HLR16870.1	MCD8310734.1	WP_125303668.1	WP_275668543.1	HUQ09348.1	WP_095907077.1
KRP29761.1	MPZ32174.1	RZS69638.1	WP_304715849.1	WP_277596136.1	VUD41870.1	MBI4740370.1	WP_022391335.1	WP_273913904.1	WP_152630630.1	WP_086187097.1	WP_106640005.1
WP_057952077.1	MPZ35682.1	TBN53520.1	WP_221221167.1	MFG9885121.1	HTI67134.1	WP_255858606.1	MDR1259393.1	WP_143488407.1	WBU63025.1	MBI1906772.1	WP_336579917.1
WP_057952756.1	MTJ83600.1	TCR02968.1	MCG8519122.1	WP_391527810.1	MEZ5938451.1	MBI5435834.1	MBQ7945629.1	WP_207442333.1	WP_371014718.1	WP_209720832.1	WP_353388393.1
WP_057953773.1	MPY69298.1	TCU24504.1	WP_058088224.1	WP_409054675.1	MFA6961216.1	MDX9741275.1	MDR2498126.1	WP_400688504.1	MDR0716034.1	WP_189485259.1	MFA5596422.1
GAP42318.1	MPY69959.1	TCV97650.1	WP_256660295.1	MCU0804951.1	HYG13841.1	WP_156820520.1	MDR1879386.1	WP_193910588.1	KAB0547782.1	MEO7916400.1	WP_283406405.1
GAP42273.1	MPY69496.1	TDH63774.1	WP_195792685.1	HCP28620.1	WP_341912687.1	WP_192557080.1	MBQ8098676.1	MDR6434496.1	WP_086963533.1	WP_241821602.1	WP_109062714.1
KPK02255.1	MPZ39509.1	THT99017.1	WP_275011100.1	CAD7636235.1	HEX5788336.1	MDD5390119.1	MEZ3520896.1	HJR28282.1	MDF7669901.1	WP_286382699.1	WP_090271762.1
KPK81266.1	HEC75393.1	TJZ64742.1	WP_051780972.1	WP_000526255.1	MBI3549077.1	WP_184264490.1	MBR3896738.1	WP_217976745.1	MBN7784191.1	MBS0199976.1	WP_087544599.1
KPK82679.1	MWV25800.1	RZA34661.1	PAU86951.1	MEO8133755.1	WP_293320246.1	NLS44003.1	MDD7224916.1	PCK89236.1	WP_231805633.1	MCP5173567.1	WP_196422282.1
KPK84612.1	MWV23816.1	RZN24266.1	WP_200459546.1	MEO8280978.1	WP_242683558.1	MCL4747207.1	MDR2233309.1	QXZ75800.1	WP_313519421.1	WP_110265228.1	HZJ92762.1
KPK86241.1	RMP80466.1	TCU78650.1	WP_317031980.1	MDR2876157.1	WP_372702376.1	WP_369456081.1	MCM1519938.1	WP_287753817.1	WP_127775031.1	WP_161320476.1	WP_407279576.1
KPK92338.1	NDP59208.1	TCR72268.1	MEK9711819.1	MCV6812426.1	WP_028604446.1	MCB1955850.1	MDR0604707.1	WP_280341487.1	WP_177220411.1	MEN9429315.1	WP_183167608.1
KPL10558.1	NUU65389.1	TPW28958.1	WP_108097000.1	HST44579.1	MEI6894547.1	MCJ7556607.1	MCQ2286888.1	WP_286649356.1	WP_092364207.1	HEY9024777.1	WP_345925189.1
KPL12256.1	NYT75709.1	RZJ26515.1	MET0349776.1	MEO6065342.1	WP_300469347.1	MDR3111834.1	GHV52232.1	WP_173149574.1	WP_226785024.1	WP_323665363.1	WP_101496039.1
KPL22023.1	QKD42209.1	RZL03449.1	WP_371240158.1	EOG1015030.1	NCP10452.1	WP_300433220.1	MDE7128286.1	WP_150100229.1	WP_272527306.1	CAI1700424.1	WP_290459109.1
KPL22867.1	GGI55176.1	RZL08527.1	WP_353222681.1	MEY3804886.1	MDH3545552.1	MDR2207779.1	MBQ8360499.1	UJB67151.1	WP_281252015.1	WP_209620999.1	WP_158461597.1
KPL26620.1	GIL39660.1	TAJ87751.1	AVQ03933.1	MET0351163.1	QFY76646.1	WP_105305372.1	MBR5610865.1	WP_179114072.1	WP_269466778.1	WP_346192221.1	WP_130486874.1
WP_056079428.1	WP_068811507.1	TRL27762.1	WP_373851523.1	HZV55811.1	MEZ5385851.1	WP_110953966.1	MEG1585707.1	USX18927.1	WP_153984932.1	WP_129014315.1	WP_144570327.1
WP_057933486.1	NQY24297.1	TWF59167.1	WP_051362189.1	MBN8728268.1	HWL29521.1	WP_045046832.1	NLX81205.1	WP_312377532.1	WP_183826794.1	WP_280188414.1	MDQ8036814.1
WP_068197533.1	NRA83550.1	QEA06401.1	WP_241122842.1	HSW11758.1	MFA4914010.1	MCB1692584.1	MDR1878987.1	WP_324258856.1	WP_395273998.1	MDQ8023444.1	WP_153370741.1
WP_059123875.1	NVK33427.1	QEA07709.1	WP_314438825.1	WP_212758292.1	WP_346532995.1	MDR2427002.1	MDD3281092.1	WP_216293411.1	WP_095523883.1	WP_160355907.1	WP_216183564.1
WP_059136246.1	QTD46368.1	QEI06152.1	QOZ94004.1	MCU0763495.1	MDD3762815.1	MEY2706855.1	MBQ3628155.1	WP_136346453.1	MFM2476010.1	WP_299687602.1	WP_027897131.1
WP_059136355.1	WP_245591346.1	TNC12916.1	WP_238824483.1	MDU4361441.1	MCB1567145.1	MEO5335763.1	MBQ8672497.1	WP_280025537.1	MFA5490642.1	WP_145652392.1	WP_086202202.1
KUL05497.1	WP_068167904.1	TNC47317.1	WP_166100630.1	HLU76418.1	WP_176625156.1	WP_159689904.1	WP_339328343.1	WP_226772277.1	WP_314187729.1	MEJ0034502.1	WP_223651329.1
KUO65310.1	WP_067182438.1	TWT02865.1	WP_326535896.1	WP_368429547.1	HAL71481.1	WP_377098959.1	WP_300935472.1	WP_400882230.1	WP_119499630.1	RZA19180.1	WP_149331468.1
WP_005655755.1	POA59846.1	TWT09974.1	WP_407596847.1	MEO6928638.1	WP_378230465.1	WP_323871838.1	WP_069175062.1	WP_316919361.1	WP_036307656.1	WP_302116223.1	WP_129968883.1
KUO64924.1	WP_009802009.1	TWT12530.1	WP_235872880.1	HUQ28437.1	WP_370154608.1	MBI4938074.1	MCM1256078.1	MFE8646371.1	NHC60451.1	WP_088385992.1	MBN8442011.1
WP_068233344.1	WP_009799325.1	TXM70760.1	WP_198155895.1	MES2859211.1	MCC7267114.1	HRP35600.1	MCM1021979.1	WP_093063217.1	WP_330647094.1	WP_280011625.1	WP_353251792.1
WP_068395724.1	WP_009799257.1	VVE11093.1	WP_111430953.1	HZM36613.1	WP_039411441.1	MBS3936083.1	WP_294083919.1	WP_218005333.1	MBP8063564.1	WP_331702818.1	MBD3573053.1
WP_068395690.1	WP_012110982.1	MPT49371.1	HBX05301.1	HSD40686.1	HEY0550899.1	WP_261593399.1	MDR1883507.1	WP_263142770.1	WP_286784871.1	WP_161006384.1	MCZ8087775.1
KXB36876.1	BAF87331.1	QET01728.1	WP_390199679.1	MDO9452043.1	WP_162079092.1	MDP2752710.1	MBP8944357.1	WP_090210461.1	WP_226624957.1	WP_312513362.1	WP_212345019.1
KXB38351.1	BAF87727.1	MPY73887.1	MET0936965.1	HYA60228.1	WP_027016509.1	WP_125251982.1	MDD6583055.1	WP_026013192.1	WP_064621791.1	WP_371282391.1	MDQ7989558.1
KXB40065.1	WP_009841728.1	MPY73890.1	WP_309369587.1	MEO6624594.1	WP_068173286.1	WP_377122916.1	HET9571173.1	WP_273893804.1	WP_322999169.1	WP_214200233.1	WP_317030821.1
KXB45911.1	ABX33649.1	MPY75119.1	USX19750.1	MBL8511456.1	WP_220160923.1	WP_171624722.1	MBQ8593291.1	WP_291592497.1	UUO12910.1	WP_325585683.1	MBZ2189715.1
KXB48763.1	WP_012569008.1	MRW93445.1	WP_332605954.1	MBS0392969.1	WP_109062276.1	MEY2706672.1	MBR3453868.1	MBW7903215.1	MCI5039879.1	WP_317203197.1	WP_308976499.1
KXB49156.1	ACL61701.1	WP_035486133.1	WP_391528083.1	CUJ96081.1	HWK55249.1	WP_240002460.1	MDR3251678.1	MEN0035541.1	WP_409076471.1	WP_222564020.1	MAX57071.1
WP_060933222.1	WP_015878574.1	MPZ57191.1	WP_260854072.1	HMM67259.1	HEY9281066.1	MEW6166191.1	MBP7180215.1	WP_252161114.1	WP_144572103.1	WP_141453734.1	WP_148816320.1
KXB86004.1	WP_015829333.1	NEI73946.1	WP_233010076.1	HUQ52710.1	WP_092903205.1	WP_237124856.1	MFA7039139.1	WP_110971145.1	CAK7061063.1	WP_374431013.1	MCA1937044.1
WP_062647991.1	WP_015829608.1	MPZ37549.1	WP_324367814.1	HWN81399.1	WP_312479487.1	MBF0325227.1	WP_052332414.1	WP_201212243.1	WP_223193219.1	WP_286560225.1	WP_297804798.1
KXH84908.1	WP_015829613.1	MPZ40423.1	WP_235837828.1	HYD58248.1	WP_027896440.1	HJV74166.1	MDR0700480.1	WP_075930860.1	WP_294929371.1	HTQ36755.1	MBF48577.1
KXK40439.1	WP_013391172.1	HIC46304.1	WP_206437415.1	MDZ7653489.1	MCR6654361.1	WP_239903922.1	MFI3259430.1	WP_050577322.1	WP_341780884.1	WP_134385584.1	HEY0961683.1
KXK42061.1	EGF12236.1	BCH28956.1	WP_212603467.1	HWI36583.1	WP_020648448.1	WP_290653711.1	MBQ8282326.1	WP_213298796.1	MEC9066765.1	WP_265216154.1	WP_369454315.1
WP_062619429.1	WP_013661880.1	QPJ62077.1	WP_166254959.1	WP_196322741.1	MEG3000403.1	WP_257100166.1	MFA6794131.1	WP_225202923.1	WP_188982616.1	WP_183105530.1	OJU88388.1
KXO18442.1	WP_013848389.1	QPJ64137.1	WP_237173141.1	HEY6822114.1	HEX3988246.1	WP_404401067.1	WP_158712809.1	NVN61644.1	CCS76531.1	HEY9541340.1	WP_201098305.1
KXT38767.1	CCB66796.1	QPS09886.1	HWA12160.1	HTH79100.1	WP_246143519.1	WP_247682543.1	WP_289090646.1	WP_163947327.1	WP_164885397.1	BDE74422.1	WP_336061424.1
KXT40789.1	BAK65109.1	WP_042325556.1	WP_349743176.1	HUL95193.1	WP_322333234.1	WP_307003894.1	MBR6600986.1	WP_175142087.1	WP_005975149.1	HEY0197366.1	WP_137313119.1
KXT54678.1	EHK67252.1	NOJ40608.1	WP_280324971.1	HKW85384.1	WP_180182668.1	WP_303732160.1	MEE1309872.1	XJJ69808.1	ENT5245293.1	HEX5960166.1	WP_226954653.1
AMW04053.1	WP_014402509.1	NMV38120.1	WP_310168344.1	MEX0900722.1	MBN9528969.1	WP_228345147.1	MBR1466783.1	WP_015923195.1	SFX68399.1	MDQ8037491.1	MAL00903.1
KXX66786.1	WP_014402015.1	GGI16679.1	ELQ6149452.1	HEX4928903.1	CPP25695.1	WP_336565798.1	WP_118528710.1	SQF97499.1	WP_122231009.1	MEY4564212.1	WP_226929656.1
WP_062619766.1	WP_014403039.1	GGE54024.1	PKO77313.1	GAA4406139.1	HRH95505.1	WP_390447636.1	MBQ7734316.1	WP_241048068.1	KAF1019336.1	MBN8260839.1	WP_124080621.1
WP_062619777.1	WP_009636217.1	GGC71856.1	WP_400189870.1	HEX2197940.1	WP_108096144.1	MCX8087329.1	WP_370463462.1	WP_312933696.1	WP_212595242.1	WP_295536691.1	WP_406936408.1
WP_062616614.1	WP_014704423.1	GGC82067.1	WP_154745164.1	HET7731463.1	WP_124964378.1	WP_223846261.1	MBQ7550283.1	WP_148816939.1	WP_275261425.1	WP_331987099.1	MBP6652235.1
WP_062616542.1	AFJ45159.1	GGF53474.1	EEY86422.1	HAT1682058.1	MBA4051679.1	WP_312660521.1	MDR2868146.1	WP_124088813.1	WP_375261820.1	HLS84564.1	WP_143948776.1
KXX70973.1	WP_007931031.1	GGF89879.1	WP_023380386.1	MEX2239222.1	WP_169495064.1	WP_183969062.1	WP_204476480.1	TFL11516.1	MDR1530333.1	MDE2247324.1	MEZ5688104.1
KXX71982.1	WP_007938229.1	WP_037256224.1	WP_107940493.1	MCX7961828.1	MBN8552389.1	HRJ61398.1	MDL2211112.1	MDQ8035627.1	WP_341646051.1	MEO6078479.1	MEY3667877.1
WP_062591245.1	WP_007882157.1	WP_027287113.1	WP_334183032.1	HEY5636246.1	WP_367872302.1	MEZ5545358.1	MBO4481804.1	WP_282362587.1	WP_241622396.1	HTP75278.1	WP_166369263.1
KYG77872.1	WP_008113693.1	QRM46463.1	WP_338076828.1	MBK7463563.1	MBN9429626.1	QHJ86849.1	MCI1647622.1	WP_369629199.1	MDR2689255.1	WP_212674977.1	MDP1931265.1
GAT61997.1	EJL90429.1	GLK71540.1	MDO5057552.1	HEY5761981.1	WP_148816146.1	MEY3018246.1	WP_108821931.1	WP_323717925.1	WP_200930557.1	WP_331546129.1	MCQ4345871.1
WP_068704932.1	EJM35585.1	GJD77841.1	WP_369038486.1	MDH5207357.1	WP_407997255.1	MBP8298376.1	HOV71486.1	WP_293857563.1	WP_269813879.1	MEO8365538.1	EMF4883916.1
WP_068705024.1	EJN07621.1	WP_007697812.1	BDA60118.1	MBC5766725.1	WP_207571034.1	MBY4599379.1	MBS7296683.1	WP_066271897.1	WP_074163697.1	WP_162312177.1	HMO74005.1
GAT64230.1	WP_014993617.1	PVE49937.1	MDB5962895.1	HUJ87552.1	HEU5080493.1	KZW99969.1	MDY3267886.1	WP_280025716.1	WP_183754774.1	HET9049769.1	WP_331608240.1
KYP14628.1	AFT69040.1	APH55764.1	WP_051424517.1	MDX1376258.1	WP_386819866.1	WP_211535240.1	MDD3189280.1	WP_245636411.1	WP_304372534.1	MBS0227218.1	WP_331026728.1
KYP14651.1	WP_014993407.1	WEK02984.1	WP_340638293.1	MEY3579377.1	MDP0501312.1	WP_109016568.1	MBQ0006326.1	WP_201203302.1	WP_107854078.1	WP_166206243.1	WP_005023410.1
WP_066311177.1	WP_014996326.1	WEK03761.1	WP_203322433.1	HUQ24401.1	WP_093969725.1	WP_406665574.1	MBR0333363.1	WP_310011856.1	WP_330995622.1	HSI61366.1	WP_290575023.1
WP_066309455.1	WP_008485089.1	NMZ40911.1	WP_341376105.1	HET6263403.1	WP_395098026.1	MDR1854090.1	MBE6296055.1	WP_322426127.1	WP_145590314.1	MDE1173143.1	WP_277667956.1
WP_066308008.1	WP_008842813.1	ABK64010.1	WP_347486367.1	MDH5245159.1	WP_050463792.1	WP_109040423.1	MDE6191574.1	WP_083439041.1	MDO4878960.1	MBA4285862.1	WP_080048259.1
OAB30533.1	WP_008599511.1	ABL69247.1	WP_234625077.1	WP_171090614.1	MDO5640943.1	HLP97684.1	MEG1562816.1	WP_086978107.1	MDU8924463.1	WP_136851153.1	WP_053104998.1
WP_068701503.1	WP_008601427.1	EAQ27421.1	XLX30446.1	WP_200595169.1	MBP9853962.1	MEP3350253.1	MFI3279973.1	WP_406666755.1	WP_147675643.1	WP_380019091.1	GAA0616216.1
GAT63458.1	WP_005190529.1	EAQ37607.1	WP_216643170.1	HKO89394.1	WP_166326582.1	WP_179990677.1	MFA6873095.1	WP_100872600.1	WP_295558111.1	WP_189613097.1	WP_236780002.1
WP_066401381.1	WP_005271154.1	WP_012079072.1	WP_335611665.1	HKU47733.1	MBN1239582.1	MCX7564468.1	WP_118211935.1	WP_225200286.1	WP_140524267.1	HUH31419.1	WP_409018644.1
ANE49174.1	ABF07994.1	BAF90431.1	WP_199040472.1	MEO5694005.1	WP_295637341.1	WP_287916161.1	HPL76682.1	WP_255961168.1	WP_379972463.1	HET7301438.1	WP_087513157.1
WP_066401856.1	ABE64444.1	WP_013069336.1	MBH1966775.1	HWH41210.1	WP_310456119.1	WP_169293730.1	NCC10962.1	WP_403001239.1	WP_269430761.1	WP_184506803.1	WP_206235695.1
WP_066402161.1	BAE87074.1	WP_013032798.1	WP_236995525.1	MEZ5614378.1	WP_126537099.1	GHT90386.1	MBR7018585.1	WP_228723590.1	MDO4878737.1	HET8900244.1	WP_333586125.1
WP_066403993.1	WP_011315515.1	ADJ23143.1	MEG0858490.1	HEY3700111.1	HEX8401334.1	MFA5632346.1	MDD4670574.1	WP_312933588.1	WP_022634840.1	MEO5566536.1	HVJ36930.1
WP_066406494.1	CAA61245.1	WP_013541762.1	WP_102299166.1	MFL6573970.1	WP_102775323.1	WP_190544373.1	MBP3419939.1	WP_193910466.1	ERK09208.1	WP_087466058.1	MFA5494682.1
WP_066406222.1	CAE27467.1	ADU90675.1	WP_150805993.1	MCC7484829.1	WP_379000618.1	MDD5383284.1	MBQ9178051.1	WP_279845838.1	KAF1065434.1	HEX8479019.1	WP_159557325.1
WP_066752022.1	AAN68198.1	AEH59074.1	WP_225200770.1	HEY8067909.1	WP_248218436.1	MDI1302565.1	MBQ3751026.1	WP_175624594.1	WP_342366179.1	MBC3806844.1	MEG1769879.1
WP_066753059.1	AAF23804.1	WP_013368582.1	CAJ1254976.1	HEY2338483.1	WP_237412499.1	WP_093280819.1	MEG1555226.1	WP_400597008.1	WP_235035402.1	HEY1103605.1	WP_284336474.1
WP_066753091.1	WP_016654610.1	EHL97443.1	TKI07866.1	WP_218569558.1	WP_171014612.1	WP_153826573.1	MDR3652638.1	XAH21243.1	WP_379540475.1	WP_314625270.1	MCW5620153.1
WP_076381809.1	WP_016494020.1	EHK67559.1	WP_099863889.1	HET7674377.1	HLS16679.1	MBI5784520.1	HNX12958.1	WP_218380252.1	MDR2689380.1	WP_310280897.1	WP_349031878.1
WP_076377471.1	WP_025292816.1	AEX51977.1	WP_290748460.1	MBC8058437.1	WP_169452902.1	HLU76943.1	MCI7729256.1	WP_243784080.1	WP_328586143.1	WP_293778628.1	MBF6631455.1
WP_076378874.1	MES2412799.1	EIC30073.1	HVL01835.1	WP_077415229.1	WP_406852793.1	MFH2140135.1	MBE6224637.1	MES2531992.1	WP_156414288.1	MEZ5545736.1	WP_220815545.1
WP_076377095.1	MCC9624516.1	WP_014403964.1	WP_010282741.1	HUK04573.1	HTJ63202.1	WP_313993956.1	MDY5814271.1	MDR0277238.1	VAS22702.1	HVI26185.1	MES3027641.1
CUM99165.1	WP_343518490.1	WP_014403752.1	WP_348519690.1	MBP7302212.1	WP_160753301.1	WP_304848716.1	MCQ2276839.1	WP_266119826.1	CDL19995.1	MES2259403.1	HWK53091.1
CUN53303.1	MBS0960577.1	AFK56088.1	WP_074021627.1	MBO2490134.1	WP_088823300.1	WP_028605051.1	MDD4823107.1	WP_350282002.1	KAB0542366.1	MES2076509.1	WP_374549465.1
CUN87463.1	WP_114687890.1	WP_008373234.1	URL60153.1	HET7570629.1	HYE50092.1	WP_193910565.1	MCL1943629.1	MBP5959191.1	MDR0702026.1	HEX7731028.1	WP_120717254.1
WP_057249973.1	MBS1186071.1	WP_007663545.1	WP_332738683.1	MCM0044124.1	KAF0095793.1	HEY0666042.1	MEA4985575.1	WP_284354574.1	WP_092837265.1	HOY21934.1	WP_310934415.1
WP_057328262.1	WP_111875644.1	WP_008111509.1	RJU12546.1	HXF67223.1	MBO2487483.1	MBS4098575.1	MCX6309509.1	WP_240357284.1	WP_334653694.1	WP_047538041.1	MDO9597007.1
WP_063970952.1	MDB6014165.1	WP_008127498.1	WP_308981947.1	WP_377729978.1	MCG3150582.1	WP_102795391.1	MDD3488879.1	WP_084703024.1	WP_312615526.1	WP_323144063.1	WP_302109628.1
WP_063970336.1	MDW7599399.1	WP_014994334.1	KEY43808.1	MEO0319168.1	WP_157056807.1	MBQ0781200.1	MCQ2264002.1	MEG0859772.1	WP_325805543.1	QYR53987.1	MFA5683221.1
WP_068823665.1	WP_234966659.1	WP_008593626.1	WP_323804687.1	MDQ2702142.1	MBP7645313.1	MDO8540616.1	MDO9633504.1	WP_264310276.1	WP_222821680.1	WP_230404314.1	WP_084824699.1
WP_068220282.1	WP_315204567.1	WP_004343861.1	MBD9485564.1	MBC7681106.1	HSH95823.1	MDZ7789532.1	MDD4712596.1	WP_293855133.1	WP_126976419.1	MFA5631984.1	WP_317009825.1
WP_068218004.1	WP_390191317.1	ABE60602.1	WP_024005325.1	HET6654746.1	WP_265824490.1	HTN65004.1	MCR4994404.1	WP_124573661.1	WP_109234065.1	GAA5005468.1	WP_326518765.1
WP_068218092.1	MDF2873954.1	EAS48825.1	WP_280026294.1	HVE51694.1	MET0330516.1	WP_130589006.1	MDD3078827.1	MEN0035542.1	WP_089270745.1	HMN81294.1	WP_395024009.1
OAV65104.1	WP_408614007.1	CAA61205.1	WP_299132643.1	WP_123889410.1	HRA38364.1	WP_286597406.1	MBQ7772797.1	WP_099393862.1	WP_309209986.1	WP_169433614.1	WP_354442273.1
OAV65522.1	MDQ2823507.1	WP_016416867.1	WP_323264178.1	WP_318405196.1	MES1158510.1	MCB1646579.1	MBQ8837726.1	HVR49493.1	WP_386691820.1	MEG0652280.1	WP_171264994.1
OAV66298.1	WP_082887074.1	EPF16202.1	HIV70336.1	MES2535900.1	WP_294930307.1	MBI5179398.1	MBQ6072137.1	MBJ7310363.1	WP_220432244.1	HEY4073502.1	HSX84878.1
OAV67256.1	WP_244783092.1	WP_020949904.1	WP_264652070.1	HKQ81423.1	WP_101249683.1	MDX2109661.1	MBR4537153.1	WP_293850946.1	WP_094163097.1	WP_296791669.1	WP_249417566.1
OAV67828.1	MFA6178568.1	ERJ20877.1	WP_235523451.1	WP_242490025.1	WP_183422882.1	MCC6165404.1	MDC7175674.1	WP_346640876.1	WP_313352907.1	HEX7338806.1	WP_300073944.1
OAV68509.1	WP_152255718.1	WP_023431097.1	AMW83261.1	WP_149861469.1	WP_287112447.1	WP_374257563.1	MBV3638950.1	WP_157194103.1	HAS1135166.1	WP_312989880.1	MEN9316264.1
OAV68612.1	MEX0730243.1	AHF93816.1	TEA77792.1	WP_101497519.1	WP_194213043.1	MBK7170164.1	EDN88567.1	KAF0844603.1	WP_100081695.1	WP_163460005.1	WP_306394229.1
OAV68939.1	WP_353565293.1	WP_051491779.1	MCH2241394.1	WP_161137579.1	HEY6515530.1	HJW02907.1	MBO7647128.1	MFA5632188.1	WP_297196977.1	WP_325653152.1	WP_068636264.1
OAV69013.1	HEY1122438.1	WP_187780107.1	MCT5252298.1	MCF8158990.1	WP_263460340.1	WP_132474147.1	MBQ3732568.1	WP_306947146.1	WP_386697543.1	WP_036165526.1	MEO7200524.1
OAV69836.1	WP_272915603.1	WP_211855379.1	WP_261217104.1	MET0509037.1	WP_205690341.1	MFG1172517.1	MDY6326470.1	WP_225422483.1	WP_115308772.1	MDO9453815.1	HRP77590.1
OAV70399.1	WP_336082941.1	MDO9162039.1	WP_017522404.1	WP_343059112.1	MEX2124752.1	MDQ5888258.1	MCR5114488.1	WP_130266280.1	WP_373699549.1	WP_309854112.1	MET4700596.1
OAV71278.1	WP_221575849.1	WGF88242.1	MET0335527.1	HLU61742.1	WP_395624055.1	CAK0757196.1	MDR3309358.1	WP_308155104.1	WP_037037871.1	MCE3262857.1	WP_256968126.1
OAV72464.1	WP_156170369.1	WP_160586968.1	MFA5631038.1	MEN3362904.1	WP_345738287.1	WP_346051897.1	MBR6132414.1	WGR56691.1	WP_392564205.1	WP_092280806.1	WP_292112913.1
OAV74718.1	WP_130430097.1	MBO9468613.1	MBN6513314.1	HET6546025.1	HTK73516.1	WP_131258765.1	WP_297971564.1	WP_133594984.1	WP_014703741.1	WP_268166528.1	WP_091565904.1
OAV75508.1	WP_151831361.1	WP_241771883.1	MDR0633370.1	MBL8525503.1	WP_273178957.1	MEN9341006.1	WP_231375186.1	WP_239970999.1	WP_037585764.1	WP_219210027.1	MEM9964017.1
OAV76013.1	WP_408169352.1	WP_078710439.1	KSC78050.1	MBX3717467.1	HXS41078.1	WP_338438416.1	MBQ9177354.1	WP_313741573.1	WP_124088513.1	WP_213979106.1	WP_321098523.1
OAV76193.1	WP_048262794.1	WP_256887879.1	WP_232144905.1	MCL4761637.1	HZN11322.1	MDX3773594.1	MDD3322244.1	WP_088165034.1	WP_264627349.1	HTM69295.1	WP_291221079.1
WP_066203210.1	WP_349292202.1	WP_353249957.1	WP_319021378.1	CUK19072.1	MCA0371300.1	WP_200270162.1	MDH6313434.1	WP_371085000.1	MDR1076044.1	WP_166261169.1	MFA7487807.1
WP_066205639.1	WP_325326605.1	WP_080937413.1	WP_294902607.1	MCE2970216.1	WP_090730328.1	MFH1498317.1	MBR4488325.1	WP_374619409.1	WP_380097009.1	WP_122230469.1	WP_173912461.1
WP_066207928.1	WP_304785122.1	WP_149231410.1	WP_219702834.1	HEX2565762.1	HEY4415807.1	WP_126828029.1	EKA89761.1	MEN0035490.1	WP_369606010.1	MEZ5464136.1	WP_237134289.1
WP_066208093.1	WP_402271851.1	WP_054420821.1	WP_180875176.1	MCO5121922.1	WP_216708046.1	WP_207872544.1	MDY6182712.1	MDQ4369966.1	WP_087281647.1	WP_286570915.1	WP_305641121.1
ANI90638.1	WP_206064216.1	WP_188911059.1	WP_228716848.1	MEN9391483.1	WP_026471187.1	WP_014853451.1	MDO4826282.1	HRO00225.1	WP_144949517.1	HEX6734430.1	MEJ2803805.1
WP_066679899.1	WP_110598404.1	WP_313193955.1	WP_236211046.1	MBI2754915.1	WP_332047897.1	MBI5007460.1		WP_332549760.1	WP_233978426.1	WP_184301336.1	WP_203168543.1
WP_067750657.1	MDO5623238.1	WP_065556187.1	QZE46762.1	WP_173179123.1	WP_146850368.1	WP_209051406.1		CAI0339724.1	WP_230246828.1	WP_133879627.1	WP_122466770.1
WP_067750885.1	MEO8748510.1	MBH2761577.1	WP_284110536.1	MEO8057935.1	WP_271085165.1	WP_300045686.1		ODU56984.1	MDU8924480.1	MDQ2641506.1	WP_345061827.1
WP_067751497.1	WP_319807180.1	WP_185984483.1	QBP74640.1	WP_325408905.1	MEC9359456.1	WP_026762808.1		EQM68564.1	WP_128238414.1	WP_308923000.1	WP_210399002.1
WP_067752459.1	WP_315649015.1	QCG91311.1	UCJ17870.1	MDX5446605.1	MCA8887990.1	WP_122101845.1		WP_020300692.1	WP_253969175.1	WP_067070240.1	WP_133857681.1
WP_067757913.1	WP_141461264.1	TNE62609.1	WP_014770156.1	WP_243319274.1	WP_146853832.1	MCC5842213.1		WP_099387581.1	WP_092062893.1	WP_040454157.1	WP_095540405.1
WP_067755722.1	KPU98141.1	WP_251592271.1	WP_113894386.1	HET7496701.1	WP_158187469.1	WP_345370533.1		WP_309566841.1	HDX8808768.1	WP_263533216.1	WP_084522962.1
WP_067758347.1	WP_327602900.1	WP_121572909.1	CAI3794149.1	MDD5295990.1	WP_123210945.1	WP_058675730.1		WP_319796572.1	WP_162739364.1	HEY0294861.1	WP_286101529.1
WP_067759800.1	WP_076999465.1	WP_093238878.1	WP_011138523.1	MFM2434742.1	WP_237343021.1	WP_382257493.1		WP_219219653.1	WP_066567792.1	WP_214236875.1	WP_200548094.1
ANH84185.1	WP_369098614.1	WP_214199426.1	WP_237172143.1	WP_046740665.1	GGW99322.1	MDD3529468.1		WP_211343396.1	WP_386696062.1	MBS0225897.1	VUZ27480.1
WP_067762356.1	GAA0425017.1	WP_027817763.1	WP_320497361.1	WP_258254062.1	WP_323992995.1	MBN9424599.1		WP_148816611.1	WP_115133105.1	HEY6528978.1	OZI33511.1
WP_068761633.1	WP_246125106.1	WP_240648256.1	WP_238559733.1	MCL4183550.1	MFM2044254.1	MEX2353952.1		WP_370679482.1	WP_154164169.1	MEY4640103.1	WP_286379255.1
WP_068826449.1	WP_144352259.1	MEW6143662.1	WP_301375177.1	WP_084092702.1	WP_133593322.1	MCC7200665.1		WP_335308613.1	WP_151810571.1	MES2672634.1	WP_243405270.1
AOE10550.1	MDF2602003.1	WP_230367839.1	WP_026807776.1	MDB6060337.1	HEY3432116.1	WP_275796081.1		NBV16260.1	WP_193179683.1	MCW0374611.1	MBS7351380.1
WP_068362245.1	WP_092419895.1	WP_103098970.1	WP_129082895.1	WP_292005228.1	ODL93089.1	WP_228273670.1		WP_274521446.1	WP_052673388.1	MET0290188.1	HEY9254827.1
WP_065318963.1	NPT33646.1	WP_129213638.1	WP_249292510.1	MBS0324777.1	WP_293618292.1	MEZ5492296.1		WP_129780694.1	WP_278585229.1	WP_004660441.1	WP_200547401.1
WP_065396201.1	WP_319239521.1	MDR2980869.1	WP_316720807.1	HUP98191.1	MDP1630838.1	WP_332740292.1		WP_133857086.1	WP_336062976.1	WP_298064527.1	WP_147852448.1
WP_066007062.1	WP_250062147.1	WP_123659486.1	WP_225833061.1	MBN9463523.1	WP_147693798.1	WP_025374131.1		WP_286516615.1	WP_317030978.1	HSB95077.1	WP_083526656.1
WP_066006218.1	WP_210307389.1	WP_163989149.1	WP_123594314.1	HEX4024047.1	MBP6689051.1	MBT9521500.1		WP_133856211.1	WP_279572786.1	WP_314599916.1	WP_298890914.1
WP_066004179.1	WP_226911386.1	WP_298321534.1	WP_253115520.1	WP_316699745.1	MCG3111234.1	WP_236844568.1		WP_292616764.1	WP_148817816.1	WP_117291927.1	WP_192310779.1
WP_066004810.1	WP_382270653.1	MEO7065774.1	WP_101183290.1	WP_139879518.1	GAA0778339.1	HEY5995295.1		WP_136384171.1	WP_386695136.1	WP_117028415.1	WP_144631515.1
WP_066001277.1	WP_210250694.1	WP_198691007.1	WP_113871970.1	MDB5825690.1	HWL53044.1	MCM2309772.1		WP_291590579.1	WP_167689849.1	MCW5576157.1	WP_244609958.1
OCX54375.1	WP_324817098.1	MDA7949224.1	WP_339511102.1	WP_192317880.1	WP_334108744.1	MFM1851272.1		WP_391436681.1	WP_286790265.1	NTV10392.1	MBP7451934.1
SCC07376.1	MDX1573247.1	PXW24079.1	WP_193910619.1	HMA90085.1	WP_382272259.1	WP_244672005.1		WP_161962823.1	WP_253339527.1	HET6396753.1	WP_087283806.1
SCC15813.1	WP_240544795.1	WP_407683196.1	WP_084010926.1	HSI57779.1	HVU24733.1	WP_118885523.1		SUY69933.1	WP_300461190.1	HEX7349367.1	WP_230771641.1
SCH57405.1	WP_088603030.1	WP_102645327.1	WP_257107526.1	MFA4912008.1	HEY1049709.1	WP_138772113.1		HVR50001.1	EGY5629864.1	MDU7298095.1	WP_207989980.1
ODT35041.1	WP_118992752.1	WP_245491308.1	WP_175651869.1	MBK7658214.1	WP_266169540.1	MEO6517473.1		WP_392418128.1	OLX29760.1	HET6631177.1	MEZ5484541.1
ODT35781.1	WP_342039339.1	WP_380310536.1	WP_279905081.1	WP_140908939.1	WP_264487310.1	MBA4382221.1		TGC30060.1	WP_198363188.1	MDU7372441.1	MDO4249971.1
ODT35900.1	WP_295851349.1	WP_334319585.1	WP_230341470.1	MBC7709727.1	ODU74515.1	WP_269817751.1		WP_159915702.1	WP_338086220.1	HSH54061.1	MDD2940472.1
WP_069379768.1	WP_320535227.1	WP_248665289.1	WP_202268453.1	WP_371323454.1	HDS0921942.1	HQY70529.1		WP_338124820.1		WP_218241217.1	MEO8995005.1
AOM78520.1	WP_338714874.1	MBI1205764.1	WP_330075856.1	WP_097462198.1	WP_332673194.1	GAA0217021.1		WP_325167180.1		MCC6171508.1	WP_260644265.1
WP_069382187.1	WP_332672657.1	MBN8941169.1	WP_228201886.1	HEX7648159.1	HEY1506208.1	WP_057506163.1		WP_188073892.1		WP_304934011.1	MBY0243497.1
WP_070236279.1	WP_173633724.1	WP_285537939.1	WP_129089771.1	WP_374263724.1	WP_133216630.1	GIL07127.1		WP_260465368.1		MBN9411296.1
WP_070237687.1	GBG57006.1	MCG8710235.1	PHV38814.1	MEK6244195.1	OGN45720.1	WP_297144138.1		HNS59046.1		MEP7313419.1
ODS73524.1	TEA71586.1	WP_184296451.1	WP_213295104.1	MCH9849077.1	WP_226935148.1	HQX79978.1		UJB64869.1		MBU0923889.1
ODS73008.1	WP_114111282.1	WP_085592657.1	WP_083201016.1	WP_058086934.1	WP_374574008.1	MBN8445765.1		WP_164133182.1		MES2129495.1
ODS76990.1	WP_159273600.1	HEY0292399.1	MBB1061474.1	MBI3150262.1	WP_293404348.1	WP_192281197.1		WP_212541166.1		WP_330702197.1
ODS79512.1	WP_341918085.1	HEU6450511.1	WP_026805966.1	WP_322128162.1	WP_226442440.1	WP_260998294.1		WP_289887430.1		MCH2221704.1
ODS80584.1	WP_126305523.1	TGC25728.1	MDO5103847.1	HEX6364477.1	MDB5818060.1	MBS0225834.1		WP_258652754.1		HET9205408.1
ODS80945.1	WP_199469739.1	WP_204214188.1	MBD8496127.1	WP_245844765.1	MES2995607.1	HEX4911451.1		WP_235844719.1		WP_409031850.1
ODS81604.1	WP_078001876.1	WP_254926101.1	MEN0105425.1	WP_397473944.1	WP_155455318.1	MDO8907475.1		WP_151024054.1		MES2206395.1
ODS81969.1	MDO5290174.1	WP_248666434.1	WP_333805509.1	WP_241672990.1	WP_233598194.1	HQX89649.1		WEX21445.1		MES2626090.1
ODS81438.1	WP_092132268.1	WP_275785202.1	WP_343679242.1	MEO8675466.1	WP_312566379.1	WP_320374735.1		MBP6345979.1		HZY32686.1
ODS82514.1	ODU61029.1	WP_175213182.1	WP_083438821.1	MFM9885688.1	WP_374587250.1	UVK76908.1		WP_201303693.1		WVM89717.1
ODS83305.1	WP_043301089.1	WP_083537061.1	WP_236409728.1	WP_230528103.1	WP_165204540.1	WP_051279194.1		WP_346423203.1		MDX5299129.1
ODS83001.1	MDO5056005.1	WP_088384897.1	WP_340664992.1	CAI3220200.1	TLS18501.1	WP_094837199.1		WP_205125910.1
ODS83039.1	WP_084493559.1	WP_138326020.1	MEN0035493.1	WP_162202504.1	WP_266180869.1	WP_243039058.1		WP_204361247.1
ODS83642.1	WP_226666942.1	WP_379592690.1	WP_400686421.1	MBS0336880.1	MCB1086050.1	WP_390941978.1		EAA3799186.1
ODS84332.1	MBN3779439.1	HIV69880.1	WP_131188112.1	HTL15390.1	WP_198478086.1	WP_240635293.1		WP_127688379.1
ODS84321.1	WP_130146666.1	WP_300433384.1	WP_143489298.1	MES2682097.1	WP_346505630.1	MBW7894273.1		WP_024004373.1
ODS84519.1	WP_084004367.1	WP_166144324.1	WP_188986082.1	WP_132477289.1	MDQ8028597.1	MCP5327374.1		EQL38945.1
ODS85232.1	WP_091835407.1	WP_256022944.1	WP_219212363.1	MBX3670625.1	WP_293825247.1	MCR6663237.1		WP_349504580.1
ODS85291.1	WP_124078010.1	WP_289079004.1	WP_325341063.1	HVL74732.1	MBL4613176.1	WP_231806908.1		WP_221275718.1
ODS84628.1	MFM3297356.1	MDE1158199.1	WP_325732807.1	WP_334186475.1	HEY8932861.1	WP_377321716.1		WP_051330193.1
ODS86181.1	WP_091747121.1	MEZ5928338.1	WP_148815554.1	MEK1905599.1	MEZ0254549.1	WP_149424937.1		WP_137173508.1
ODS86524.1	WP_371239434.1	WP_103875123.1	WP_409300379.1	MCA3217003.1	HTH40117.1	ADP12626.1		WP_349440802.1
ODT54662.1	WP_288921305.1	MBE0015478.1	MDR0280503.1	MEZ0330557.1	MFN2501342.1	WP_099032973.1		WP_170204211.1
WP_069831965.1	MDE0455609.1	MBN9044160.1	WP_280011595.1	MCS6944646.1	WP_271145522.1	WP_087620765.1		MDR2329388.1
WP_069834198.1	MEE8662482.1	WP_313231552.1	WP_220813252.1	WP_334157339.1	WP_379904929.1	WP_160977189.1		WP_155838163.1
WP_070707292.1	WP_094563649.1	WP_087722688.1	WP_220812141.1	MCL4801724.1	WP_253174833.1	WP_038202698.1		WP_042440066.1
WP_070723759.1	WP_323126922.1	WP_267671476.1	MCK9513343.1	MBK9115364.1	MEO5716606.1	WP_169340563.1		WP_094853022.1
WP_070722772.1	WP_188420457.1	MBB5047103.1	WP_323588837.1	WP_347252772.1	WP_211629967.1	MBS0848164.1		WP_192368429.1
WP_070466640.1	WP_083686447.1	MBD8906682.1	MDQ7970049.1	HEX4330494.1	MDB6093042.1	MBK8476120.1		WP_346532036.1
OFX17107.1	WP_097050666.1	NPD14737.1	MBN9366478.1	WP_374673602.1	WP_172270685.1	WP_075182048.1		WP_070106657.1
OFX42460.1	WP_246793170.1	WP_129217304.1	WP_257107455.1	MEO8082059.1	HEU4616905.1	HOY21624.1		WP_129775624.1
OFX58239.1	WP_201782368.1	WP_246727210.1	WP_131185120.1	HEY3432314.1	WP_149425382.1	MES2674909.1		WP_145652688.1
OFX58973.1	WP_258378839.1	WP_353109179.1	WP_322533646.1	MEY3262620.1	HVG53038.1	WP_050313089.1		EAB7739549.1
OFX60291.1	WP_083637632.1	WP_237357756.1	WP_263140625.1	WP_179111892.1	WP_400615692.1	HVU36109.1		RMR11852.1
OFX77716.1	WP_216006825.1	WP_230341993.1	WP_231195974.1	WP_107008497.1	MCB2048908.1	WP_136992129.1		WP_334180864.1
OFY29724.1	RYZ11474.1	WP_217632923.1	NQD81022.1	WP_214361266.1	HJU40084.1	WP_062846325.1
OFY41796.1	WP_254789781.1	WP_237437757.1	WP_376947336.1	WP_263545395.1	MDX2234158.1	XBS68659.1
OFY41515.1	WP_324645579.1	MBX9930667.1	WP_225603262.1	MEO8739359.1	WP_269715052.1	WP_211548249.1
OFY45529.1	MBH0113825.1	WP_145144939.1	WP_183165091.1	MEI8298214.1	NPU94498.1	MBX3698984.1
OFY49058.1	WP_374043494.1	QTK79768.1	WP_390939274.1	MEI6300858.1	WP_401038730.1	WP_386743173.1
OFY52002.1	WP_086180275.1	WP_116683238.1	WP_390349094.1	WP_290595140.1	MET0545373.1	MED5238179.1
OFY56587.1	WP_155579190.1	WP_245185458.1	WP_179112764.1	WP_204732068.1	MDB6133003.1	MDX1549665.1
OFY61419.1	WP_273947982.1	3QLB_A	WP_179111630.1	NBR57239.1	WP_090849096.1	WP_369289040.1
OFY65163.1	WP_217410392.1	MDH7790932.1	WP_369454481.1	WP_213436484.1	WP_334151282.1	TXI80039.1
OFY65529.1	MBU1359054.1	KQP82815.1	WP_050461728.1	MBC8007569.1	HEX8603296.1	WP_162125460.1
OFY64748.1	MEP7243850.1	WP_158807487.1	WP_106737876.1	MEI6459195.1	WP_024904661.1	CAK0761590.1
OGS69281.1	WP_264746564.1	OCC00658.1	WP_144571415.1	WP_189688325.1	HLA95521.1	MDR1423058.1
OGS69140.1	WP_092068905.1	WP_238263525.1	WP_061288239.1	WP_127163665.1	WP_350138360.1	WP_241395882.1
OGS74952.1	WP_082159097.1	WP_267513915.1	WP_143489749.1	MDP1613277.1	MBS1876874.1	WP_112927165.1
WP_070735805.1	WP_156926473.1	MCW2476825.1	WP_026804738.1	MBP7969196.1	WP_141375726.1	MCX7626948.1
WP_070733838.1	MDU4962496.1	WP_256991556.1	WP_179539770.1	MEY2633734.1	WP_209806392.1	WP_181121540.1
WP_070744269.1	WP_174506339.1	MBA4097680.1	WP_136347134.1	MCE9659264.1	WP_111514139.1	WP_303903729.1
WP_070742889.1	WP_279824350.1	WP_166953671.1	WP_262128629.1	MDD2885736.1	WP_373448805.1	WP_331122683.1
SCM55352.1	MDE1145462.1	HGM4635594.1	UJB67077.1	MBC7939349.1	MBP9157438.1	WP_052750204.1
SCM55442.1	WP_081797820.1	WP_324805021.1	WP_078472460.1	MBS1158841.1	WP_085752782.1	MDR2140902.1
SCM56410.1	WP_232743058.1	WP_309565007.1	MCG8517568.1	WP_216353717.1	WP_144572256.1	MEN9501226.1
SCY41759.1	WP_091905135.1	WP_051356318.1	WP_129060650.1	WP_340076508.1	HWA49293.1	WP_200359143.1
SDB76559.1	MCQ8241534.1	WP_332036663.1	WP_129083064.1	HLX25147.1	WP_274135324.1	HEY5551560.1
SDC18478.1	WP_214235580.1	WP_083943354.1	WP_230506069.1	HEU0202482.1	WP_159138502.1	WP_107494754.1
SDC20034.1	WP_373979758.1	ACA15952.1	WP_007159268.1	HJW25967.1	MEO6993983.1	WP_297221620.1
SDC22057.1	WP_075928701.1	WP_377019596.1	WP_193682639.1	WP_291009654.1	WP_066459888.1	MBV6417245.1
SDC37014.1	WP_231942106.1	WP_157915116.1	WP_123296541.1	MEP7207171.1	MDR3406233.1	MCL2829615.1
SDC85278.1	HEY0917044.1	WP_227429548.1	WP_279904118.1	WP_374473969.1	HEY3899441.1	HEX8987829.1
SDD03611.1	WP_354079052.1	WP_219236398.1	WP_129011182.1	HEY6087294.1	SFI86854.1	WP_223676434.1
SDD26427.1	MEA3176545.1	WP_274928823.1	WP_281659600.1	HWI23963.1	WP_295113696.1	WP_184102870.1
SDD71686.1	WP_243652653.1	MBN9007046.1	WP_109901473.1	MEO8922131.1	MBN8223520.1	WP_230468051.1
SDD88148.1	WP_323143395.1	WP_233384098.1	WP_183166763.1	WP_075181808.1	WP_233676525.1	HWL61343.1
SDE44300.1	ENU57824.1	WP_207466686.1	WP_341645718.1	HEX4885206.1	MFN0219435.1	MEQ9824203.1
SDE58826.1	WP_145094002.1	WP_226770591.1	WP_353241237.1	HOX89155.1	RZA08589.1	MCC5833802.1
SDE88393.1	KRE03103.1	WP_089376200.1	WP_213295635.1	MCB1938395.1	MDO5290242.1	MDE1998306.1
SDE97823.1	WP_341666969.1	WP_312364575.1	WP_313515591.1	HVO89794.1	WP_312597292.1	WP_113914776.1
SDF14255.1	MBP2630046.1	WP_243798052.1	RYF83941.1	MEN3295824.1	HEV7869616.1	WP_238517157.1
SDF38313.1	WP_101824212.1	WP_345932866.1	WP_196172290.1	HET9581083.1	WP_262183036.1	MEO6993249.1
SDF60356.1	WP_308984827.1	GJL71084.1	WP_119138383.1	WP_227682990.1	WP_026350013.1	WP_262460178.1
SDF74654.1	WP_312703173.1	WP_008600922.1	WP_186550985.1	WP_301115465.1	WP_330705230.1	WP_409429866.1
SDG12293.1	WP_022977330.1	WP_271167443.1	WP_249729206.1	MBS0612555.1	HJZ33146.1	WP_241501653.1
SDG39705.1	BAV10745.1	WP_252952315.1	MEG1768174.1	MEO6104164.1	WP_171541439.1	MEZ5539602.1
SDH37335.1	WP_349681351.1	WP_376781047.1	WP_208312720.1	MEY3791340.1	WP_216129222.1	WP_353170652.1
SDJ99429.1	WXL25999.1	WP_290318473.1	WP_138216231.1	HSV17988.1	WP_198577592.1	WP_166294240.1
SDJ99791.1	WP_378956487.1	MBN8897510.1	MDR0210509.1	MEP7313211.1	HTQ36399.1	WP_296983065.1
SDK17385.1	WP_200560761.1	MEO6947141.1	WP_128726282.1	MEX0734770.1	WP_300548732.1	MBP6329283.1
SDK43887.1	WP_083203044.1	HEY8967313.1	WP_340665561.1	WP_145882279.1	WP_379743980.1	MDR0529871.1
SDL11574.1	WP_265080325.1	WP_146002171.1	WP_221801723.1	MCX7269618.1	HEX9985452.1	MFM1895941.1
SDL12632.1	KAA6455994.1	TEA70940.1	WP_148818056.1	MEY3519223.1	WP_267978960.1	MBE2213928.1
SDL29652.1	WP_097047662.1	WP_154740037.1	WP_191945020.1	MDE2584025.1	MFN2448067.1	WP_323476560.1
SDL34043.1	WP_353098813.1	MCW3604738.1	WP_282339429.1	MBX3724627.1	MEO8722183.1	MBQ1783591.1
WP_074604496.1	WP_242629837.1	WP_322060999.1	WP_229728985.1	MFA9274056.1	HEY5829861.1	WP_053939604.1
SDL82507.1	CCP14182.1	WP_341872239.1	WP_263264189.1	WP_248206176.1	HWT03347.1	WP_257387490.1
WP_074605217.1	OJX02312.1	WP_299812435.1	WP_193076028.1	WP_242612535.1	MDF1813874.1	HRN61763.1
WP_074605358.1	WP_235490181.1	WP_227439984.1	WP_183166573.1	MEO8487051.1	WP_081797449.1	MES2918489.1
WP_074605462.1	WP_233328904.1	WP_322945516.1	WP_309754986.1	MBI1891546.1	HMJ07347.1	MDR0665202.1
SDM08261.1	WP_197046903.1	QEE38789.1	WP_136349524.1	HET9046868.1	WP_259277795.1	MFA5683925.1
SDM66535.1	VEC17946.1	HWV17180.1	MBE2245168.1	HUL94637.1	MBX5496201.1	BET69521.1
SDN00192.1	WP_132013968.1	WP_246641562.1	WP_082765991.1	MDA8109371.1	WP_294227221.1	WP_309007864.1
WP_074612501.1	WP_211224319.1	MBA9856480.1	WP_179113633.1	MEW6707583.1	WP_341407786.1	WP_200379571.1
SDP57890.1	WP_267817381.1	MFJ5488236.1	WP_221189879.1	NJD33986.1	MBX9591602.1	WP_313301760.1
SDP90459.1	WP_069360992.1	MER0215494.1	MBP6621974.1	WP_238713768.1	NHO16247.1	MDY0066251.1
SDP97883.1	MBH1979699.1	WP_290754362.1	WP_078471608.1	MCA3212626.1	HET6545265.1	MEN9428698.1
SDS08495.1	WP_370667723.1	WP_093067066.1	WP_257107443.1	MEP6610022.1	WP_221763655.1	MCL1960412.1
SDS55318.1	WP_021026540.1	WP_114957642.1	WP_332537795.1	MCL6712891.1	TXG85025.1	HNR22851.1
SDS84813.1	WP_081045437.1	WP_107645306.1	KAF6686169.1	WP_024539387.1	MED5534061.1	WP_313606025.1
SDT19108.1	WP_395349139.1	MAH69843.1	WP_201131758.1	MBI1394827.1	HWE21510.1	MDA8388592.1
SDT31845.1	MBS1186484.1	WP_256981351.1	WP_020229900.1	MDR3416836.1	WP_028079334.1	WP_309019348.1
SDT34045.1	WP_089605982.1	MDF2617502.1	WP_313053353.1	MBS0846772.1	WP_092410536.1	WP_057636276.1
SDX92922.1	MED5296258.1	WP_324380446.1	WP_167065014.1	MDR2216604.1	MBB3102056.1	WP_313288074.1
SDX93659.1	WP_082219222.1	MEJ2623560.1	WP_309755014.1	MEJ7667197.1	CAB3798478.1	WP_230427157.1
SDZ72604.1	WP_065342591.1	WP_211435369.1	NBF16420.1	WP_353135137.1	WP_291224524.1	PAU87043.1
SDZ85411.1	WP_254296061.1	WP_397490012.1	WP_158157539.1	WP_225984770.1	MBL9168885.1	MCB1664948.1
SDZ86481.1	WP_263271562.1	WP_164988181.1	WP_279998760.1	MES2940310.1	WP_258816395.1	MDR2604270.1
SEA06729.1	WP_092899805.1	WP_093571327.1	WP_324519989.1	MET0288499.1	WP_395735750.1	MEN9453281.1
SEA08000.1	WP_296017404.1	HRO48535.1	WP_183166769.1	WP_264746029.1	WP_127711029.1	WP_221800336.1
SEA13289.1	WP_211456113.1	HWX49390.1	MBH2031507.1	HQN65967.1	HEY7549051.1	MBF0284179.1
SEA39851.1	MET0383404.1	WP_322946339.1	WP_179111830.1	MBX3664164.1	WP_298689735.1	WP_329672912.1
SEA45958.1	WP_165091146.1	MET0444678.1	WP_407310812.1	WP_332290971.1	HEY5892836.1	KAF0094854.1
SEA55029.1	WP_295492415.1	WP_246548542.1	WP_152645366.1	WP_173764640.1	WP_394480278.1	MCM2274548.1
SEA63676.1	GGC91277.1	WP_179486958.1	WP_367598208.1	HWU66986.1	MBN8605673.1	MDO8812084.1
SEA88356.1	MBN3807822.1	WP_042697965.1	WP_330074368.1	WP_284619326.1	HWB05100.1	HEX9011247.1
SEA89838.1	WP_307140072.1	WP_121173635.1	WP_129240550.1	WP_066098684.1	HEX2834051.1	MEO5349769.1
SEG07095.1	WP_125241385.1	WP_159993203.1	WP_274110034.1	HEY6897148.1	MBS1850725.1	MDD4348633.1
SEI40908.1	WP_348958576.1	WP_260987523.1	WP_238988612.1	WP_176349932.1	MBV9824956.1	HND62533.1
SEI86478.1	WP_272634801.1	WP_121087738.1	WP_262129222.1	WP_234267563.1	MCB0322503.1	WP_197721805.1
SEJ14707.1	WP_180705099.1	WP_264593731.1	WP_082765877.1	MCK9283222.1	WP_342363286.1	WP_394589589.1
SEJ49845.1	HWT66079.1	WP_257718832.1	WP_132476375.1	MCX7555962.1	WP_137911301.1	WP_316414758.1
SEK26568.1	MBU0746431.1	QUS40140.1	MFA5495059.1	WP_139877228.1	HYI96766.1	HEY4318153.1
SEK29080.1	GHD00568.1	WP_243985616.1	WP_279635808.1	WP_265634963.1	WP_183213820.1	WP_120375758.1
SEL25987.1	MBS0427747.1	WP_246810070.1	MDR2309341.1	WP_186947712.1	WP_331048517.1	WP_132330928.1
SEL26457.1	WP_370691619.1	WP_225711006.1	MBH3339920.1	WP_061503206.1	MEZ5656440.1	WP_335607695.1
SEL49833.1	KZB71980.1	HEY0219424.1	WP_262153852.1	WP_318633295.1	MCD6050792.1	WP_304641360.1
SEL54822.1	ODV42181.1	WP_129209886.1	WP_259109624.1	WP_345248931.1	HEV7765099.1	MBK9797204.1
SEL57744.1	MET0184577.1	WP_311915004.1	WP_181103121.1	WP_196984745.1	WP_181337078.1	WP_374012931.1
SEL94522.1	WP_248460490.1	KAB0682965.1	WP_232884207.1	HKT73638.1	WP_372693997.1	MBP7610026.1
SEM03505.1	HEX7728914.1	WP_233272913.1	WP_213302894.1	WP_169420851.1	MDK9695218.1	HEY0966117.1
SEM04215.1	XAH23701.1	MBJ6123719.1	WP_263459433.1	MEY4561129.1	WP_300151445.1	MDB5991747.1
SEM18651.1	WP_312423441.1	WP_378799393.1	WP_085612868.1	WP_325280114.1	MEZ5312779.1	WP_374253570.1
SEM22153.1	WP_153232738.1	MEI9924782.1	WP_200222330.1	MBL8377658.1	MDF1740000.1	MBE2216206.1
SEM29313.1	WP_228535742.1	HVR52152.1	WP_263459941.1	WP_067556330.1	HYI10785.1	MEZ5561060.1
SEM32485.1	HSG91924.1	MBN8884708.1	WP_131199279.1	MBQ0131636.1	MCB1206615.1	MCL2626067.1
SEM32327.1	WP_113915013.1	MEW6036971.1	WP_131188919.1	WP_292933612.1	MBL8212724.1	MCC7462328.1
SEM40581.1	PZW83953.1	MYZ45811.1	UJB66017.1	MTD40759.1	WP_336761731.1	WP_408733950.1
SEM41459.1	WP_346656118.1	WP_309828280.1	WP_213297899.1	HYP81226.1	WP_170031144.1	HRQ58111.1
SEM49591.1	WP_116683257.1	WP_233024562.1	WP_305843270.1	MCL1962637.1	HZJ44660.1	WP_084187453.1
SEM55976.1	WP_299857607.1	WP_342150386.1	WP_226687022.1	MDP3745170.1	WP_310080346.1	WP_228481980.1
SEM56776.1	WP_141451821.1	WP_051417872.1	WP_256217491.1	WP_407908424.1	WP_202662304.1	WP_169149814.1
SEM56861.1	WP_110816686.1	WP_378130659.1	WP_200385020.1	HTP63290.1	WP_234831277.1	WP_375214084.1
SEM65034.1	MDB5821127.1	NWL40626.1	WP_190424591.1	MBX7200924.1	WP_284053832.1	MBP7481991.1
SEM67582.1	WP_077595400.1	MBP6366302.1	WP_226935613.1	WP_123210214.1	HWP44469.1	MBE7540108.1
SEM68388.1	NUJ81388.1	WP_377045655.1	WP_246129246.1	WP_304789322.1	MCC6345322.1	WP_330928323.1
SEM72686.1	HTF94559.1	MCF3630927.1	WP_205126654.1	WP_153583163.1	WP_101711173.1	WP_180066065.1
SEM73128.1	MDR2508269.1	WP_398479733.1	WP_290686571.1	HJW45709.1	WP_227690695.1	WP_314189048.1
SEM90068.1	KAA8729634.1	WP_291148478.1	WP_087863895.1	MFA7666549.1	HEX4380586.1	WP_096054789.1
SEM91232.1	WP_233211921.1	MEY9589259.1	KJK18866.1	HEX4376418.1	HEY4303646.1	MDR1350078.1
SEM92093.1	WP_271636080.1	MET0677427.1	WP_319296497.1	HXN10753.1	MEZ5402258.1	MBK7012990.1
SEN15092.1	WP_189608833.1	WP_247027581.1	WP_179114031.1	WP_093473031.1	MBN1361544.1	MDR0564825.1
SEN21581.1	WP_331154873.1	WP_333792784.1	WP_262154577.1	HET7548499.1	WP_246725313.1	WP_333803635.1
SEN31063.1	WP_233238671.1	WP_181336929.1	WP_328269267.1	MER2539433.1	MDB5601612.1	HXH71674.1
SEN31211.1	WP_081764926.1	MBV1885770.1	MEG0636167.1	MEO8464476.1	WP_153566603.1	WP_128898451.1
SEN38305.1	WP_220362945.1	WP_174769790.1	WP_391151761.1	MBL0121720.1	MBC7893974.1	MDR2173784.1
SEN43215.1	WP_020924868.1	WP_133434516.1	WP_408160060.1	HRQ56088.1	MEO5925780.1	WP_094606673.1
SEN43675.1	RKM20169.1	BFV64477.1	WP_179111604.1	WP_130966429.1	WP_395332432.1	MCC5879185.1
SEN44605.1	WP_214993824.1	NNC22586.1	WP_169898172.1	WP_075802705.1	HZU64801.1	MBI5689115.1
SEN44387.1	WP_092069262.1	WP_308971846.1	MDQ8032847.1	WP_304769185.1	MBK8001587.1	MFA7606128.1
SEN48069.1	OZI52686.1	WP_082417232.1	WP_322978336.1	WP_187717436.1	MBL8112394.1	MEZ7896386.1
SEN64475.1	MEL7129536.1	WP_243490914.1	WP_145003759.1	WKX27882.1	WP_408157226.1	MCH8492035.1
SEN65358.1	WP_342212871.1	RED31811.1	WP_309565942.1	NBU12465.1	WP_293860767.1	NNH18475.1
SEN85524.1	WP_136571831.1	MET0675306.1	WP_104001929.1	HWR79213.1	HYP12468.1	WP_283213305.1
SEN86545.1	HWA94367.1	MBN9582785.1	WP_312440169.1	WP_137720126.1	MBV9494422.1	MFA7386263.1
SEN91414.1	WP_124958515.1	WP_237829235.1	WP_349504259.1	WP_247869527.1	WP_333839432.1	WP_211925079.1
SEN92463.1	SUY92637.1	WP_211913266.1	WP_220812659.1	WP_347458776.1	MEY5038058.1	WP_129469656.1
SEN92690.1	WP_082510937.1	WP_297685239.1	WP_231676423.1	MBL6751973.1	MBY0613657.1	WP_099122924.1
SEN93095.1	WP_008852951.1	WP_083918196.1	WP_286110293.1	WP_227814919.1	HKV33826.1	MAH00816.1
SEN99676.1	WP_141443059.1	WP_315830781.1	WP_230342897.1	NRR34041.1	MBN9659035.1	WP_242112112.1
SEO00385.1	WP_299630033.1	WP_012495412.1	MDR0210487.1	HZV92127.1	HEX8031474.1	WP_192275179.1
SEO05749.1	WP_245152329.1	MBQ8105849.1	WP_136347796.1	HEY2929758.1	HEY7112994.1	WP_148067213.1
SEO08343.1	MDO4682737.1	WP_233993504.1	WP_092838414.1	WP_374012726.1	HEY1909423.1	MEW6562433.1
SEO11170.1	WP_267835165.1	MCP4617304.1	WP_211090112.1	WP_338438364.1	HWN09078.1	MBS4068406.1
SEO95835.1	WP_205962819.1	WP_292613943.1	WP_119138971.1	WP_287365583.1	HEX7361799.1	WP_380021761.1
SEP05648.1	WP_224419241.1	WP_408334153.1	WP_280013298.1	WP_324519603.1	WP_354304166.1	WP_266160104.1
SER66734.1	BDO39491.1	RYH55863.1	HRO00893.1	NBU58744.1	MDB5625121.1	WP_093474320.1
SET05273.1	HSI44921.1	HYD14983.1	WP_309831827.1	MCI3206387.1	HYC31732.1	MBP1771433.1
SET67738.1	MDG6077880.1	WP_244434739.1	WP_275971230.1	WP_343203696.1	HWE49674.1	WP_174506947.1
SEW00632.1	WP_209740212.1	WP_161915258.1	WP_083236005.1	WP_341724626.1	HEY3453343.1	WP_082780774.1
SEW17078.1	WP_284336185.1	MBN8955652.1	WP_241320621.1	MBP8295599.1	WP_145155200.1	WP_137915202.1
SEW38897.1	WP_333911060.1	WP_127078535.1	WP_169891575.1	MFM1991074.1	HEY9448411.1	WP_289409807.1
SEW40197.1	MBU0824281.1	WP_183503163.1	WP_263143682.1	MBU6260152.1	MET0648188.1	WP_233738277.1
SEW42536.1	WP_158783111.1	WP_203414175.1	WP_325979565.1	TRZ94349.1	MFL6446798.1	MDR0902823.1
SEW45146.1	WP_379721842.1	MBV1882240.1	WP_235332470.1	WP_328578782.1	MBN8725512.1	WP_131198285.1
SFA41172.1	WP_339517197.1	MBN9006951.1	WP_189391654.1	HSH71953.1	WP_317973549.1	WP_108105534.1
SFB83165.1	HTW61862.1	WP_353222734.1	MEG1768198.1	NTV09259.1	MEP7271399.1	MCW5580385.1
SFC03330.1	WPX87255.1	WP_225703819.1	WP_179113627.1	HMK15147.1	MBP6703937.1	WP_226448093.1
SFC68574.1	MCS4284800.1	WP_325024641.1	VXC64541.1	HLW25632.1	HEX4487660.1	WP_040262547.1
SFC92083.1	WP_082992234.1	CAJ1249728.1	WP_232311086.1	MBK7686613.1	WP_407049785.1	MDO5681016.1
SFD78404.1	AIA69607.1	WP_094811427.1	WP_263139975.1	HZQ60277.1	WP_188517253.1	MFA5589529.1
SFD83037.1	WP_230337804.1	HVX74544.1	MDR3006113.1	MBK6637491.1	WP_260929324.1	HEU5078423.1
WP_010528665.1	MDU4962558.1	WP_146685886.1	WP_370680487.1	MET0209261.1	MBP6603749.1	WP_313086271.1
WP_010527114.1	CAI1992319.1	MBN9408034.1	WP_203306607.1	WP_226408636.1	MCL4781596.1	MFA6231508.1
SFE16948.1	GBQ98052.1	WP_024903976.1	MBK3440585.1	HQZ30631.1	GFF07190.1	WP_241571427.1
SFE38178.1	WP_263358819.1	MDO5057556.1	MEG2004771.1	MEO6519402.1	WP_270077194.1	WP_286377915.1
WP_010527441.1	HEY1986450.1	WP_237701417.1	WP_262200744.1	WP_298831502.1	WP_299567419.1	WP_225869732.1
SFE50720.1	MFL9807303.1	WP_213775185.1	WP_253142876.1	WP_268154217.1	MEX2303561.1	MBI5143267.1
WP_010527832.1	MES2740030.1	WP_372710078.1	WP_131191794.1	CAD5374818.1	MEX2261470.1	WP_090540244.1
SFE67505.1	WP_319844032.1	MBN9082955.1	WP_409269823.1	WP_373994442.1	MBI1356935.1	WP_342750720.1
WP_029626591.1	WP_205321165.1	MEA2867544.1	GLU36608.1	WP_377302212.1	MCB1019220.1	WP_045337727.1
WP_037437570.1	WP_324993919.1	MBL8648378.1	MEG1041706.1	WP_206203227.1	HEU0368394.1	WP_314092829.1
SFF05428.1	WP_338161821.1	WP_245285694.1	WP_167057724.1	MEI7443677.1	MCI0659603.1	MDR2689249.1
WP_051759650.1	HYD15995.1	MCG8543248.1	WP_138793981.1	HRP96017.1	WP_066701870.1	WP_395479912.1
SFF27157.1	WP_309774977.1	WP_298268972.1	QLL11468.1	MEO8316291.1	WP_232280899.1	WP_054474417.1
SFF38548.1	WP_078089393.1	MCO5131805.1	WP_109513379.1	WP_135205511.1	HMV86127.1	WP_263146403.1
SFF37896.1	MCW2479884.1	WP_225703042.1	WP_256930738.1	MCU0773842.1	HSU60443.1	MCF4884455.1
WP_075325029.1	HET6321805.1	MBR1218383.1	WP_133595255.1	MBS0374100.1	MCA0405607.1	WP_151825893.1
SFG05367.1	MBC2774388.1	WP_308968875.1	MBW7902739.1	WP_336807355.1	WP_206241941.1	WP_170283830.1
SFG47545.1	WP_407952994.1	EAY71876.1	MEN0035528.1	WP_374668720.1	MCC6539732.1	WP_325439155.1
SFH39913.1	MBG0812517.1	GMT98747.1	WP_229262132.1	HLK70725.1	MBI4850196.1	WP_336936564.1
SFI15772.1	MFM2402760.1	WP_105773912.1	WP_124527783.1	WP_394461656.1	WP_319828340.1	WP_373416356.1
SFK34849.1	CAA2161045.1	WP_094550799.1	WP_235263694.1	MCR6663887.1	MDB5720531.1	WP_300618216.1
SFK67018.1	WP_189374083.1	GJD70233.1	WP_274104419.1	MBN8481096.1	MDP2354514.1	WP_353236216.1
SFK67685.1	MET0257163.1	PZO64969.1	WP_042128573.1	MFM2289617.1	WP_094851054.1	HLU12842.1
SFK96483.1	RYF83757.1	WP_315234276.1	MEG0636476.1	WP_254599795.1	MCM3903884.1	WP_083260796.1
SFL15096.1	WP_323480117.1	MVT52069.1	WP_237123471.1	MEQ1805846.1	MDQ3649133.1	WP_320550400.1
SFL34069.1	MET0208871.1	WP_246433050.1	WP_183020056.1	MCX7186339.1	HEU0184825.1	WP_134045322.1
SFM78997.1	MXS81315.1	MDP2497101.1	WP_256680123.1	MBC7733972.1	MEO8430821.1	WP_080414844.1
SFN23853.1	WP_347971705.1	WP_378478493.1	WP_279901585.1	WP_103044603.1	HEY4085164.1	HYQ37676.1
SFO22355.1	WP_244498800.1	WP_110786108.1	WP_181087496.1	HEY2396290.1	WP_107956337.1	MBS7243315.1
SFP70104.1	WP_095569622.1	MEM0963312.1	QCW26288.1	WP_310055009.1	HEY1338181.1	WP_202978265.1
SFQ07537.1	HEY2857668.1	MBE9604712.1	WP_242551513.1	MBN8462001.1	WP_311852948.1	WP_193162964.1
SFQ41479.1	WP_338664464.1	WP_377360180.1	WP_348348972.1	WP_193780951.1	HUO44768.1	XFB05713.1
SFQ43274.1	WP_299712853.1	WP_296988827.1	WP_084303600.1	WP_324912347.1	HVW84362.1	WP_166225992.1
SFS29719.1	WP_129062019.1	WP_072390881.1	WP_220812696.1	HVF65370.1	MCA8928115.1	HIY71033.1
SFS48846.1	MCD6076241.1	MQP75093.1	WP_302227339.1	WP_091572679.1	MDH7794177.1	WP_226664402.1
SFS50651.1	HCR0027629.1	MEN3290134.1	OSZ46218.1	HTV97617.1	HST23939.1	MDR3158662.1
SFS54798.1	WP_304396110.1	WP_263145430.1	WAH56502.1	HEX7156304.1	MCL4851101.1	MDF2446670.1
SFS75156.1	WP_209221693.1	WP_251777962.1	WP_376811346.1	WP_337334736.1	HEY3938301.1	WP_259034531.1
SFS86466.1	WP_218372240.1	WP_154374546.1	WP_308920906.1	CCK10352.1	PPQ36593.1	MDR0701748.1
WP_055725792.1	WP_058187445.1	MES2611118.1	WP_236709386.1	WP_086077381.1	MBV8518770.1	WP_168609388.1
SFU20071.1	HWK95635.1	MEZ5935162.1	WP_392516785.1	WP_286561620.1	HVT94550.1	WP_160488996.1
SFU29178.1	WP_315549210.1	WP_243959347.1	WP_186946392.1	MEQ1580954.1	HKD04354.1	NUW26380.1
SFU37349.1	WP_401114201.1	WP_174542081.1	WP_183026091.1	WP_058910107.1	HXE15088.1	WP_136898789.1
WP_068836563.1	EHD1638544.1	WP_166652573.1	WP_234267643.1	WP_102069659.1	MCC6292715.1	HMA11997.1
WP_068836774.1	WP_198552784.1	WP_407155288.1	WP_131189965.1	WP_392923111.1	WP_097029905.1	MDQ5925954.1
SFU60601.1	ETH84558.1	WP_101676356.1	WP_207894965.1	MBL8436630.1	MBN9640140.1	MBU2425280.1
WP_068838069.1	MAG65273.1	WP_158816875.1	HEN8731352.1	HEU4856110.1	HEV7645415.1	MDR2430101.1
WP_068838823.1	MDN5560514.1	WP_315426224.1	WP_286648205.1	WP_295855841.1	HJT69663.1	PKM27693.1
APD05968.1	WP_254135847.1	WP_165142136.1	WP_113946123.1	WP_246164895.1	WP_183526614.1	MDD2223766.1
APD06160.1	MEO8871017.1	WP_289344897.1	WP_109062319.1	WP_372486986.1	MDB5509323.1	NHC04206.1
APD06355.1	ABK08937.1	WP_246784961.1	WP_309566008.1	HRD34712.1	WP_186355273.1	WP_144814457.1
APD06684.1	WP_241660736.1	MBL7252594.1	MBW7902135.1	HLM53435.1	WP_223030486.1	WP_167172176.1
APD07033.1	WP_114357384.1	WP_218186448.1	WP_131191772.1	MCW8808202.1	HKX30564.1	MEQ8406785.1
APD07027.1	WP_079447726.1	WP_354345648.1	WP_325688873.1	WP_331541971.1	HMJ07613.1	WP_312247237.1
APD07031.1	WP_151943414.1	WP_137044822.1	WP_183741513.1	HEV2220434.1	HVH29982.1	KWR86458.1
OIP82848.1	WP_244409689.1	WP_157956586.1	WP_132646275.1	MDQ2778929.1	WP_256926595.1	WP_301416332.1
OIP83728.1	WP_402824788.1	WP_147152595.1	WP_322147752.1	WP_258830596.1	MFA5970606.1	QYY25550.1
OIQ30314.1	WP_108521149.1	WP_052697793.1	WP_343817249.1	MFL6655755.1	HEY1606773.1	WP_377812353.1
OIQ30085.1	WP_104666626.1	WP_314089003.1	WP_264131640.1	WP_133321829.1	WP_296715133.1	WP_132986895.1
OIQ38022.1	WP_211910650.1	WP_133855666.1	ELO0956437.1	HSM10451.1	HEX6625489.1	WP_182834512.1
OIV41721.1	MDO4230749.1	BBK44693.1	WP_263404544.1	WP_255916780.1	MBO0719798.1	WP_374803703.1
SFW23928.1	WP_013948363.1	WP_143277087.1	WP_327440570.1	MBF0211948.1	WP_234988860.1	MCT6871160.1
WP_072315932.1	WP_293813729.1	WP_004339123.1	WP_330072724.1	MDO9236707.1	MEO8421385.1	WP_245889897.1
SFW25055.1	WP_123377377.1	WP_136771436.1	WP_331186638.1	MCX7037297.1	HEX4411691.1	MDR2673566.1
WP_072358403.1	WP_323590329.1	WP_406623465.1	WP_391566605.1	HEX5029959.1	HZM95865.1	WP_266149827.1
SFW41487.1	WP_026018567.1	HEY0185059.1	WP_407997020.1	NGM88445.1	WP_143277758.1	KJR42872.1
WP_072359391.1	HEY3705963.1	WP_256023531.1	WP_401143189.1	WP_287982596.1	HVI98856.1	MDR0747526.1
SFW46427.1	WP_232348049.1	WP_289721514.1	WP_100855530.1	KAF1020440.1	HZT37784.1	WP_091566790.1
SFW52087.1	OZI43716.1	WP_259042973.1	WP_273911570.1	WP_229729033.1	WP_345251216.1	WP_386360661.1
WP_072317765.1	WP_315833224.1	WP_325421017.1	WP_175650785.1	HVE52044.1	WP_335754956.1	WP_198651800.1
WP_072318089.1	WP_296390354.1	WP_213769511.1	WP_372463913.1	WP_331991816.1	MEP6945905.1	WP_020414143.1
SFW66417.1	HFD2121641.1	WP_205992189.1	WP_183017490.1	MDD3765321.1	MFA5988343.1	WP_083491453.1
WP_072318825.1	WP_258272261.1	HEY0218606.1	WP_225917341.1	WP_313913346.1	WP_184085100.1	WP_395098836.1
WP_072366661.1	WP_322515698.1	WP_019917749.1	WP_184590153.1	HSV58777.1	HWB83231.1	MFM2323790.1
WP_072407270.1	WP_110788657.1	MBA2124724.1	MQU61795.1	WP_082621318.1	HWW33701.1	WP_306581835.1
WP_072401461.1	MCA8862695.1	WP_143948767.1	WP_230342891.1	WP_327483982.1	HUC49723.1	MBK9991516.1
WP_072402791.1	WP_279703657.1	WP_273424961.1	WP_186676162.1	WP_299909967.1	WP_325340687.1	WP_245651011.1
SFZ93091.1	WP_026805959.1	WP_231570119.1	WP_198086665.1	MDI3260814.1	HVX66491.1	MEN9404626.1
WP_072552410.1	WP_232338264.1	WP_162851797.1	WP_275630232.1	MEO8307225.1	HMF78577.1	WP_279844186.1
APG60674.1	WP_245303635.1	WP_370151691.1	HVR49172.1	MBC7205293.1	WP_265313583.1	MEX2043812.1
WP_072553737.1	WP_378775035.1	WP_229728705.1	WP_400598258.1	WP_195769123.1	WP_246212765.1	VFT04068.1
WP_072553845.1	WP_305528639.1	HWB50396.1	WP_308981470.1	MBC7983144.1	WP_315836264.1	HRH30381.1
WP_075324723.1	HUX45737.1	MCG8593282.1	WP_407993506.1	HEX7804041.1	MEO6390775.1	MBX9635473.1
WP_075327034.1	WP_129062427.1	WP_093128143.1	WP_167277386.1	MEI6318943.1	HEX3351672.1	MDF5827143.1
APS40555.1	UMU20144.1	MDQ7778041.1	WP_292618200.1	WP_160355679.1	HVU21296.1	SUB72567.1
APU69840.1	WP_287673673.1	MBK1674904.1	WP_186534656.1	WP_242165991.1	MEZ5852429.1	HKJ90293.1
OJV21679.1	WP_348760160.1	WP_349743385.1	WP_062590061.1	MBL8494538.1	HZT29005.1
OJV56097.1	MBY0252579.1	WP_250983831.1	WP_133594973.1	WP_092875068.1	MEW6734364.1
OJW31111.1	WP_188379708.1	WP_375459410.1	MET0124828.1	MCB1911587.1	MEW6360960.1
OJW58309.1	WP_305720698.1	WP_213736231.1	WP_183166022.1	MET0311149.1	MBV8897694.1
OJX58889.1	NEW92010.1	KPU88479.1	WP_159660720.1	HEX5122872.1	HVE55922.1
OJX89813.1	WP_263335621.1	WP_293852747.1	WP_159241348.1	MES1987663.1	MEP7338633.1
OJX91071.1	WP_227676521.1	XAH25533.1	WP_269913087.1	HET7635500.1	HWF37130.1
OJX91414.1	MDO4904850.1	WP_093343943.1	WP_109937389.1	MFI4902071.1	HEY7186338.1
OJX91622.1	WP_026807001.1	MCK9919308.1	WP_313053324.1	WP_082190237.1	WP_380783600.1
OJY87767.1	MDO4636916.1	WP_315400052.1	WP_336335444.1	HEX6927728.1	WP_149682983.1
WP_062175178.1	WP_257118549.1	WP_195876074.1	WP_230342693.1	HSO07271.1	WP_369835989.1
WP_073039335.1	WP_303120972.1	WP_133774766.1	WP_249910182.1	WP_157510934.1	HWB49291.1
WP_062175427.1	WP_026807084.1	WP_188421705.1	WP_298097247.1	MFL6717559.1	HEY8562767.1
SHE45895.1	HZL49673.1	WP_195796036.1	WP_242487447.1	HLF58341.1	WP_174279245.1
WP_072998696.1	WP_273061407.1	BBK35540.1	WP_347901174.1	WP_119155653.1	WP_296713093.1
WP_072833769.1	WP_092944481.1	WP_084136240.1	WP_353387256.1	MQP75155.1	MEQ1760853.1
WP_073227554.1	MFG8388969.1	WP_327602660.1	WP_312989943.1	MCA0242690.1	WP_246429209.1
SHE64459.1	MES2452039.1	WP_293858120.1	WP_291183081.1	MCC7414445.1	WP_171744348.1
WP_062176969.1	WP_044419057.1	MEH3086196.1	MEW5966296.1	NPC56362.1	WP_408590162.1
WP_070808547.1	HMN78983.1	WP_115010563.1	WP_239973184.1	MDO4683140.1	WP_294046145.1
WP_072999206.1	WP_366182247.1	OJW87544.1	WP_169150441.1	HJV61055.1	WP_025050306.1
WP_073059678.1	MBJ7404903.1	WP_212314898.1	MAG66009.1	CAG1019154.1	HEY1239247.1
SHE78443.1	WP_132474269.1	WP_244235060.1	WP_090178368.1	HQR10461.1	HTJ02251.1
WP_072999692.1	WP_257118500.1	WP_289784466.1	TCD20033.1	MCA0175593.1	HEV2847017.1
WP_073040634.1	WP_195679491.1	WP_124079584.1	WP_139679590.1	TSA18540.1	HKV10805.1
SHE85510.1	WP_237961973.1	WP_349796980.1	WP_173149048.1	HVK55306.1	MEP6914060.1
WP_072861104.1	WP_258237508.1	MEQ9609805.1	WP_271194080.1	MCS0627911.1	WP_331011211.1
SHF00708.1	WP_249734440.1	WP_093343076.1	WP_264666670.1	MEO7150784.1	HEY1262341.1
WP_073000322.1	WP_118887396.1	WP_337035875.1	WP_081668134.1	NYE23102.1	MES2755414.1
WP_073000782.1	HLI04373.1	WP_116522553.1	WP_169817557.1	WP_324157163.1	MCC2096115.1
SHF12503.1	WP_041750595.1	WP_307689064.1	WP_226348106.1	WP_374253588.1	MEQ1697294.1
WP_073042004.1	WP_026806836.1	WP_192331970.1	WP_407730551.1	WP_166068266.1	HEX2445420.1
WP_073230762.1	WP_113872140.1	WP_305390478.1	WP_094441716.1	WP_317024678.1	HLH35873.1
WP_073062124.1	HMG87539.1	WP_170845036.1	WP_144570388.1	HLU79419.1	WP_371416681.1
WP_072862026.1	WP_260927907.1	WP_408158612.1	WP_373986876.1	HEY8586268.1	HEX3877564.1
WP_073062939.1	WP_129081805.1	MBB1599100.1	TLS17786.1	MEJ2643378.1	WP_132241193.1
WP_073231558.1	WP_284094061.1	WP_164632164.1	WP_138525236.1	MDO8960698.1	QXQ04788.1
WP_073043390.1	MBW7899994.1	MEX2449316.1	WP_213295106.1	WP_314545409.1	WP_299911867.1
WP_073044174.1	ERK17637.1	WP_166930443.1	WP_175650018.1	MDE2082240.1	WP_343615904.1
WP_072836268.1	WP_293779576.1	WP_275246060.1	WP_262155664.1	HSB95966.1	HEY8248162.1
SHF65144.1	WP_026805820.1	MDQ8033915.1	WP_051414993.1	MEW5879545.1	MDR3463518.1
SHF70165.1	WP_026802817.1	WP_379089255.1	WP_136347119.1	MEO8673260.1	WP_183613827.1
SHF70327.1	HEY0236811.1	WP_311221480.1	WP_391126781.1	GIX36189.1	WP_150291695.1
WP_072836619.1	WP_113871446.1	WP_188395936.1	WP_328795764.1	WP_271647960.1	HEU4982800.1
WP_073003215.1	WP_026806971.1	WP_398495237.1	WP_332681585.1	WP_223807200.1	HTA87789.1
SHF88278.1	WP_296399206.1	QOG16991.1	WP_179113222.1	MET0279638.1	HWI86952.1
SHF88312.1	WP_091471603.1	WP_218151562.1	WP_163940502.1	HVZ43005.1	MBY0381509.1
WP_073003351.1	WP_131189707.1	MDQ8023671.1	WP_301840434.1	HEY8554738.1	HKI01518.1
SHF97948.1	WP_261244033.1	WP_307140320.1	WP_188396325.1	MEI7535940.1	HEX3702123.1
SHF99291.1	WP_371256634.1	WP_316975498.1	WP_315429712.1	WP_072293855.1	WP_394152154.1
SHG00691.1	WP_284110452.1	HEY0234549.1	MBN9339104.1	WP_280009154.1	WP_230190091.1
WP_073174666.1	WP_298688815.1	WP_149535910.1	WP_409313995.1	MDP1674316.1	WP_121079920.1
WP_073404053.1	WP_113894030.1	MBN9527845.1	WP_208313957.1	WP_278859303.1	WP_258888441.1
WP_073404043.1	WP_379906451.1	HEY0219493.1	CAB3825944.1	MEB2399805.1	WP_293859929.1
WP_073046929.1	WP_213669058.1	WP_174717401.1	WP_203425795.1	HEX7811027.1	HJS75062.1
WP_073233305.1	TWC77728.1	WP_211912107.1	WP_204524257.1	MBS0446069.1	HWB31335.1
WP_072865839.1	WP_213668721.1	WP_160554120.1	WP_312987768.1	MES2991733.1	MDQ2892752.1
SHG28375.1	WP_347486094.1	WP_375248523.1	WP_265975253.1	MEI6801871.1	WP_330218905.1
SHG30520.1	WP_230975660.1	MES2026192.1	WP_253944566.1	WP_166250652.1	HEX2163689.1
SHG32970.1	WP_299905676.1	WP_257862620.1	WP_213301187.1	MEO6895082.1	WP_159873154.1
WP_073234370.1	WP_113871441.1	WP_338616960.1	WP_395334825.1	MDO8775657.1	WP_149521361.1
WP_072992967.1	WP_395709840.1	WP_382270012.1	MBL4827044.1	WP_200786970.1	WP_254602007.1
WP_073414805.1	WP_289718296.1	WP_094851688.1	WP_201282498.1	MEP6484383.1	KAB1078356.1
WP_073129791.1	WP_408165039.1	MBV1882402.1	WP_183741531.1	MFM1911709.1	BDC26760.1
WP_072993803.1	WP_051953018.1	WP_175121853.1	WP_092305690.1	HUP09141.1	WP_121153476.1
SHG44160.1	WP_188395878.1	MCA1974244.1	WP_213294471.1	MFL6673824.1	WP_293988829.1
WP_073370435.1	WP_338307408.1	WP_097201775.1	MEJ2803629.1	MDE2305204.1	HEV2645063.1
WP_072940656.1	WP_289283981.1	WP_284431323.1	KAB2715131.1	WP_258814428.1	HEV8008903.1
SHG52883.1	WP_244234976.1	CUK16129.1	MBW7899893.1	WP_305600338.1	MDB5456388.1
WP_073068320.1	MET0311911.1	WP_313238735.1	WP_230342894.1	HQT30811.1	WP_179509858.1
WP_073068328.1	MEN0073869.1	WP_144569864.1	WP_343615199.1	HXS73095.1	MBZ5636523.1
WP_073068398.1	WP_244431963.1	WP_234086872.1	WP_226772267.1	WP_287469670.1	MCD2314788.1
SHG59352.1	MDR3774436.1	WP_330701328.1	WP_253113763.1	MDR0258477.1	WP_093453738.1
WP_073131794.1	WP_237677134.1	WP_186950852.1	WP_349504047.1	MES2207568.1	MCC7010242.1
WP_073068497.1	WP_113892670.1	WP_184300429.1	WP_315959434.1	HEY1391983.1	HTP89042.1
WP_073131995.1	WP_152058631.1	WP_089408860.1	MDN5714694.1	MBI3370167.1	HEY1799781.1
WP_073132064.1	WP_182974033.1	MEW6296595.1	WP_304932448.1	MBI4986360.1	HTU33854.1
SHG79824.1	RMV08237.1	WP_301555757.1	WP_148077324.1	HJQ62318.1	MEO5867669.1
SHG81640.1	WP_231968187.1	WP_133595029.1	WP_399697271.1	MEO7072782.1	WP_332082322.1
WP_072942856.1	HCN70169.1	WP_126837707.1	MBF10581.1	MET0320745.1	HXI31099.1
WP_073238532.1	KAF1022632.1	TWA37511.1	WP_147307838.1	WP_148580932.1	MCC7240937.1
WP_073084702.1	QUX89632.1	WP_379954309.1	WP_294376326.1	WP_083686067.1	MEA2837003.1
SHH02791.1	HEY0296269.1	XAH25131.1	WP_235581001.1	MBW8851131.1	MEI2733463.1
WP_073239046.1	WP_345918512.1	MBS0224128.1	WEL73972.1	HUD24166.1	MCB1056784.1
WP_072945030.1	WP_179113205.1	MBN9367669.1	WP_244193944.1	WP_245778957.1	MEW6437595.1
SHH32200.1	WP_317872534.1	MDB6060276.1	RZS36097.1	WP_287997223.1	ATC23051.1
WP_073118386.1	WP_283340359.1	SEG64075.1	WP_017522401.1	MDD2546177.1	WP_157216681.1
WP_073138101.1	HEY0974924.1	MBN9598267.1	WP_207894734.1	MCX7893412.1	WP_375381503.1
WP_073138279.1	WP_229729002.1	OJX06722.1	WP_251029528.1	WP_088822261.1	HVR97043.1
SHH71702.1	WP_377366254.1	WP_260986205.1	WP_333904903.1	WP_091531274.1	WP_066825930.1
WP_073140529.1	WP_313515097.1	WP_087131877.1	WP_184858011.1	MEO8857591.1	HTF72535.1
SHH90053.1	WP_061286692.1	WP_043518602.1	WP_230342964.1	WP_325137978.1	WP_299594356.1
WP_073308770.1	HSC69384.1	WP_124552897.1	WP_275012810.1	WP_314972283.1	WP_332719650.1
WP_072763042.1	WP_203202183.1	HCW18040.1	WP_308845230.1	HUH59954.1	HTV31639.1
WP_072763113.1	WP_325238832.1	MEG0861187.1	WP_324314756.1	WP_308632375.1	WP_158748938.1
SHI58032.1	WP_259782552.1	WP_274108035.1	WP_136571782.1	MBI5793046.1	HEX4164480.1
SHI59766.1	WP_169151031.1	MBT2323971.1	MBL4601446.1	CAK9885774.1	HJX29859.1
WP_072988680.1	MEN0106188.1	WP_332009136.1	WP_261270084.1	WP_395098077.1	MES2054722.1
WP_073309983.1	WP_189532064.1	WP_131144158.1	WP_273337410.1	WP_058836079.1	WP_292616983.1
SHI76490.1	WP_400437036.1	WP_256017808.1	WP_350038780.1	HEV2229891.1	WP_213739017.1
WP_073179170.1	WP_211165862.1	WP_155583558.1	WP_253085006.1	HEY9511301.1	MDB5615781.1
SHI84467.1	WP_136571785.1	WP_180285479.1	WP_248293328.1	MDP1863580.1	MBV8850977.1
WP_073107918.1	XAH23698.1	WP_279813511.1	WP_313614206.1	MBM3343620.1	MCU1322113.1
SHI94463.1	HZP03370.1	MCK1395257.1	WP_229841288.1	HUG73864.1	MDE1146094.1
WP_073152096.1	WP_213774033.1	WP_156523044.1	MDQ7957742.1	WP_200614988.1	MDR3735810.1
SHJ05067.1	WP_243410808.1	WP_304788134.1	WP_133974650.1	MFI4889168.1	WP_035349396.1
WP_073109350.1	WP_101681679.1	WP_198156005.1	WP_323125728.1	KAA0218768.1	HMG02882.1
SHJ24615.1	WP_376942392.1	GBQ59748.1	WP_051362196.1	HZR34400.1	WP_334268145.1
WP_073218708.1	HWK55648.1	WP_121218418.1	EQM70654.1	WP_386813273.1	WP_263408441.1
WP_072784321.1	WP_208312042.1	WP_094855077.1	WP_212344846.1	WP_374520849.1	WP_229669001.1
SHJ42213.1	WP_052433592.1	WP_264666981.1	MCH6255360.1	WP_341389863.1	HXS77786.1
WP_073119040.1	WP_394065518.1	WP_348598550.1	BFD41260.1	MES2262697.1	HEX2252529.1
WP_073219709.1	WP_132646580.1	WP_331186237.1	WP_246288338.1	MDC0611815.1	HKS19443.1
WP_073241491.1	MEK6345921.1	WP_239365976.1	WP_234637461.1	WP_299691637.1	MBN9615823.1
WP_072994997.1	MBI2239642.1	MEE3044035.1	WP_068635646.1	MEO8936460.1	MEO6803455.1
SHJ80116.1	HTF96402.1	WP_287809025.1	MEJ2802570.1	MES3023366.1	WP_263381124.1
SHJ80437.1	WP_094855482.1	WP_201401337.1	WP_041978831.1	WP_237711419.1	HET7618759.1
SHJ88547.1	WP_368355075.1	WP_382162101.1	WP_107024684.1	HEV8520388.1	GGG93866.1
WP_073173518.1	MCP1469591.1	WP_306397201.1	WP_274108606.1	WP_375142604.1	WP_213807546.1
WP_073122335.1	WP_298094741.1	WP_166449969.1	HRL22760.1	MEN9779437.1	WP_182278179.1
WP_072997435.1	WP_227172445.1	MES2026189.1	MBL4801613.1	WP_379739217.1	MBS0219694.1
WP_073205537.1	KAF0225440.1	WP_321531272.1	WP_341646665.1	MET0331556.1	WP_245817905.1
WP_072929335.1	WP_319797410.1	WP_145011215.1	VXA93592.1	MDB5864617.1	WP_161570919.1
WP_073000184.1	WP_200383651.1	WP_367196043.1	ROM43096.1	MCK9540130.1	WP_299375598.1
WP_073000468.1	WP_088605231.1	WP_257864819.1	MES2871220.1	WP_273598304.1	MBS1816267.1
WP_073077008.1	HWV19355.1	WP_348935939.1	MFA5632171.1	MEY5097337.1	MDE1154929.1
WP_073208522.1	WP_088417182.1	MBS0538167.1	MFA5632184.1	HUN92136.1	HWB17410.1
WP_073282791.1	MFH1659486.1	WP_367195165.1	WP_019920615.1	WP_198361148.1	WP_263336832.1
WP_073292213.1	WP_158954146.1	WP_207419796.1	WP_179113866.1	MBC7572995.1	HEY1498388.1
SHL20754.1	WP_407310661.1	WP_161137360.1	WP_319006055.1	WP_020201046.1	HMH14755.1
WP_073079353.1	WP_396464654.1	MBW7900092.1	WP_252272287.1	MEO5560543.1	WP_124849016.1
WP_073293063.1	WP_176389331.1	MET0335032.1	WP_280197860.1	MEP6504289.1	HEY9137318.1
WP_066690621.1	MEJ2804561.1	WP_237357655.1	WP_273671438.1	HEX7328436.1	HEY0308644.1
SHL57705.1	WP_306591297.1	WP_085124033.1	WP_200176917.1	WP_371279685.1	WP_058186840.1
WP_073080679.1	WP_253206672.1	WP_273815463.1	WP_110971161.1	MEH3086468.1	MEI9978772.1
WP_072933806.1	WP_226771589.1	WP_099795977.1	WP_369624473.1	MDB6164133.1	WP_052200474.1
SHL66366.1	WP_347888256.1	WP_286646231.1	MEN0035545.1	MEY4978194.1	HWB31573.1
SHL80614.1	WP_310931758.1	MBX2830488.1	WP_273330937.1	WP_238389774.1	WP_263411931.1
WP_073399212.1	WP_109514831.1	MBK1839484.1	WP_218332734.1	WP_309566202.1	WP_334240136.1
SHL93829.1	WP_029146793.1	WP_286550582.1	WP_404624008.1	WP_123522070.1	WP_103931052.1
SHL96419.1	KRD15695.1	WP_237772525.1	WP_268267364.1	HEX2595457.1	HEX4154895.1
SHM04546.1	MET4490697.1	MDF2996304.1	WP_014626173.1	MBP7565250.1	MDE1163353.1
WP_073085855.1	WP_060784160.1	WP_081762605.1	WP_286611737.1	MEO6959998.1	HEY4355504.1
WP_073404768.1	MFK4508651.1	WP_325975795.1	QEI12366.1	HYG41919.1	HEY8997289.1
WP_073097790.1	MBY0331959.1	WP_291172546.1	WP_221439739.1	MEP6899203.1	EAY70810.1
SHN38767.1	WP_306390468.1	WP_298689187.1	MEF9963437.1	MDE2338475.1	HEX4133871.1
WP_073580550.1	BBK40690.1	WP_275357260.1	WP_234818268.1	NLC59731.1	HWN42336.1
WP_073583178.1	WP_159911472.1	WP_371021789.1	WP_130265359.1	WP_106469991.1	HEY0342114.1
WP_073583341.1	WP_296330462.1	WP_053195485.1	WP_133594980.1	HKA40659.1	MCA9395942.1
SIN68103.1	WP_111877502.1	WP_296521385.1	WP_103393662.1	MBS0214610.1	HEX6739365.1
SIN71077.1	WP_342309481.1	WP_161137411.1	WP_201172945.1	MEB3767973.1	HET6565867.1
SIN71309.1	HUN85308.1	WP_258351478.1	WP_109061460.1	HTJ04577.1	MFH1499756.1
WP_074224912.1	WP_137454350.1	WP_189768777.1	WP_150119162.1	WP_325241652.1	MBY0583520.1
SIN86329.1	MBN9081479.1	WP_289243501.1	WP_184532502.1	WP_299788558.1	MEJ2743595.1
SIO02057.1	WP_248306672.1	WP_138771749.1	KAF1022400.1	WP_240783599.1	MDH3639325.1
SIO05330.1	MBN9423168.1	WP_211168572.1	WP_263462792.1	MFA5680777.1	MEO8070041.1
WP_074236128.1	WP_173719684.1	WP_257767385.1	WP_262128123.1	HUL67705.1	HEY8351234.1
WP_074243209.1	WP_379955532.1	WP_083438958.1	MEN0108097.1	MCE1239748.1	HEY6466281.1
SIO53219.1	WP_206243473.1	WP_175541861.1	WP_085753607.1	MCA3130127.1	MEO6080869.1
WP_074242917.1	WP_301841183.1	WP_267228843.1	AYD04580.1	HEY9064513.1	MES2568900.1
WP_076375153.1	WP_315847115.1	WP_303906492.1	WP_199518270.1	WP_166369203.1	MDZ4775188.1
WP_076386506.1	WP_377692386.1	MEN0107927.1	WP_407996165.1	WP_124446628.1	HYH47585.1
WP_076375664.1	WP_130458299.1	WP_162239760.1	WP_284306547.1	MDB6105853.1	MBS0658904.1
SIS74822.1	WP_280288805.1	WP_272775714.1	WP_069062068.1	WP_249708263.1	HRQ88286.1
WP_076376221.1	WP_307002024.1	WP_345918505.1	XAH23260.1	HEY5683457.1	HTO84304.1
WP_076501131.1	MBB49566.1	WP_345918509.1	WP_123335063.1	MEJ0036139.1	MFN0001720.1
SIT15235.1	WP_008829981.1	WP_107125550.1	WP_133084445.1	WP_156929883.1	HEY6552214.1
WP_076380373.1	WP_296328980.1	WP_395348198.1	WP_308922112.1	MBY0468942.1	MBN8905771.1
SIT27813.1	WP_313698001.1	WP_402698390.1	WP_398305954.1	WP_240954453.1	WP_223675936.1
SIT33102.1	WP_143488485.1	WP_345938376.1	MBL4827041.1	WP_145653489.1	MEI7950742.1
SIT33595.1	WP_286648470.1	WP_084304712.1	WP_136349477.1	WP_047552580.1	HMB82114.1
WP_076382811.1	HEY5796688.1	HVI50638.1	WP_230341482.1	HEX2790029.1	MBS1785578.1
WP_077129414.1	WP_262460365.1	WP_315846579.1	WP_244762733.1	HWS74860.1	HKE45171.1
AQG78513.1	WP_208312990.1	WP_111877505.1	WP_169938177.1	HXR20235.1	HWC63274.1
WP_077130503.1	WP_198158996.1	WP_091642647.1	WP_273670509.1	MDB5959537.1	HUK32952.1
WP_077130632.1	WP_235612676.1	WP_146876036.1	WP_084709960.1	WP_201799824.1	WP_200613945.1
AQG79557.1	MBI2306274.1	WP_038357992.1	WP_371088637.1	MBX9903639.1	WP_354088198.1
WP_077131549.1	MET1027833.1	PWV43130.1	WP_226881794.1	HEY2684868.1	MEZ5920610.1
WP_077132038.1	WP_094855868.1	WP_085751394.1	WP_309566997.1	WP_141175537.1	HMJ87091.1
WP_077132448.1	WP_119944394.1	MBN9338680.1	WP_272970081.1	WP_370921569.1	WP_367854356.1
WP_077133543.1	WP_171294034.1	WP_184304308.1	VUZ25028.1	HET6631614.1	WP_221931031.1
OJJ17937.1	WP_167275964.1	WP_184302555.1	WP_080750545.1	HLT27007.1	MBN8907491.1
OJJ20292.1	WP_229841108.1	WP_319519859.1	MBW7901931.1	WP_232130361.1	MEO6340379.1
OJJ22857.1	WP_213352020.1	WP_236016242.1	WP_211206698.1	WP_327493443.1	WP_346187568.1
OJU38426.1	WP_246832916.1	WP_378146005.1	WP_228714942.1	MEP6939059.1	MEI9849762.1
OJU46801.1	WP_152088988.1	WP_148812226.1	WP_281660224.1	MCC2656074.1	HEX5777174.1
OJU47542.1	WP_242404269.1	WP_279903905.1	MEJ2800466.1	MFA5683827.1	WP_136346810.1
OJU48541.1	WP_087517341.1	WP_341992606.1	WP_093343734.1	WHL26721.1	WP_199739874.1
OJU53873.1	WP_345246842.1	WP_194771354.1	WP_232310900.1	MDX9706658.1	HTI99714.1
OJV33238.1	WP_020168267.1	WP_100698867.1	PHV37240.1	WP_379725445.1	WP_104156421.1
OJV35435.1	WP_133002512.1	WP_279784468.1	WP_310223377.1	WP_300433022.1	WP_123086202.1
OJV35725.1	WP_148816174.1	WP_209018818.1	MDH7792290.1	MBC7666790.1	WP_332613597.1
OJV38647.1	WP_400878453.1	HEY0296111.1	ODU61288.1	WP_019140973.1	WP_200391581.1
OJW00299.1	WP_273674900.1	WP_175192209.1	WP_084513571.1	WP_245152477.1	MDP0491269.1
OJW04673.1	WP_113873315.1	MBN9488202.1	WP_303909061.1	WP_296015137.1	MES2961402.1
OJW13354.1	WP_290578249.1	HBP40239.1	WP_286516241.1	MCU0930464.1	WP_102798402.1
OJY84710.1	WP_298314020.1	WP_231968107.1	WP_292909001.1	MEO8249920.1	BDS08287.1
OJY85536.1	HWB16233.1	WP_245714361.1	WP_050465564.1	HIV69868.1	HEY0662880.1
OJY85747.1	HKV00189.1	WP_273669429.1	WP_125654898.1	MEO6032217.1	HEY0183051.1
OJY86186.1	WP_180206589.1	WP_093344733.1	WP_141384939.1	MEI7785095.1	MES2677226.1
OJY87601.1	MBS4047658.1	WP_131179827.1	WP_287399707.1	WP_007185177.1	MCC2680029.1
OJZ09799.1	WP_293780132.1	TXI04160.1	HGM4964201.1	WP_208942636.1	HEU0069852.1
OKS84945.1	MBS0539558.1	WP_230336703.1	WP_138795846.1	HTQ36994.1	WP_183622725.1
OKS85385.1	WP_188395799.1	WP_175176476.1	WP_136348491.1	HXS21217.1	MCB1671773.1
WP_074488551.1	MEN0035504.1	MBP0706832.1	WP_237829950.1	WP_290359106.1	WP_149521443.1
OKS86086.1	MBS0219684.1	WP_313518256.1	NRP21472.1	WP_237410383.1	HEY4214862.1
WP_074489268.1	WP_162150825.1	WP_321347089.1	WP_010490343.1	WP_093288014.1	MFM1851894.1
OKS87218.1	WP_177084890.1	WP_083438936.1	MFA5631783.1	MES2100680.1	WP_330928715.1
WP_074491935.1	WP_109061837.1	MBH3337598.1	QBI02560.1	WP_298070323.1	HWK55530.1
WP_074491940.1	WP_341432248.1	WP_254999282.1	WP_233205490.1	WP_305177103.1	WP_180281417.1
OKY85829.1	WP_230247870.1	MEG3062554.1	WP_200222457.1	HEX2389916.1	HEY4136530.1
OKZ01276.1	WP_324881905.1	MDB5488980.1	WP_231195964.1	UCH48281.1	MBL9180103.1
OKZ02800.1	WP_339517166.1	MBZ8142023.1	WP_188396312.1	MDN5869973.1	HEY4215443.1
OKZ03225.1	WP_207874136.1	MBL8505118.1	SDA14686.1	WP_229750924.1	WP_186505256.1
OKZ20498.1	WP_232417958.1	WP_336441612.1	WP_180287791.1	WHT80741.1	WP_211461013.1
OLC07247.1	WP_202987605.1	MEZ0316602.1	WP_130391527.1	HXD35903.1	HVY35127.1
OLC37411.1	WP_258549111.1	GJE28366.1	WP_256869037.1	WP_325653702.1	WP_137718800.1
OLC37420.1	WP_128576435.1	WP_109459626.1	WP_043312172.1	WP_084197619.1	WP_374448957.1
OLD39734.1	WP_198723919.1	WP_211091491.1	WP_237830581.1	WP_246123089.1	HEU5048243.1
OLE20276.1	WP_121457533.1	WP_104663729.1	WP_328572515.1	MFA5489148.1	HEX6980854.1
OLE49874.1	WP_091471601.1	WP_354080228.1	WP_132839997.1	EFC4488797.1	MDR2877110.1
OLE62574.1	MCK9504834.1	WP_310219945.1	WP_136346468.1	HEY9278537.1	MES2623730.1
OLE64480.1	MBS0221311.1	WP_220814750.1	EKT4523792.1	WP_336061078.1	MDX2201940.1
OLE78554.1	WP_161630985.1	WP_310195658.1	WP_249729205.1	WP_229238167.1	HWU02025.1
SCD20060.1	MBM3552326.1	HWK52923.1	WP_103098144.1	WP_225784045.1	HET8700708.1
WP_076930441.1	WP_008111095.1	MBB1593498.1	WP_169150028.1	TAM12218.1	WP_264662722.1
WP_076930905.1	WP_176456944.1	WP_211880203.1	WP_243650746.1	HEY6923553.1	HTI86026.1
SCD19175.1	WP_121040269.1	HWU65148.1	WP_110968474.1	WP_302069606.1	WP_354693699.1
SCD21087.1	WP_082852940.1	WP_338646864.1	RDD69894.1	OGB14211.1	PYY85308.1
SCD22207.1	OYZ94036.1	WP_144069530.1	MET0321606.1	MFN0313578.1	HYE31924.1
WP_052431737.1	WP_081409294.1	MBN9340458.1	HVL01125.1	ODU75687.1	WP_226772660.1
WP_044227662.1	MBX3664904.1	HVR50358.1	WP_353173252.1	WP_243656707.1	HEY4031816.1
WP_044217236.1	WP_095523880.1	WP_167129988.1	WP_370679488.1	HLG85863.1	MDB5406254.1
WP_044226811.1	WP_254869633.1	WP_253391336.1	WP_136571800.1	MEO8407518.1	WP_308360807.1
WP_071397113.1	HKM82356.1	WP_207885911.1	WP_288896779.1	MES2831697.1	HET6608298.1
WP_044223009.1	WP_338060705.1	WP_004566772.1	WP_227740229.1	MES2423390.1	HEX4084945.1
OHX67627.1	WP_349504971.1	WP_056560493.1	WP_268157905.1	MEO7916043.1	HVZ27197.1
WP_044228035.1	WP_094831297.1	WP_013541540.1	MDN8286289.1	HEY2396604.1	MES2554143.1
WP_071502377.1	WP_092316075.1	HVI51865.1	WP_119556952.1	MCU0869249.1	WP_226074241.1
WP_071502990.1	WP_206245062.1	MES2024065.1	WP_083438976.1	PKC40480.1	MBQ0755240.1
WP_071501554.1	WP_341908847.1	RKD52011.1	WP_312462644.1	WP_143949517.1	MET0987602.1
SIP56262.1	WP_298311634.1	MDR2319395.1	WP_323815931.1	WP_084083239.1	WP_082768964.1
SJZ36613.1	WP_084523085.1	WP_019646428.1	WP_186699713.1	WP_133882792.1	MBT9445913.1
SJZ48824.1	MBN9512456.1	WP_133769060.1	WP_324820218.1	WP_211926003.1	MBX7248397.1
SJZ64648.1	WP_276583692.1	WP_372056093.1	WP_225869748.1	MCB1890098.1	WP_377815856.1
SJZ76254.1	MEJ2804151.1	MEO9061201.1	BBL26312.1	WP_082985387.1	HEX3754732.1
SJZ81052.1	WP_233205387.1	MBZ8142026.1	MEG0445256.1	MCY7306089.1	HWG30115.1
SKA05583.1	WP_268263923.1	WP_188577533.1	WP_097080455.1	MEY3898955.1	WP_298726591.1
SKA15546.1	WP_330701321.1	HEY0584670.1	WP_260679579.1	HEY4772576.1	WP_324219731.1
SKA29437.1	WP_255371092.1	WP_380222236.1	WP_027014582.1	HMD73456.1	WP_188199528.1
SKA33810.1	WP_105556253.1	MBN9149310.1	MBN9148444.1	WP_051748997.1	WP_183819326.1
SKA43502.1	WP_310931347.1	WP_151042562.1	WP_272806848.1	WP_221763968.1	MCB1664950.1
SKB26037.1	WP_260788002.1	WP_237677366.1	WP_228150343.1	HMX15487.1	HVU37529.1
SKB28295.1	WP_333877729.1	WP_319798679.1	WP_320498514.1	WP_226447232.1	HEX5046639.1
SKB28531.1	WP_380221106.1	WP_342238689.1	WP_125244843.1	WP_340284889.1	WP_309566185.1
SKB30248.1	OYY37200.1	WP_279924156.1	WP_078471252.1	MCY7318361.1	WP_187451530.1
SKB33940.1	WP_298313377.1	WP_347975146.1	WP_215565735.1	MDP9045982.1	HEY5759854.1
SKB33753.1	WP_246159043.1	WP_180281572.1	WP_213306586.1	MBK8018661.1	HEY8354404.1
SKB35579.1	WP_304779178.1	WP_296776355.1	WP_130146668.1	WP_193983242.1	MFN0023602.1
SKB43760.1	MBI2740128.1	WP_213774024.1	WP_201206847.1	HET7161247.1	MDT8397497.1
SKB45840.1	WP_303906523.1	WP_167445424.1	MFA5630219.1	WP_345792485.1	MEJ0018965.1
SKB46452.1	WP_188576273.1	WP_192491625.1	WP_098104504.1	MEX0961217.1	MCQ8239908.1
SKB51429.1	WP_239990010.1	WP_157659117.1	WP_183014876.1	MEO8507186.1	MDO5624310.1
SKB57750.1	WP_255370898.1	WP_209103836.1	WP_172361124.1	WP_394779611.1	HEY4340557.1
SKB62440.1	WP_229006958.1	WP_082517062.1	KWT74513.1	WP_244618353.1	WP_301493490.1
SKB62913.1	WP_341915237.1	WP_183007875.1	WP_232625935.1	WP_082368172.1	HEY9509750.1
SKB62990.1	WP_378131238.1	WP_227323319.1	MEF9965020.1	WP_377703233.1	WP_329710245.1
SKB64324.1	WP_003613815.1	MEC8325085.1	WP_087552915.1	TAG82013.1	HXT78124.1
SKB67925.1	MBO1329067.1	WP_211882617.1	WP_132644196.1	MBA4254994.1	WP_294102270.1
SKB69946.1	WP_400879087.1	WKD28308.1	WP_233598133.1	WP_161648713.1	HEX3719764.1
SKB75448.1	MDH4393087.1	WP_091471274.1	WP_284415151.1	HZP85441.1	WP_068094062.1
SKB82609.1	WP_378132566.1	WP_400881690.1	WP_377725544.1	KAF1706537.1	MDT8398532.1
SKB88155.1	WP_296327094.1	WP_382271365.1	WP_109062095.1	UGS41803.1	WP_400883943.1
SKB88339.1	HTB96080.1	WP_066521929.1	WP_097080089.1	NOS96772.1	WP_222559719.1
SKB91218.1	MCW5620566.1	WP_313517707.1	WP_137925205.1	CAG0975142.1	WP_187541557.1
SKC05002.1	OZI43273.1	WP_306883010.1	WP_156584611.1	HLX30434.1	WP_337119842.1
SKC38223.1	WP_391565292.1	WP_183628944.1	WP_193910504.1	WP_199362631.1	HEX3755541.1
SKC59471.1	WP_231602434.1	WP_083664507.1	EKT4564739.1	MBK7251964.1	HEX4263178.1
SKC59944.1	WP_300758018.1	WP_050460973.1	WP_154834535.1	HVI26252.1	HXJ00734.1
SKC89605.1	BBK43509.1	WP_293855010.1	MBX3639305.1	HEX7326500.1	WP_273909610.1
SKD00855.1	WP_104156928.1	WP_272806834.1	WP_198818384.1	WP_080966479.1	HLG88247.1
SKD00882.1	WP_297684937.1	WP_051401840.1	WP_286644366.1	WP_228216256.1	MBI3515580.1
ARA92827.1	WP_131182936.1	WP_397504095.1	WP_273338304.1	HET9388557.1	MEO8464388.1
OMP32841.1	WP_051953247.1	WP_374980057.1	WP_279901755.1	HMV20997.1	WP_249677011.1
OMP77418.1	WP_296322981.1	WP_285833057.1	WP_338878449.1	HTC45437.1	WP_325404745.1
OMP78042.1	WP_315392574.1	BFV64671.1	MCQ0167594.1	HWS12810.1	WP_172244757.1
OOG19788.1	WP_187548881.1	WP_052760483.1	WP_253252206.1	MCK9509871.1	HEY8522086.1
OPZ02052.1	WP_326890762.1	WP_222863930.1	MES2531987.1	WP_252767976.1	WP_325679365.1
OPZ57208.1	MBO9645289.1	MCE7916147.1	RYF84076.1	CAH7807243.1	WP_158931568.1
OQB30557.1	WP_226105705.1	WP_213774028.1	WP_198970606.1	MEO6171282.1	WP_293386232.1
OQB31420.1	WP_276818226.1	WP_408159980.1	WP_147476875.1	WP_324895961.1	QHS38197.1
OQB31880.1	WP_226770779.1	WP_313369519.1	WP_227172923.1	WP_241272129.1	WP_226954189.1
OQB79369.1	MEN0035508.1	WP_051236511.1	WP_261498968.1	WP_304858323.1	WP_225673887.1
OQB79518.1	MBX3630160.1	WP_253546656.1	MXN29326.1	HOY71432.1	WP_236204532.1
OQC37422.1	WP_078472063.1	AON56892.1	MDR1935865.1	WP_322314647.1	MFA5989821.1
OQP38688.1	MBS0540317.1	WP_338767251.1	WP_339558629.1	MEY4728936.1	WP_290605425.1
OQP46166.1	WP_304932660.1	WP_246526522.1	KAA8734494.1	WP_324400631.1	HEX4118062.1
OQP60489.1	HTA80620.1	WP_246165127.1	WP_259652016.1	WP_371809046.1	MDB6139259.1
OQP61938.1	WP_369454619.1	WP_218647423.1	MBD8682876.1	HEX5352863.1	MCC7375365.1
OQP62214.1	WP_230342904.1	WP_374299316.1	OJW91123.1	MBL8386189.1	WP_114393922.1
OQP64037.1	KAF1067595.1	WP_238122000.1	WP_251863902.1	MDB5987387.1	WP_088822302.1
SMB80372.1	WP_209607511.1	WP_212314808.1	WP_256581443.1	HYF58447.1	HYG86734.1
SMC57698.1	HEY0296266.1	WP_237675847.1	WP_279998128.1	MBX9963115.1	WP_024890939.1
SMC58160.1	WP_052365428.1	WP_043340664.1	WP_143946525.1	HEY4039667.1	HZE43075.1
SMC60953.1	MEZ0272759.1	WP_252752020.1	WP_088385009.1	WP_407924211.1	WP_158743919.1
SMC66569.1	WP_148816559.1	WP_192294670.1	WP_373448546.1	MFA6231249.1	MBE7218768.1
SMD04937.1	HVL01324.1	WP_372239530.1	WP_136571790.1	MDO8769471.1	WP_244951437.1
SMD08912.1	WP_253207359.1	WP_408157234.1	RMV04938.1	WP_331507542.1	HKS37492.1
SMD37364.1	WP_341432021.1	WP_090655512.1	WP_281291747.1	HEX4243820.1	WP_331594848.1
SMD46233.1	MBN9340922.1	WP_179589666.1	WP_400525866.1	MEQ1602926.1	CAG0996814.1
OQX78423.1	WP_218367418.1	WP_109126477.1	CAB3882407.1	WP_341427203.1	WP_348210342.1
SMG09715.1	WP_327075964.1	WP_305648663.1	WEL64143.1	HUF19982.1	MBB34946.1
SMG44561.1	WP_188395074.1	WP_407995721.1	MEG2046773.1	WP_354548555.1	WP_050466012.1
WP_025607342.1	WP_296394169.1	WP_382272094.1	SFP88858.1	WP_368857362.1	MCK9192997.1
WP_071784589.1	WP_323717840.1	WP_097089652.1	RRD56925.1	MDQ6684283.1	MFM9852165.1
WP_025607929.1	WP_253369245.1	WP_263139738.1	WP_286515556.1	UCE31367.1	HXJ00735.1
ARS38313.1	WP_296320453.1	WP_250020230.1	WP_287719647.1	HEY0663419.1	MDH3420147.1
ARS38869.1	WP_400878445.1	MCA9482481.1	WP_087279507.1	CAA9343327.1	WP_273410284.1
ARS39266.1	WP_129529090.1	WP_121692265.1	QCP82628.1	MEQ1766593.1	WP_104829441.1
ARS39352.1	WP_343738018.1	WP_256232519.1	WP_074163555.1	HYM34676.1	WP_379723327.1
ARS40352.1	WP_256977404.1	MCF8479918.1	QFY79301.1	HNE16556.1	WP_293860731.1
ARS40364.1	WP_246129546.1	WP_263146857.1	WP_102773108.1	HET9148022.1	WP_348371059.1
ARS40871.1	WP_382271648.1	WP_348602215.1	WP_128141907.1	MBL8485108.1	HTQ99229.1
ARS40983.1	WP_206243412.1	WP_374655513.1	MET0545966.1	TXI89917.1	HEX4504684.1
ARS41011.1	WP_310933302.1	HKU97241.1	WP_099721797.1	WP_267103378.1	MBS1830144.1
ARS42857.1	WP_207480327.1	WP_257733798.1	MEX2335600.1	HMC16995.1	HYG25435.1
ARV06121.1	WP_374374791.1	WP_309830825.1	WP_050469180.1	HSC26866.1	MEN9856273.1
OSZ73908.1	MBN9339493.1	WP_213947426.1	WP_051488758.1	MES2182438.1	WP_299650404.1
OSZ79915.1	WP_184865766.1	MDF1747535.1	WP_235827007.1	MEP7069247.1	MCA9261866.1
OUN04436.1	WP_214006633.1	WP_143489303.1	WP_222718455.1	HUO66873.1	RZL53493.1
OUN56155.1	TBR28777.1	WP_404618434.1	WP_113894567.1	HUL83448.1	MCC6745363.1
OUN81416.1	WP_370153587.1	WP_200290005.1	MEB3735047.1	MDQ6629613.1	MCW5979071.1
OUN99793.1	HEX8713215.1	WP_079447318.1	MDR1647197.1	HMN80598.1	HEX4097982.1
OUO51806.1	WP_149279625.1	MDE1174485.1	MBB3103470.1	HUW36430.1	MEY3659621.1
OUQ54881.1	NYZ16501.1	WP_306413234.1	WP_188248945.1	HTN65980.1	HEY7862104.1
OUQ73651.1	WP_021192796.1	WP_132648208.1	WP_287755139.1	MFA7388646.1	HUN48239.1
OUV50081.1	WP_296394544.1	WP_084625250.1	PHX41253.1	HEX7096755.1	HEX2645156.1
SBV92383.1	WP_296332663.1	CAG9204924.1	EHT7791825.1		MEQ1781807.1
SBV96471.1	MBN9512931.1	MCS6285347.1	WP_265217582.1		WP_050899117.1
SBW03283.1	WP_147150570.1	WP_276263663.1	WP_293779310.1		HEY9578989.1
SBW04299.1	WP_304916423.1	WP_153770663.1	WP_211116119.1		MCB1694280.1
SBW10432.1	MBO9356061.1	WP_163993879.1	WP_390190693.1		MCX7280821.1
ASO05365.1	MEQ9557170.1	WP_133749936.1	BFU77076.1		WP_347186103.1
SNR33812.1	WP_078086554.1	WP_192331472.1	WP_129101989.1		HEY4056788.1
SNS42974.1	WP_133594691.1	WP_340116801.1	WP_118885984.1
OWK70860.1	HRL99712.1	WP_163897725.1	WP_404305933.1
OWK70908.1	WP_084085058.1	WP_198670231.1	WP_114840923.1
OWK74718.1	MBN8872931.1	WP_204950608.1	WP_258239080.1
OWP63388.1	WP_408154367.1	WP_227322939.1	WP_258238407.1
ASZ10482.1	WP_296349700.1	HEY4135723.1	WP_129097225.1
ASZ11118.1	WP_083997207.1	WP_094852957.1	WP_129061069.1
ASZ12287.1	WP_296346310.1	WP_275728198.1	HBR1529666.1
ASZ12804.1	MCW5735484.1	WP_250194081.1	MBP1679726.1
ASZ14371.1	WP_082601615.1	MBD9413505.1	WP_071626353.1
ATA68561.1	WP_218822894.1	WP_094815419.1	WP_408616662.1
ATA90715.1	WP_133593745.1	WP_175173033.1	WP_116367691.1
OYT11560.1	WP_087272031.1	MDH6265949.1	WP_086621006.1
OYT17441.1	WP_323120638.1	OCC05552.1	WP_128979958.1
OYT17719.1	WP_084010016.1	WP_081477976.1	WP_196122718.1
OYU54901.1	MET0313214.1	AJF00200.1	WP_368928140.1
OYU55907.1	MBN3723245.1	WP_092284032.1	WP_214866839.1
OYU56146.1	WP_083657799.1	WP_095108626.1	NRA53929.1
OYU57024.1	QEI12718.1	MBZ8140541.1	WP_291939210.1
OYU57123.1	WP_244271336.1	WP_350391632.1	WP_287792008.1
OYU83322.1	WP_316926328.1	WP_218570307.1	HCR8656492.1
OYU84523.1	WP_171294039.1	WP_316923092.1	WP_129082889.1
OYU84655.1	WP_296331678.1	WP_051430565.1	WP_128991001.1
OYU94653.1	WP_380222398.1	MDE1991485.1	WP_118916773.1
OYX23657.1	WP_239990050.1	MDF2998072.1	HTU68172.1
OYX25947.1	CAG9171205.1	WP_092995934.1	WP_205960983.1
OYX83108.1	WP_214938384.1	WP_003297788.1	WP_404342299.1
OYY02614.1	WP_255406753.1	WP_145643196.1	WP_026806418.1
OYZ01023.1	WP_345918515.1	WP_197738785.1	WP_128995664.1
OZI05364.1	WP_141385229.1	TMV21712.1	MCB1854718.1
PAC27238.1	WP_309565203.1	WP_218385256.1	WP_097078861.1
SNZ01156.1	MCP3022164.1	WP_188984741.1	WP_269912904.1
SOD13310.1	WP_143322631.1	OYT25014.1	WP_372848715.1
SOD13362.1	WP_292618283.1	WP_003614613.1	WP_331346164.1
SOD13826.1	WP_390349196.1	WP_085122189.1	WP_374580746.1
SOD17450.1	WP_296401447.1	WP_244537752.1	WP_323590345.1
SOD20087.1	NHC61533.1	WP_367615340.1	WP_220732201.1
SOD94771.1	WP_304029458.1	WP_276199243.1	WP_304536925.1
SOE20091.1	MET3845195.1	WP_244711311.1	GAA5016425.1
SOE20019.1	WP_313441450.1	MDO5087824.1	WP_314120123.1
SOE19926.1	MDR6305217.1	MCF8479993.1	WP_122868232.1
SOE21024.1	WP_296393177.1	WP_341232202.1	WP_038453397.1
SOE22129.1	MBN9513094.1	MBN9530454.1	WP_198575540.1
SOE23904.1	WP_298308121.1	QWK81040.1	WP_188695982.1
ATL48068.1	WP_147152621.1	MPT23734.1	WP_367065894.1
ATL49070.1	WP_371086126.1	WP_309694857.1	WP_260306221.1
ATL49221.1	WP_028605452.1	WP_287399715.1	MBO9710599.1
PAU93109.1	WP_319797329.1	MDR4485118.1	MES2723568.1
PCE62551.1	CUI35391.1	MEM7120384.1	WP_083490178.1
PCE63024.1	MEQ9557396.1	WP_088177777.1	WP_219239105.1
PCH69961.1	MDL1863658.1	WP_141383418.1	MEC9359626.1
PCH70170.1	WP_353173288.1	WP_327512143.1	WP_261893285.1
PCH71385.1	MBC6962426.1	MBN9083882.1	WP_179112751.1
PCH76603.1	WP_176347403.1	WP_236260954.1	MET0499833.1
PCH76607.1	WP_242402149.1	WP_306945716.1	WP_353141436.1
PCH76842.1	WP_396956867.1	WP_203100678.1	AWH18419.1
PCH76844.1	WP_244948227.1	WP_315407005.1	WP_138588611.1
PCH77822.1	WP_339851098.1	WP_232883184.1	HYJ41219.1
PCI00617.1	WP_275012818.1	WP_341910332.1	WP_097085560.1
PCI02413.1	WP_139852468.1	WP_138464243.1	RZO86012.1
PCI04853.1	MBS0221315.1	WP_286516608.1	MEQ4576824.1
PCI04852.1	AVS68940.1	WP_121459559.1	WP_102795161.1
PCI09908.1	WP_121452898.1	CAB3727113.1	WP_245217763.1
PCI35075.1	WP_232310989.1	RBP19706.1	WP_302714563.1
PCI96189.1	WP_334183669.1	WP_313026852.1	MDY6949186.1
PCJ63751.1	WP_255757532.1	WP_052063723.1	WP_211925017.1
PCJ92276.1	QCS66849.1	WP_290494157.1	WP_225780840.1
PCJ96501.1	WP_092942289.1	WP_206245037.1	MCC6789107.1
PDH53902.1	RAR54905.1	WP_343615045.1	WP_406663905.1
PEN13376.1	WP_167271820.1	WP_152367759.1	WP_022959403.1
PGH40714.1	WP_309827495.1	WP_003613820.1	WP_201523867.1
PGH39348.1	WP_257317937.1	MBY0321781.1	HBG89854.1
PGH39453.1	WP_296346602.1	WP_227310253.1	WP_123421575.1
PGH39727.1	WP_028605374.1	MBU0601511.1	WP_193406159.1
PGH40735.1	WP_350283916.1	WP_292618180.1	WP_205586204.1
PGH40510.1	MEQ8506694.1	WP_207462298.1	WP_237127030.1
PGH40660.1	WP_296346420.1	HEY0185055.1	MDB6061308.1
PGH40593.1	WP_257214716.1	WP_183679950.1	WP_232067201.1
PGH41957.1	WP_305979699.1	WP_407847281.1	WP_260270077.1
PHI21930.1	WP_327602649.1	PXK74039.1	KAF1061405.1
PHI20637.1	WP_248309457.1	WP_214938387.1	BFR54785.1
PHN03422.1	WP_305629610.1	WP_033068611.1	WP_250459046.1
ATP55686.1	MEY8199034.1	WP_101285353.1	WP_093282625.1
ATP56692.1	WP_257022181.1	WP_338183251.1	WP_137765245.1
ATP57895.1	WP_158954152.1	MDF2621230.1	MBB5863195.1
MAB30087.1	WP_350283917.1	WP_206243781.1	HTF94555.1
MAB50109.1	MBR1366942.1	MBM7329008.1	WP_148063460.1
MAB84570.1	WP_169817574.1	WP_213672319.1	HKS32314.1
MAC92793.1	WP_296346417.1	MBS0220410.1	HBP40330.1
MAC93293.1	MEM9965995.1	WP_281378942.1	MBP0598867.1
MAD96601.1	WP_280191540.1	MDE1146445.1	WP_078001030.1
MAD97201.1	WP_230342105.1	WP_286649086.1	WP_188983382.1
MAE85243.1	WP_168473708.1	WP_296782172.1	WP_337118116.1
MAE85599.1	WP_119944756.1	WP_171015521.1	WP_165872730.1
MAH82366.1	MBN9421886.1	WP_086073426.1	WP_289911297.1
MAI28325.1	WP_051901511.1	WP_144069217.1	WP_028693795.1
MAI28348.1	WP_286514919.1	WP_225771170.1	WP_017346697.1
MAJ50852.1	WP_347888456.1	WP_146618689.1	WP_131864353.1
MAJ51555.1	OYY39461.1	UTW51089.1	WP_110120545.1
MAJ52254.1	WP_378773954.1	WP_372019820.1	WP_237739923.1
MAK06471.1	NHZ96557.1	MCS4244079.1	WP_282477659.1
MAO07556.1	WP_206244305.1	WP_229726401.1	VUD62406.1
MAO37438.1	WP_213064433.1	AHC46023.1	WP_347329889.1
MAO37493.1	WP_256667534.1	BBK41776.1	WP_336042399.1
MAO37803.1	WP_226771550.1	WP_133594813.1	WP_219118567.1
MAR76173.1	WP_082883376.1	BBK43047.1	WP_047217465.1
MAT53140.1	WP_141384912.1	WP_282010519.1	WP_062769565.1
MAT55234.1	WP_347974818.1	HMN79020.1	WP_120384286.1
MAT55496.1	HEY1207930.1	WP_231889269.1	WP_111812715.1
MAU14917.1	WP_209778790.1	HDS1816668.1	WP_170207580.1
MAU15400.1	TFL15417.1	WP_235505179.1	WP_378235239.1
MAU15900.1	WP_377723487.1	SEO70472.1	WP_326535945.1
MAU16275.1	WP_134093440.1	WP_354296570.1	HEI8866808.1
MAU17020.1	WP_180189051.1	WP_310932833.1	WP_316975154.1
MAU17103.1	WP_273335112.1	WP_408223957.1	WP_254265433.1
MAU17480.1	WP_232295935.1	WP_254873229.1	WP_334186334.1
MAU72962.1	WP_038207529.1	CAH2601489.1	WP_112159159.1
MAU89024.1	OZI21928.1	WP_244762738.1	WP_288132804.1
MAU89630.1	WP_183018454.1	WP_007773116.1	BFE96094.1
MAV00531.1	WP_088604115.1	WP_299628689.1	MEN0107752.1
MAV65812.1	WP_084522974.1	MBA4757606.1	WP_119804991.1
MAV66007.1	WP_051237468.1	WP_193063633.1	WP_313072914.1
MAV80313.1	WP_262181562.1	WP_293860989.1	WP_154375374.1
MAW14807.1	MEP0339638.1	WP_244270089.1	HEX2009662.1
MAW15281.1	WP_379786748.1	WP_124077839.1	WP_250627477.1
MAX22996.1	HVI88411.1	PJO39252.1	HJU39070.1
MAX26266.1	MDO9413614.1	WP_091916967.1	WP_234264322.1
MAZ97517.1	WP_281871268.1	WP_378775219.1	HEY9254434.1
MBA10755.1	HEY1806272.1	CEI21215.1	WP_185748565.1
MBA41902.1	HMD77266.1	MDR2325536.1	WP_299693219.1
MBB69442.1	MBT1514889.1	WP_140022248.1	WP_194215226.1
MBC35513.1	WP_238308747.1	WP_238385555.1	USX21488.1
MBC35621.1	HNS58572.1	WP_274108642.1	WP_349032625.1
MBD00603.1	WP_354196920.1	GJL56023.1	WP_041854816.1
MBE26812.1	WP_129152729.1	WP_305646710.1	WP_205350032.1
MBE49411.1	WP_081862473.1	QDD64759.1	WP_303367402.1
MBE51435.1	WP_408156399.1	MBN9146795.1	WP_309652989.1
MAE82798.1	PWY52231.1	WP_265614716.1	WP_173634647.1
MBF44696.1	WP_393957990.1	WP_206438566.1	MDQ8037189.1
MBH43752.1	WP_340119246.1	WP_084455357.1	WP_214221042.1
MBJ33284.1	CAA2106846.1	HWB50379.1	WP_089218756.1
MBK43098.1	MDV2985108.1	WP_166870066.1	WP_262792954.1
MBK78877.1	MEQ9557167.1	WP_101249003.1	MEN0037678.1
MBK78955.1	WP_139038332.1	MEW6246202.1	MDY6945709.1
MBK79173.1	MBN9339332.1	WP_130752816.1	WP_058833542.1
MBL30009.1	WP_096484287.1	WP_202802336.1	WP_206254948.1
MBL86941.1	WP_218368807.1	WP_128094559.1	WP_163494211.1
MBM78179.1	WP_347974825.1	WP_144107263.1	WP_025732123.1
MBN09680.1	WP_321942161.1	WP_244762730.1	WP_380798392.1
MBN10848.1	WP_173050392.1	WP_223819462.1	WP_295683199.1
MBN10552.1	MEX2453898.1	MEH3085729.1	WP_113752667.1
MBN11213.1	HSI56187.1	WP_313285709.1	GGA27259.1
MBN96501.1	AQS63419.2	MBK5542496.1	WP_227801669.1
MBT03646.1	WP_172834449.1	WP_201797421.1	WP_212408335.1
MBT04017.1	RMO70282.1	WP_279910062.1	WP_161077545.1
MBT89488.1	WP_173050346.1	WP_271205268.1	WP_324821486.1
MBU78533.1	MCK9504848.1	MDF2619185.1	WP_238896826.1
PHQ28370.1	WP_346551214.1	WP_336061562.1	WP_198343153.1
PHQ61816.1	NUB05251.1	WP_382269860.1	WP_187509166.1
PHQ61834.1	WP_232628383.1	RKD56104.1	MBL4798260.1
PHQ61973.1	EAY71494.1	MEQ9557776.1	CAI3806233.1
PHQ62064.1	HAJ19228.1	WHZ14160.1	MDR0701745.1
PHR74148.1	MBO1327698.1	WP_244641615.1	WP_212305696.1
PHS54349.1	WP_051237618.1	MFH1558586.1	WP_349816782.1
PHX74840.1	WP_238273943.1	HVJ35884.1	WP_339582672.1
PIB37321.1	WP_080888241.1	WP_083881224.1	WP_084983665.1
PIB37319.1	WP_237169923.1	WP_215570121.1	WP_236635366.1
PID62551.1	NPZ00359.1	WP_056564004.1	WP_347302777.1
PID67806.1	QSR19834.1	WP_165912093.1	WP_313913145.1
PID68217.1	MCA9483669.1	WP_328570306.1	WP_264652254.1
PID68592.1	WP_080888244.1	WP_239185350.1	WP_161004838.1
PID69896.1	WP_173050407.1	WP_234191786.1	MEH3040516.1
PID91770.1	GJE82024.1	WP_322587700.1	MET0186583.1
PID95314.1	WP_292495661.1	WP_262461812.1	MBP6711394.1
PIE48961.1	MCG4261601.1	WP_080888238.1	WP_306648464.1
PIF00907.1	WP_242005643.1	WP_245259753.1	WP_171588572.1
PIF01058.1	WP_327602654.1	WP_244537760.1	HIV71481.1
PIF05806.1	MBT0782361.1	WP_124081338.1	WP_145648202.1
PIF05881.1	WP_287719107.1	WP_094853336.1	WP_373476539.1
PEN07958.1	GAO25478.1	WP_339649447.1	WP_407713738.1
PEN07623.1	WP_313872874.1	GAB1578277.1	WP_131660381.1
GBD92326.1	WP_306627977.1	WP_286786891.1	WP_200461179.1
GBD94743.1	MBP7530618.1	WP_119632890.1	WP_338618729.1
AUS04660.1	MDB6060281.1	WP_306937644.1	WP_312231322.1
PLW89016.1	MBC8057080.1	WP_232310986.1	WP_296798651.1
PLX12210.1	GAB1715004.1	WP_084081704.1	MET0351786.1
PLX14275.1	WP_320444687.1	MES2187314.1	WP_148716897.1
AUD01002.1	HBK01140.1	WP_237914146.1	WP_159560509.1
AUP81265.1	WP_323594979.1	MCX4194095.1	WP_253969339.1
PIQ19843.1	MCU0870331.1	WP_327198992.1	WP_346312058.1
PIQ22017.1	WP_176802989.1	WP_159435785.1	HEY1075352.1
PIQ22930.1	VWX58657.1	WP_237906585.1	TNC93200.1
PJA04806.1	HMU55802.1	HWB50400.1	WP_088450625.1
PJB11607.1	HET8764046.1	WP_132477363.1	WP_024007392.1
PJB12576.1	HEY0295665.1	WP_354319459.1	WP_084388228.1
PJE46791.1	HEX7374606.1	ADQ84801.1	WP_312210815.1
PJJ75927.1	WP_347265315.1	WP_207844306.1	WP_229420813.1
PKA97633.1	WP_347265102.1	PAT32118.1	WP_199258848.1
PKA98529.1	MDF3008806.1	MBW7902143.1	WP_024964978.1
PKA99041.1	WP_313301664.1	WP_119540263.1	WP_256080277.1
PKA99624.1	HEY0220295.1	MAL30350.1	MBT0669256.1
PKA99714.1	HVX37305.1	WP_159595238.1	RSU24399.1
PKB15149.1	WP_051528218.1	WP_408159669.1	WP_037521833.1
PKB18145.1	WP_407408752.1	MEN0098428.1	HEY6817485.1
PKO96038.1	MDR1662395.1	WP_184302583.1	WP_093138714.1
PKO96093.1	MET0444292.1	WP_144146041.1	WP_286611317.1
PKP00212.1	WP_245956751.1	WP_370527751.1	MRT06194.1
PKP06707.1	WP_132531944.1	WP_404482445.1	MCH1920718.1
PKP07458.1	WP_199773066.1	WP_184302574.1	WP_237173666.1
PKP08133.1	MEO7073042.1	WP_347558922.1	WP_313295700.1
PKP08486.1	MBF6602580.1	WP_258549135.1	GGN29416.1
PKP09443.1	WP_257118583.1	WP_183832368.1	WP_370713032.1
PKP10737.1	MEW6453908.1	WP_278397807.1	WP_404821887.1
PKP11078.1	MET0336120.1	WP_249120081.1	WP_208010266.1
PKP12666.1	WP_113894626.1	MCA9483665.1	WP_017348261.1
PKP13726.1	WP_212183292.1	ULA62101.1	WP_290419941.1
PKP26289.1	MDR0674000.1	XAH25350.1	WP_283174421.1
PKP27129.1	WP_407050817.1	WP_354492652.1	WP_347814803.1
PKP29670.1	WP_131145557.1	WP_181410450.1	WP_075608000.1
PKP32258.1	WP_113895275.1	WP_103457513.1	WP_399682376.1
PKP33845.1	MDU1676409.1	WP_246714897.1	WP_309700513.1
PKP41491.1	WP_166330903.1	WP_408158561.1	WP_148817705.1
PKP41857.1	EAM8615768.1	WP_269824988.1	WP_315727127.1
PKP50474.1	MDU4363088.1	WP_345931909.1	KAF1004537.1
PKP52261.1	WP_237173129.1	WP_337182419.1	WP_151834133.1
PKQ45386.1	MDP0489953.1	MFA5495927.1	WP_338562451.1
PLX17055.1	MDR1164054.1	WP_022985123.1	WP_095621579.1
PLX23760.1	WP_218184805.1	ULA62185.1	MDR2507445.1
PNE24541.1	MET0240149.1	CAI2717596.1	WP_229417795.1
PQJ71729.1	MDU4265585.1	WP_209983811.1	CAA0123324.1
PSK80919.1	WP_093268463.1	WP_323537031.1	MEL0168560.1
PSK85241.1	WP_122901397.1	WP_273669604.1	WP_119037339.1
PSL25378.1	MBP6468555.1	MBN9460907.1	WP_117292295.1
PSL25849.1	WP_136941507.1	MBX3455020.1	WP_185701161.1
PSL27968.1	WP_087283126.1	WP_339862071.1	HKY91333.1
PSL31909.1	WP_338763017.1	WP_230412020.1	WP_133882239.1
PSL34263.1	BET68561.1	WP_228403770.1	WP_012250100.1
PSL45412.1	WP_026808247.1	WP_249119118.1	WP_205393858.1
PSL46536.1	WP_313299969.1	WP_291955752.1	MBS0426450.1
PSL46697.1	WP_138517625.1	QBI02669.1	WP_115717196.1
AVR47415.1	MES2488580.1	WP_218574892.1	WP_210823738.1
PTS98654.1	WP_162505284.1	GAA6121130.1	WP_194297750.1
PTT00222.1	WP_349512915.1	WP_292617148.1	WP_182517059.1
PTS99969.1	WP_163764003.1	HEY0294550.1	HEY0179777.1
AWL08087.1	WP_260278794.1	EBW7149126.1	MDP1789145.1
PPK85231.1	WP_310041141.1	WP_395347134.1	MEW6390748.1
PQA54109.1	WP_324627109.1	MDO5088036.1	WP_274108599.1
PQA54479.1	WP_024910952.1	WP_305528862.1	KAF7598188.1
PQA60311.1	WP_308972449.1	WP_105853165.1	WP_280189172.1
PQA60746.1	WP_159567266.1	WP_347483856.1	HGM6152535.1
PQB08979.1	MET0497204.1	WP_247028500.1	WP_290422159.1
PRD47679.1	KTC42641.1	MBK1698240.1	WP_221612064.1
PRD56592.1	MEZ2221559.1	WP_331326068.1	MET0322243.1
PRD56689.1	WP_118994820.1	WP_260349356.1	RYY02219.1
PRY53820.1	WP_166159806.1	WP_313196835.1	MET4680324.1
PSQ52387.1	HEU4845994.1	VFT60288.1	WP_273673020.1
PSQ67893.1	WP_298427608.1	HEY8336036.1	HEY0821830.1
PSQ68221.1	WP_130304588.1	MCG2602690.1	WP_242526414.1
PSQ80597.1	WP_275012265.1	MET3789256.1	WP_274571211.1
PSQ81657.1	WP_094822419.1	MCI3207179.1	WP_087467895.1
PSQ87410.1	HEV8329902.1	WP_079278112.1	CCP10996.1
PSQ87500.1	WP_346341227.1	WP_184353730.1	WP_353927734.1
PSQ87603.1	WP_287989296.1	WP_244641111.1	WP_082616544.1
PSQ89373.1	WP_168069974.1	VFT33450.1	WP_240493407.1
PSQ94167.1	WP_301260715.1	MDZ4360629.1	MAC98447.1
PSR05149.1	HEY8222617.1	MCG8561726.1	WP_291777865.1
PSR54965.1	WP_324645644.1	HVR48326.1	MET0193373.1
PST82039.1	WP_374389576.1	MFK4486369.1	WP_081884626.1
PST84268.1	MBU0589991.1	HVX75092.1	HEX7763050.1
PTB97680.1	WP_160616733.1	WP_255509665.1	WZB64529.1
PTM03650.1	HWM71488.1	MDB6143760.1	VDL05260.1
PTN02623.1	WP_227802561.1	WP_283005600.1	WP_246335746.1
PTN05301.1	MEE4154739.1	WP_375160941.1	WP_276188386.1
PTN07446.1	USX20381.1	MBP5855901.1	HCR33793.1
PTN09584.1	WP_128355347.1	MCG8354472.1	OWQ40969.1
PTN10422.1	WP_236547746.1	WP_286902823.1	WP_322839038.1
PTN10669.1	WP_166875066.1	CAH2940549.1	EFH7125043.1
PTQ94166.1	MCR6629152.1	WP_173990979.1	CRM36086.1
PTQ95530.1	MDR2092384.1	WP_245451782.1	WP_288454465.1
PTR01564.1	WP_320365959.1	WP_084396600.1
PTX10694.1	WP_281043061.1	MDX4009160.1
PTX15064.1	WP_353984191.1	MEW6452880.1
PTX18093.1	WP_230838826.1	WP_224953618.1
PTX18928.1	WP_317287432.1	WP_312857499.1
PUZ21712.1	WP_308851828.1	MBX6743068.1
PUZ25344.1	WP_050461453.1	WP_304615793.1
PUZ25383.1	HEX4918846.1	HVV42023.1
PUZ26301.1	WP_264571267.1	EMD3017052.1
PUZ28606.1	MBV1777193.1	WP_183190710.1
PUZ28687.1	WP_209308776.1	HVR55121.1
PVD49926.1	WP_192299760.1	WP_395673424.1
PVD51636.1	WP_325059218.1	WP_090610507.1
PVD51620.1	WP_256666000.1	WP_248304551.1
PVD52907.1	WP_174149164.1	MDO5639395.1
PVH24971.1	WP_203110654.1	WP_088560663.1
PVX53459.1	HSI44922.1	WP_036762549.1
PVX58578.1	WP_260019393.1	WP_176623253.1
PWD97818.1	BCH61969.1	HWL04177.1
PWD98871.1	PZQ64290.1	WP_271883343.1
PWD99392.1	KAB2901617.1	WP_198880267.1
PWE00325.1	WP_325775865.1	WP_377265805.1
PWG79719.1	WP_120430481.1	WP_183423327.1
PWG79952.1	MEE4361567.1	WP_185984276.1
PWG79972.1	TAL73697.1	WP_307268680.1
PWG80283.1	WP_187716733.1	WP_188714534.1
PWG80627.1	WP_097079981.1	WP_343315134.1
PWG80532.1	WP_374408938.1	WP_122110636.1
PWG80823.1	MES2719572.1	WP_336462575.1
PWG81222.1	WP_294092717.1	WP_290201228.1
PWG81850.1	WP_343596236.1	MBA4799220.1
PWH10066.1	WP_352887693.1	WP_275105060.1
PXV62323.1	WP_228149576.1	WP_293859487.1
PXV66253.1	WP_211139259.1	WP_205028033.1
PXY03141.1	MBW7901773.1	WP_119399771.1
PYO14335.1	WP_115074009.1	MEM9429332.1
PYO27702.1	MBK6656933.1	WP_092523527.1
PYO30683.1	WP_118864813.1	WP_149329183.1
PYO31568.1	HMM77275.1	MBP8931120.1
PYO29719.1	WP_374248636.1	WP_101754465.1
PYO37000.1	WP_263263174.1	WP_120325985.1
PYO69608.1	WP_095678055.1	WP_182510926.1
PYO72544.1	HKE92777.1	WP_132924019.1
PYO75451.1	WP_278738277.1	WP_234286394.1
PYO88271.1	WP_029012706.1	WP_271114745.1
PYO90102.1	WP_234084188.1	WP_119897266.1
PYO92282.1	WP_023952734.1	WP_303362511.1
PYO96297.1	WP_159911618.1	WP_093002358.1
PYP00351.1	WP_228487973.1	WP_269292276.1
PYP03258.1	WP_227181384.1	MDN3711249.1
PYP03253.1	WP_184303959.1	WP_407001596.1
PYP13625.1	WP_305289537.1	WP_090521421.1
PYP14110.1	MEG0919894.1	WP_126485698.1
PYP15485.1	WP_240311122.1	NNC22583.1
PYP15460.1	MEM1020267.1	WP_114195789.1
PYP17522.1	WP_336930860.1	MES2452552.1
PYP18557.1	MBU0854721.1	WP_352409620.1
PYP34389.1	WP_127557794.1	WP_110814986.1
PYP44298.1	WP_267249965.1	HEY5759660.1
PYP44466.1	WP_155433322.1	WP_289721523.1
PYP46178.1	WP_208402878.1	WP_150437581.1
PYP49958.1	WP_111875418.1	WP_332304941.1
PYP53269.1	WP_291229916.1	WP_252755032.1
PYP53908.1	WP_407035805.1	MBC7832759.1
PYP54152.1	HZU62904.1	WP_136683419.1
PYP55216.1	WP_254484856.1	WP_136637119.1
PYP55130.1	WP_165260927.1	WP_291408777.1
PYP56169.1	WP_163261175.1	WP_155094442.1
PYP58906.1	WP_290522275.1	WP_127558191.1
PYP60628.1	WP_190281542.1	WP_106746446.1
PYP65208.1	WP_298023832.1	MEL6466212.1
PYP68822.1	HEX8257472.1	WP_374469865.1
PYP76863.1	HET8899031.1	WP_171797987.1
PYP79291.1	WP_340347439.1	NHZ90814.1
PYP81270.1	MBL3520526.1	WP_160894831.1
PYP96723.1	WP_292630322.1	MDR0902751.1
PYP98659.1	WP_235077702.1	WP_276232210.1
PYR87759.1	WP_127744312.1	WP_092185822.1
PZN51591.1	MEZ0317682.1	WP_306830966.1
PZN52442.1	MBP7782965.1	WP_349295324.1
PZN56349.1	HPA01362.1	WP_284391300.1
PZN55850.1	WP_250134908.1	WP_369340423.1
PZN56914.1	WP_297143905.1	WP_314262174.1
PZP42320.1	WP_302713854.1	WP_271976337.1
PZP51273.1	WP_216322048.1	WP_240558475.1
PZP50567.1	WP_228212703.1	WP_026739668.1
PZP52603.1	HTU12221.1	MBX3553638.1
PZP51746.1	WP_342658787.1	HEY0212958.1
PZP52606.1	MBT0668024.1	MET0313437.1
PZP52352.1	WP_169145756.1	WP_235859752.1
PZX13689.1	WP_120374129.1	WP_075181048.1
PZX49328.1	WP_183791279.1	WP_110686813.1
AWM33638.1	WP_091906512.1	WP_182084149.1
AWM35170.1	WP_251926256.1	WP_192337762.1
AWX44957.1	WP_226458431.1	WP_374803890.1
PWJ42481.1	WP_329640500.1	WP_398482156.1
PWJ43124.1	WP_282235482.1	WP_277807367.1
PWJ54073.1	WP_266152770.1	WP_161342370.1
PWK27593.1	WP_240002347.1	MDE1174265.1
PWK72978.1	WP_370335124.1	WP_240722293.1
PWL24516.1	WP_256582190.1	WP_304620110.1
PWL31345.1	MEM8861267.1	WP_149892098.1
PWL81103.1	WP_139755803.1	WP_197053765.1
PWS32206.1	WP_374388457.1	WP_230660976.1
PWT72261.1	WP_308320310.1	MCQ8278789.1
PWT74603.1	MDF2572390.1	WP_212635406.1
PWT76712.1	MDE2406278.1	WP_010139985.1
PWT79120.1	WP_114468500.1	MEM8957571.1
PWT78580.1	MEQ9823660.1	WP_363799758.1
PWT94837.1	WP_077035288.1	WP_347534652.1
PWT96441.1	MBT9494319.1	MBW9089500.1
PWT97585.1	MEM7506193.1	MBN9525214.1
PWT99095.1	WP_293620045.1	WP_318999534.1
PWU03810.1	MBX3479337.1	WP_323337594.1
PWV45403.1	WP_151868621.1	WP_245848489.1
PWV56139.1	HET7299622.1	WP_081035954.1
PXX21315.1	WP_336061332.1	WP_205295201.1
PXX21715.1	MDX1588282.1	WP_317377145.1
PXX25421.1	WP_297180898.1	WP_016855479.1
PXX30513.1	WP_208020481.1	WP_138577723.1
PYF75867.1	WP_346327477.1	WP_182669517.1
RAI99466.1	HVY07443.1	WP_263804753.1
RAJ10564.1	WP_233145188.1	WP_208726010.1
RAJ14046.1	WP_353177016.1	XDZ52288.1
RAV27934.1	MBI3102881.1	WP_405261251.1
RAV27899.1	WP_185663781.1	WP_126976405.1
RAV28936.1	WP_146951613.1	WP_390260310.1
RAV29643.1	WP_051237075.1	MEM1431942.1
RAV30242.1	WP_379141646.1	MDX1570699.1
RAV30352.1	MDE1893446.1	WP_133817778.1
AXB56764.1	WP_368643701.1	MBX3694513.1
HAR37370.1	WP_339588059.1	WP_132290734.1
HAS41090.1	WP_224784756.1	WP_104417450.1
HAS43772.1	MFA7554168.1	MBV8874982.1
HAS44804.1	WP_314631029.1	WP_325340859.1
HAS46258.1	WP_280011460.1	WP_186332257.1
HAS46800.1	HSD39748.1	WP_206940381.1
HAT61012.1	WP_130272080.1	WP_291621110.1
HAT61462.1	WP_141287458.1	MEM9011737.1
HAT61503.1	WP_149332856.1	WP_139660614.1
HAT62425.1	WP_077531027.1	WP_252169034.1
HAW08492.1	WP_022697464.1	WP_371348597.1
HAX94523.1	WP_017446026.1	WP_326535897.1
HAY18130.1	HMH87199.1	HVK51416.1
HAY18955.1	WP_324814645.1	WP_173632174.1
HAQ37697.1	WP_331346175.1	WP_192491595.1
HAQ39142.1	ODU60295.1	WP_373976172.1
HAY88646.1	WP_290590559.1	WP_219018774.1
HAZ02163.1	WP_156872032.1	WP_277363808.1
HAZ02805.1	WP_193182312.1	WP_185961903.1
HAZ02852.1	HET8597081.1	WP_339110092.1
HAZ02958.1	WP_123639325.1	WP_051304858.1
HAZ03294.1	MEM8917799.1	WP_139663039.1
HAZ04295.1	WP_368049688.1	WP_316974194.1
HBB06762.1	WP_201676683.1	WP_304878493.1
HBB07228.1	MCB2073783.1	WP_088633959.1
HBB91838.1	MDO8289507.1	MCX8255944.1
HBB93064.1	WP_223469809.1	WP_129763418.1
HBC20743.1	MDQ7990524.1	WP_028974152.1
HBC78400.1	QHD06960.1	WP_167448475.1
HBE42057.1	WP_086434576.1	WP_264652048.1
HBE42761.1	HUD29019.1	WP_100942462.1
HBE54920.1	WP_167170561.1	WP_197580435.1
HBF06192.1	WP_353248449.1	MBL3672618.1
HBF06231.1	WP_188054312.1	WP_233149351.1
HBG39889.1	WP_019924260.1	WP_261434333.1
HBG40627.1	WP_102648709.1	WP_026784694.1
HBG41134.1	WP_303085261.1	WP_240517450.1
HBG41614.1	HEY1484079.1	WP_194134472.1
HBG42289.1	WP_130303663.1	WP_128270923.1
HBG86619.1	WP_231806710.1	MEM7289404.1
HBG86624.1	MDY0055477.1	WP_171834444.1
HBH05745.1	TQK08878.1	WP_085847002.1
HBH06548.1	WP_120402582.1	WP_109463763.1
HBH09781.1	WP_345251550.1	WP_099867406.1
HBH22803.1	MEO7067381.1	WP_149890682.1
HBH25017.1	MEM9603460.1	BDO38890.1
HBH48150.1	MDB6062238.1	WP_162783584.1
HBH50214.1	MBA4750653.1	WP_084982055.1
HAO15707.1	WP_051640481.1	HET7371054.1
HBI81761.1	MBK6705955.1	WP_200390455.1
HBK29786.1	WP_081408643.1	WP_207613100.1
HBK41419.1	MAQ65096.1	WP_113916146.1
HBK83007.1	WP_082190282.1	WP_018632529.1
HBK89030.1	WP_086212436.1	WP_282585558.1
HBG41709.1	WP_114845701.1	WP_131669852.1
HBL34761.1	WP_303088630.1	MEO0622165.1
HBL71463.1	WP_093136564.1	WP_257767921.1
HBL74189.1	WP_315762636.1	MEL6511829.1
HBL74817.1	WP_337189096.1	WP_201797416.1
HBL77308.1	WP_166222169.1	WP_235774415.1
HBL77911.1	WP_262463585.1	MDQ3773791.1
HBN01725.1	WP_227515706.1	WP_394602162.1
HBN01904.1	KAF0094834.1	WP_187830034.1
HBT85048.1	WP_200905668.1	WP_207142157.1
HBT85684.1	WP_322542724.1	PZO67322.1
HBT85752.1	WP_291373918.1	WP_312366074.1
HBT94494.1	WP_263462750.1	WP_305290943.1
HBQ56704.1	WP_375455851.1	WP_181704903.1
HBX19556.1	WP_239171278.1	WP_215781749.1
HBX45144.1	WP_395327454.1	WP_296201991.1
HBX87037.1	HTF94557.1	MES2259413.1
HBX89117.1	WP_316453092.1	WP_331119337.1
HBX89227.1	WP_110649581.1	WP_131669855.1
WP_053472435.1	MCG8317208.1	MDO5103945.1
WP_053470824.1	GBR53645.1	WP_275642093.1
PUV22638.1	WP_162925912.1	MBP6117448.1
PUV26217.1	WP_169422814.1	MEM8685926.1
RBL90317.1	WP_180123967.1	WP_332616273.1
RBL92087.1	WP_407996023.1	MCA1975166.1
RBL93188.1	WP_218352890.1	WP_094842837.1
RBQ02439.1	MBN8728113.1	WP_377592972.1
RBQ12066.1	WP_266129612.1	WP_058835245.1
RCH53835.1	WP_295996977.1	WP_367192841.1
RCL74950.1	HIV70380.1	WP_200643316.1
RCW33265.1	HEX7338844.1	WP_168197810.1
RCX03701.1	WP_290360367.1	WP_266180531.1
RDC56655.1	HEX5788186.1	WP_260929447.1
RDY61566.1	WP_370877628.1	WP_151431400.1
RFP65646.1	WP_096036745.1	WP_084305855.1
RFS18143.1	HEX8812092.1	WP_083331895.1
RFZ90459.1	WP_274754857.1	MEM1160353.1
RFZ90233.1	WP_339676063.1	MEP9075264.1
RGE78894.1	WP_066093839.1	QSX74041.1
RGN45378.1	WP_195772259.1	WP_188610070.1
WP_002686981.1	WP_312486741.1	WP_077529593.1
WP_018359785.1	BDE73173.1	WP_168810319.1
WP_029216546.1	WP_183615875.1	WP_183210318.1
SUB86746.1	HMN81246.1	MEM9633664.1
SUI96740.1	WP_314551509.1	WP_108548587.1
SUJ29219.1	HET9047568.1	WP_172422352.1
WP_004288538.1	WP_382232636.1	WP_133036967.1
AXP81476.1	WP_184019100.1	WP_256020338.1
AXP82044.1	WP_366957977.1	WP_337273011.1
AYB32604.1	WP_259168809.1	MCF7964675.1
AYB34631.1	WP_226771991.1	MEM9582885.1
AYB34415.1	WP_129384010.1	WP_194095134.1
AYD47631.1	WP_029685900.1	MEM1048986.1
AYD48435.1	WP_222206302.1	MCT6880604.1
AYD48655.1	MEO5685783.1	WP_309746562.1
AYD49005.1	MBV8604812.1	WP_210528705.1
GBU06792.1	MDF2599367.1	WP_159588355.1
GBU07409.1	WP_233716624.1	MDQ3773505.1
GBU07110.1	WP_082780853.1	WP_155524600.1
GBU07348.1	WP_187596706.1	WP_192117148.1
GBU07591.1	WP_224040174.1	WP_236020287.1
GBU07548.1	WP_018411362.1	WP_306830188.1
GBU07442.1	MET0312465.1	WP_153488924.1
GBU08009.1	WP_331942590.1	MCX7206833.1
GBU06854.1	MBM1196940.1	WP_207143099.1
GBU07732.1	WP_097078539.1	WP_207142149.1
GBU07772.1	MBS1155873.1	WP_157137971.1
GBU08017.1	WP_206684268.1	WP_372054367.1
GBU08335.1	MBL8406053.1	WP_367194910.1
GBU08328.1	MDO9404134.1	KND18113.1
GBU08142.1	WP_305174328.1	MET0403874.1
GBU07793.1	ENX54842.1	WP_243975020.1
GBU08662.1	WP_109079358.1	WP_402698113.1
RIA09080.1	WP_280549552.1	HKL51868.1
RIH62805.1	HEY1846349.1	WP_256803803.1
RIH63103.1	MET0331085.1	WP_379648841.1
RIH63662.1	WP_113753589.1	WP_340277803.1
RIH65114.1	WP_086465229.1	WP_251089593.1
RIH64872.1	WP_082117286.1	WP_208723940.1
RIJ46615.1	WP_325583463.1	WP_206940379.1
RIJ49452.1	WP_395029000.1	WP_372053992.1
RIJ50608.1	WP_315233116.1	WP_131358866.1
RIJ49123.1	WP_335610328.1	WP_346516123.1
RIJ50001.1	WP_325536423.1	WP_390277491.1
RIV42264.1	MBJ7263474.1	MBV8648156.1
WP_044468177.1	MBN9087874.1	WP_320271073.1
RJU48336.1	MBL4742066.1	NVP57014.1
RJV69827.1	HRO59834.1	MBN8872360.1
AXT19564.1	WP_087621171.1	MEO6103690.1
RKN77963.1	MDO4222797.1	WP_251779574.1
AXY76892.1	WP_292440534.1	WP_204223982.1
AXY76755.1	WP_267144599.1	WP_363505823.1
HAA12790.1	WP_229828012.1	WP_111358823.1
HAA14541.1	WP_241554648.1	WP_312794020.1
HAA16324.1	WP_350193092.1	WP_367193935.1
HAA16625.1	WP_091534764.1	WP_189507029.1
HAA22770.1	WP_143074073.1	MDF1790774.1
HAB30551.1	HEU0198018.1	WP_189534736.1
HAB41443.1	WP_265270409.1	WP_188575540.1
HAC14645.1	WP_380855319.1	MEM9630968.1
HAC20991.1	WP_293215611.1	WP_184263934.1
HAC21071.1	WP_161133516.1	WP_240804381.1
HAC21447.1	WP_137312080.1	WP_085584766.1
HAC21837.1	HEY6513342.1	WP_133678170.1
HAC22387.1	WP_257844667.1	WP_172362314.1
HAC22407.1	WP_181118956.1	MDQ1231496.1
HAC22594.1	WP_319742711.1	MET0351702.1
HAC22390.1	WP_091905856.1	WP_211877269.1
HAC21465.1	KAF1046853.1	WP_307139924.1
HAC22422.1	WP_139852479.1	WP_193016338.1
HAC22562.1	WP_160553835.1	WP_332940982.1
HAC22738.1	HWK71256.1	HEY0230811.1
HAD12586.1	MET0535855.1	WP_088344540.1
HAF29988.1	WP_323024390.1	WP_213668032.1
HAF29984.1	WP_312514724.1	CAH0352360.1
HAF34128.1	WP_265405683.1	WP_245875571.1
HAF36557.1	WP_289886775.1	WP_203097590.1
HAG15215.1	WP_154361853.1	WP_140826752.1
HAG16234.1	MBO1077787.1	WP_110754067.1
HAH25267.1	MBU0725299.1	WP_298376141.1
HAH25547.1	WP_085751279.1	WP_307657429.1
HAH26036.1	WP_270150018.1	MEJ0020306.1
HAH55962.1	WP_136250953.1	WP_198884667.1
HAI01674.1	WP_277094287.1	HEY0185244.1
HAI04144.1	WP_082221419.1	WP_342073534.1
HAI82554.1	WP_227180707.1	WP_393995027.1
HAI83253.1	WP_034297304.1	WP_176623034.1
HAI83799.1	WP_082487976.1	ELX08678.1
HAK10852.1	WP_320424769.1	WP_398468680.1
HAK12243.1	MBU0749815.1	MBN2606769.1
HAL63955.1	WP_068711410.1	WP_369805742.1
HAL83591.1	WP_244982620.1	HYG86783.1
HAL83526.1	MDX5362956.1	WP_333826616.1
HAL94638.1	WP_121938086.1	WP_297200342.1
HAN65486.1	MEQ8233214.1	WP_342905338.1
HAN77408.1	WP_296566174.1	WP_250015889.1
HAN77537.1	WP_068640505.1	WP_244874072.1
HAN78657.1	MBL8657738.1	WP_206938821.1
HAN78692.1	AUG51482.1	MDX3928192.1
HAO46171.1	HEY0946687.1	WP_337185625.1
HAO48566.1	WP_395146018.1	WP_024007134.1
HAQ19208.1	WP_369314808.1	WP_291240604.1
HAQ38182.1	WP_165857026.1	WP_375687144.1
HBZ24749.1	WP_354408258.1	MDF5807146.1
HBZ25768.1	WP_188394436.1	WP_313665849.1
HBZ35757.1	WP_183549590.1	WP_271462776.1
HCB90009.1	MBU2167874.1	WP_296101361.1
HCC50791.1	WP_226637835.1	WP_298014149.1
HCC51648.1	WP_226071371.1	WP_386705917.1
HCC52377.1	WP_332078906.1	WP_213985754.1
HCC53186.1	WP_086077620.1	WP_199091048.1
HCC70143.1	WP_312516352.1	MCQ8279781.1
HCC71233.1	WP_220432153.1	WP_209736892.1
HCC87298.1	WP_184509937.1	WP_311851664.1
HCC87574.1	WP_167446544.1	MET3857231.1
HCC87849.1	MCR5866255.1	WP_206174650.1
HCC88308.1	MBP7564434.1	WGF89121.1
HCD52604.1	WP_263962104.1	WP_319520670.1
HCD78268.1	WP_123349596.1	HTO57091.1
HCE57183.1	MDP0499068.1	WP_111069716.1
HCE57310.1	WP_345865031.1	MCA1974535.1
HCE58689.1	WP_275680854.1	WP_373968858.1
HCE58627.1	WP_298916035.1	HWV17362.1
HCJ24306.1	MDR2637615.1	WP_191319963.1
HCK23220.1	WP_286610592.1	WP_353176262.1
HCK25370.1	MEM1052553.1	WP_157944638.1
HCL82749.1	MDO4230530.1	WP_215566830.1
HCM20087.1	MCU4337823.1	WP_224564505.1
HCM22634.1	WP_091911731.1	WP_244644207.1
HCM59542.1	WP_077313889.1	WP_266122290.1
HCM75685.1	MBC7394390.1	WP_189490058.1
HCM76270.1	WP_091906510.1	MDR1010761.1
HCM77835.1	MBS1228950.1	WP_060433791.1
HCN13171.1	MEO8810296.1	WP_349039380.1
HCN50439.1	MEH3085073.1	WP_373785761.1
HCN52505.1	MFN0039179.1	WP_224002877.1
HCN53108.1	MCD6077522.1	WP_338329999.1
HCN53887.1	WP_136961510.1	WP_129149332.1
HCN52829.1	WP_283443514.1	WP_091703860.1
HCN53169.1	WP_086079432.1	WP_091917403.1
HCN54434.1	AYY73045.1	WP_350042878.1
HCN54564.1	HEY8977808.1	WP_256017683.1
HCN54430.1	TXI84061.1	WP_392389205.1
HCN81995.1	WP_267849596.1	WP_324183089.1
HCN82757.1	WP_104934708.1	WP_111467829.1
HCN83607.1	HET7203687.1	WP_272768810.1
HCN84570.1	WP_152367603.1	MET0268402.1
HCO66273.1	WP_330908694.1	USX23006.1
HCO67378.1	WP_320166416.1	MCV6576855.1
HCO67710.1	WP_298070024.1	MDR3516000.1
HCO67728.1	WP_329740769.1	WP_051362199.1
HCO67122.1	WP_325347479.1	WP_151718822.1
HCO67573.1	WP_211851482.1	RWD93909.1
HCO67565.1	WP_161137685.1	MBU2570253.1
HCO68868.1	HVW70821.1	MDR3397640.1
HCO68836.1	WP_019672711.1	WP_379599498.1
HCO68958.1	WP_028357262.1	WP_092498923.1
HCM77143.1	WP_156678115.1	MDO9104471.1
HCS74411.1	WP_315386046.1	WP_319845067.1
HCS87789.1	WP_017458697.1	MBN9031937.1
HCS88235.1	WP_227875937.1	WP_226920328.1
HCS88360.1	WP_226881360.1	WP_106774602.1
HCT21952.1	WP_201649446.1	WP_203424390.1
HCT22266.1	WP_148816175.1	HML94093.1
HCT23493.1	WP_377028392.1	WP_179589110.1
HCT24234.1	WP_149312520.1	WP_312474622.1
HCT30069.1	HEU0276282.1	WP_373796363.1
HCU12301.1	WP_160791288.1	WP_392563700.1
HCU13280.1	WP_332721435.1	WP_280776252.1
HCW07609.1	WP_299999071.1	WP_200882625.1
HCW07793.1	WP_147934170.1	WP_278876737.1
HCW08990.1	TEA79909.1	CAH1677398.1
HCY00621.1	WP_286526707.1	WP_350039872.1
HCY40243.1	MEO5813263.1	WP_184145024.1
HCY40736.1	WP_188695109.1	WP_267845207.1
HCY41882.1	WP_284089212.1	WP_283525438.1
HCY42728.1	MBN9411160.1	WP_348601252.1
HCY43222.1	WP_077669644.1	MEM8700666.1
HCY72690.1	WP_312731846.1	MCL6707762.1
HCY73042.1	WP_188866848.1	WP_272791120.1
HCY72907.1	WP_225203362.1	WP_252928851.1
HCZ35829.1	WP_084110325.1	WP_322326198.1
HCZ36651.1	WP_308974519.1	WP_235855860.1
RDV17224.1	MET0270663.1	WP_237477343.1
REA58230.1	MBL0914066.1	MEC9433801.1
REA59502.1	MEE7547888.1	WP_220325214.1
REA60925.1	MEK9824748.1	WP_324185081.1
REA61202.1	TIY10703.1	WP_209948395.1
REA63744.1	MFA5495774.1	WP_122102055.1
REC62175.1	NUT17088.1	WP_090677309.1
RED43828.1	BFO09855.1	MES2664456.1
RED96570.1	HWT72869.1	MBO6834673.1
RED97930.1	MDX1556752.1	WP_257716888.1
RED99525.1	MBS0319851.1	WP_331614929.1
REG90655.1	WP_111388491.1	MDE1174709.1
REG94751.1	WP_143023717.1	WP_313029948.1
RFM26417.1		WP_203330651.1
RFM28229.1		WP_076970058.1
RFM29774.1		WP_083671236.1
RFM31369.1		WP_078000771.1
RFM32569.1		WP_105733731.1
RFM35304.1		WP_130151888.1
RFS18698.1		MET0377007.1
RFS18773.1		WP_216187126.1
RFS18811.1		EEQ18840.1
RFS19853.1		KAF1051238.1
RGN85301.1		WP_213989432.1
RGN85024.1		WP_166300434.1
RGN92242.1		WP_257318106.1
WP_008999075.1		WP_271136138.1
BBD44763.1		MCR6646017.1
BBD44731.1		WP_250946092.1
BBD44801.1		MBP2167284.1
BBD45661.1		WP_158876521.1
BBD45940.1		MBX7120637.1
RMA57708.1		WP_341675473.1
RMD68227.1		MBX3629115.1
RMD69597.1		WP_307429110.1
RMD75620.1		WP_107789694.1
RMD97121.1		WP_209207590.1
RME11332.1		WP_330918430.1
RME94098.1		MCM2473331.1
RMF22956.1		WP_283193111.1
RMF27115.1		WP_121085248.1
RMF28489.1		MBK0097435.1
RMF30895.1		WP_101291295.1
RMF62440.1		HEY4250530.1
RMG18153.1		MBY0333838.1
RMG20603.1		WP_043366885.1
RMG24405.1		WP_245195706.1
RMG25289.1		WP_246436314.1
RMG25781.1		WP_094817128.1
RMG26337.1		WP_289721406.1
RMG30339.1		WP_188909872.1
RMG54486.1		HML94089.1
RMG53932.1		WP_310094553.1
RMG57695.1		WP_245411791.1
RMG59142.1		WP_147197849.1
RMG59564.1		WP_189500785.1
RMG60974.1		WP_245283081.1
RMG66867.1		MBK0000436.1
RMG69737.1		WP_218455495.1
RMG69052.1		WP_150971754.1
RMG80091.1		WP_174170302.1
RMH65253.1		WP_348998518.1
RMZ50380.1		WP_158243126.1
RNC66739.1		WP_310755534.1
RNC86022.1		WP_379596409.1
RNI26042.1		WP_159719029.1
RNI27419.1		WP_409373286.1
RNI31091.1		MBE9607442.1
RNL82498.1		HFS0158571.1
ROS83454.1		HLS82776.1
ROS86663.1		WP_327512137.1
ROS89295.1		WP_348348952.1
ROT09422.1		WP_067758254.1
ROT10213.1		WP_122226834.1
ROT10500.1		WP_262078298.1
RPA67147.1		WP_156386739.1
RPD39918.1		WP_121172976.1
RPD38320.1		WP_248097952.1
RPD38490.1		KPU92363.1
RPD39840.1		WP_317212237.1
RPD43040.1		WP_271205275.1
RPD41973.1		WP_301260438.1
RPE00131.1		WP_353937408.1
RPE08168.1		WP_242679799.1
RPE09028.1		MBX9828422.1
RPE09975.1		MBB51933.1
RPE12782.1		MBO1903940.1
RPE13518.1		HAV74085.1
RPE14225.1		WP_082980227.1
RPE08634.1		WP_167304894.1
RPE12354.1		MCG8561002.1
RPH31224.1		MET0258760.1
RPH31679.1		MBN9559330.1
RPH32176.1		MDB6061579.1
RPH32742.1		WP_245214441.1
RPH33536.1		QJW55338.1
RPH33452.1		MBN8842207.1
RPI43487.1		WP_319934110.1
RQO71872.1		WP_146035738.1
RQO77067.1		MBE9606764.1
RQO74470.1		WP_309955179.1
RQO67254.1		MBS0224292.1
RQO77868.1		WP_249976281.1
RQP08496.1		WP_293214931.1
RQP10184.1		MCL4715583.1
RQP12130.1		WP_380691768.1
RQP09901.1		WP_372094640.1
RQP13583.1		WP_330521164.1
RQP14011.1		WP_370640254.1
RQP18266.1		MDO4635937.1
RQP19788.1		WP_325464342.1
RQP19904.1		WP_271834518.1
RQP12912.1		WP_128621735.1
RQP16279.1		WP_090134598.1
RQP15665.1		WP_075758006.1
RRA94598.1		GEN25888.1
RRA97740.1		WP_137154178.1
RRB12795.1		WP_109457601.1
RRB12756.1		MDC7258038.1
RRB13521.1		WP_225596760.1
RRB14049.1		HEY9216356.1
RRB17919.1		OJT97702.1
RRD62942.1		WP_245480334.1
RRD73368.1		WP_199553296.1
RRD86606.1		WP_121645528.1
RGY99729.1		WP_167126926.1
RHO69982.1		WP_264091226.1
RHR40169.1		WP_103975081.1
RHR56645.1		WP_315838907.1
RHR35520.1		CAH0338689.1
RHU22266.1		WP_230451688.1
RHU29180.1		WP_249244496.1
RHU30874.1		WP_069062184.1
RHR42182.1		WP_329713387.1
RPG58592.1		WP_161135442.1
RPG66844.1		WP_024890740.1
RPG78323.1		WP_189608711.1
RPG62643.1		MEW5688385.1
RPG82687.1		WP_343044831.1
RSK37598.1		WP_394018863.1
RSK40161.1		HEI6849765.1
RTE55408.1		WP_102129266.1
NSL88384.1		WP_408377214.1
NSL89314.1		WP_091770579.1
RVU02609.1		WP_020180191.1
RWU10624.1		WP_134761152.1
RPG29326.1		MEM8974372.1
GCB37143.1		WP_227399109.1
RGR04930.1		MBO9643448.1
WP_048699175.1		WP_135155302.1
RGS39848.1		WP_299970395.1
RGS50682.1		MEM9637650.1
WP_005849320.1		WP_371820174.1
RGY19427.1		GAA0812523.1
RHB38574.1		WP_318652001.1
RHI04769.1		RYY89749.1
RHJ82715.1		MCG8694387.1
RHM84689.1		CUJ98860.1
RHR37428.1		MEM9683242.1
RHR93255.1		WP_304051738.1
RHU26079.1		HTU13437.1
RIV23857.1		HTJ02762.1
RKD85131.1		WP_328716429.1
RKD87824.1		MET0742479.1
RKD87971.1		KND55421.1
RKD88281.1		WP_350028306.1
RKD89684.1
RKD90619.1
RKD90967.1
RKD91647.1
RKD92369.1
RKE45459.1
RPG80733.1
RPG87588.1
RRO22570.1
RSK35528.1
RTL58555.1
RTL60080.1
RUA05797.1
RUA28804.1
RUA29799.1
RUA30922.1
NSL87110.1
NSL86950.1
RVT97321.1
RVU00421.1
RWU07449.1
RWY52491.1
RWY53812.1
RYC50105.1
RYC50294.1
WP_026286002.1
WP_051803613.1
AYL96479.1
RKR79995.1
RKR79954.1
RKR84418.1
RKS03047.1
RKS55852.1
RKU57573.1
WP_048927756.1
RKV76858.1
RLD28854.1
RLD43580.1
RLD85076.1
RLD85376.1
RLD86857.1
RLD86355.1
RLD35525.1
RLD90085.1
RLD91401.1
RLD91837.1
RLD95356.1
RLJ69492.1
RLJ77127.1
RLJ79541.1
QCK16754.1
GDX45792.1
GDX51804.1
QCR21155.1
RWZ87057.1
RXF68621.1
RXF70116.1
RXG18025.1
RXG20971.1
RXG31949.1
WP_073099204.1
RXK46538.1
RXK83102.1
RXK83143.1
RXK83621.1
RXK86563.1
RXP46889.1
RYC68021.1
RYD54285.1
RYD80512.1
RYD92910.1
RYD95784.1
RYE10634.1
RYE19288.1
RYE19438.1
RYE20087.1
RYE22313.1
RYE28734.1
RYE29090.1
RYE30325.1
RYE31645.1
RYE33708.1
RYE36468.1
RYE37095.1
RYF37658.1
RYF37711.1
RYF37954.1
RYF38008.1
RYF44915.1
RYF45049.1
RYF45224.1
RYF85530.1
RYF91664.1
RYG04776.1
RYH75794.1
RYU95099.1
RYY07897.1
RYY06764.1
RYY08104.1
RYY18187.1
RYY21218.1
RYY22890.1
RYY25957.1
RYY27747.1
RYY27490.1
RYY28180.1
RYY28875.1
RYY29172.1
RYY29582.1
RYY30096.1
RYY30597.1
RYY30510.1
RYY30474.1
RYY29858.1
RYY30308.1
RYY36397.1
RYY46855.1
RYY48085.1
RYY48500.1
RYY50728.1
RYY54787.1
RYY52856.1
RYY55765.1
RYY55810.1
RYY56099.1
RYY56171.1
RYY57224.1
RYY57935.1
RYY58275.1
RYY61270.1
RYY62959.1
RYY68968.1
RYY71296.1
RYY71581.1
RYY72920.1
RYY72912.1
RYY98883.1
RYY99575.1
RYY99712.1
RYZ30132.1
RYZ30916.1
RYZ47677.1
RYZ49752.1
RYZ49731.1
RYZ53568.1
RYZ62635.1
RYZ62567.1
RYZ62846.1
RYZ62957.1
RYZ96232.1
RYZ97973.1
RZA00540.1
RZA01473.1
RZF58311.1
RZF59670.1
RZS71493.1
RZT96451.1
TBN03967.1
TBO41778.1
TCC88652.1
TCC94017.1
TCD00319.1
TCD01293.1
TCD03146.1
TCD12977.1
TCK80786.1
TCO28672.1
TCO96449.1
TCP26687.1
TCR08615.1
TCR09256.1
TCS88328.1
TCS89264.1
TCS88942.1
TCV12563.1
WP_007831559.1
TDB62704.1
TDB65940.1
TDD94718.1
TDE12819.1
TDG36175.1
TDN95862.1
TDN97606.1
TDN97785.1
TDO03270.1
TDO05468.1
TDO24647.1
TDQ11494.1
TDQ73532.1
TDQ75370.1
TDQ79827.1
TDW48138.1
TDW49066.1
TDW96084.1
TDW97049.1
TDW97540.1
TDX00879.1
TDX01329.1
TDX01601.1
TGY71098.1
THG46088.1
THU34757.1
THU40857.1
TJY63697.1
TJY64338.1
TJZ51465.1
TKC07103.1
TKC56920.1
[truncated: 28,513 more rows]

## Sheet: FigS1A
BhuR	HemC	BfrF	BfrD	BfrE	BfrH	BfrI	BrfB	FauA	BfeA	BfrG	BP3077	BP3595	BfrC
CDP79874.1	WP_060782881.1	WP_035938980.1	WP_051597378.1	WP_051597378.1	WP_035938980.1	KJS42955.1	EZP68510.1	WP_045484656.1	WP_051632682.1	KPF48169.1	KHL26895.1	HBP28333.1	WP_057655101.1
AHK72176.1	OAM30557.1	WP_045491602.1	WP_036249416.1	WP_036249416.1	WP_045491602.1	WP_052763381.1	KCZ46672.1	KEZ20931.1	BAP43149.1	AMK59249.1	AKM54889.1	QAA95218.1	WP_005016187.1
BAT25862.1	AOA58493.1	WP_051749843.1	WP_043357091.1	WP_043357091.1	WP_051749843.1	WP_056663763.1	GAK34544.1	KFD19167.1	WP_034614691.1	ODU10585.1	WP_047137585.1	TAM90383.1	WP_063458912.1
WP_056696728.1	WP_072427800.1	WP_034791564.1	WP_045831236.1	WP_045831236.1	WP_034791564.1	WP_056393645.1	WP_051672316.1	KGD89435.1	WP_052453228.1	OON64035.1	WP_063514566.1	NLC35794.1	SEI56483.1
WP_057467654.1	PHV02964.1	WP_032632016.1	AKH99407.1	AKH99407.1	WP_032632016.1	WP_056910415.1	KEQ00232.1	WP_034892052.1	WP_048636360.1	OQW69408.1	WP_067552593.1	NYT58068.1	ARP87046.1
WP_060637053.1	PTQ74218.1	WP_033080396.1	WP_047995077.1	WP_047995077.1	WP_033080396.1	WP_067755576.1	AIJ08823.1	AJG23747.1	WP_066012722.1	PBJ84079.1	ODU66899.1	NYT62704.1	OZI29243.1
WP_068390555.1	PZE12323.1	WP_036522343.1	WP_056096512.1	WP_056096512.1	WP_036522343.1	ODA67545.1	AIR90870.1	WP_046998931.1	WP_070069598.1	PIF89202.1	WP_070071016.1	NLY26129.1	MBF23870.1
WP_065690911.1	RMP07165.1	CEJ14978.1	WP_056713795.1	WP_056713795.1	CEJ14978.1	WP_070247241.1	WP_038020604.1	ALH79910.1	SDV47074.1	PPD04922.1	SDY33506.1	AEC21936.1	HBH38044.1
SEP61523.1	TCM69762.1	CEJ15503.1	KQZ61684.1	KQZ61684.1	CEJ15503.1	WP_073267341.1	WP_046998421.1	WP_055102698.1	WP_073355277.1	PWB95524.1	SEA58151.1	WP_353194357.1	RKP49600.1
OLP46992.1	VVM55650.1	CEJ14804.1	WP_056382171.1	WP_056382171.1	CEJ14804.1	OUS15320.1	KPF89366.1	WP_056151933.1	WP_073356028.1	HAZ61664.1	OOH88425.1	WP_266122426.1	TWG83882.1
WP_075960585.1	EGY53597.1	AJD50449.1	GAJ34698.1	GAJ34698.1	AJD50449.1	OZI72725.1	KPP81254.1	WP_055999171.1	WP_073356544.1	RMQ47763.1	PBJ81809.1	WP_161135799.1	QEI08578.1
MAU21593.1	AEV42583.1	AJD53195.1	KRW62790.1	KRW62790.1	AJD53195.1	WP_010558277.1	WP_055833244.1	WP_056002104.1	WP_076575046.1	RQO56896.1	WP_026067794.1	MBP6020722.1	NYT79396.1
MAY63634.1	EPF12832.1	WP_041512944.1	WP_061524749.1	WP_061524749.1	WP_041512944.1	MAL96529.1	KQP00913.1	WP_057647337.1	WP_076554536.1	THJ32292.1	PZN67902.1	HEY9281091.1	WP_011516548.1
AWB34207.1	WP_064082593.1	WP_045680197.1	WP_024879664.1	WP_024879664.1	WP_045680197.1	MAM85850.1	KQT42309.1	WP_049598044.1	WP_062501558.1	QNP57778.1	RCX07593.1	WP_300646893.1	ABB06947.1
PWR23267.1	WP_012419013.1	BAQ71579.1	OAI56149.1	OAI56149.1	BAQ71579.1	MAP95180.1	WP_057152848.1	WP_062166403.1	SMB90443.1	QHE97301.1	WP_034295802.1	WP_132473135.1	WP_371088656.1
RFC63656.1	WP_273671220.1	KIV71600.1	AOH83855.1	AOH83855.1	KIV71600.1	MAQ99331.1	WP_057153292.1	WP_068373809.1	ATI43559.1	EFF73455.1	WP_063514488.1	WP_232742310.1	WP_246282268.1
RIK89052.1	MCW3479059.1	WP_046172278.1	AOY95272.1	AOY95272.1	WP_046172278.1	MBK81515.1	WP_056315001.1	WP_067553105.1	AUN36577.1	ABE48807.1	SUB32805.1	NGR07671.1	WP_374621103.1
QAA92717.1	WP_182122968.1	KMV69472.1	WP_070070620.1	WP_070070620.1	KMV69472.1	PID54923.1	WP_056448290.1	WP_067554794.1	PWW11782.1	WP_041099694.1	RLV61642.1	MBJ7263550.1	WP_188395068.1
RWX78678.1	KES09647.1	WP_053378676.1	SDC14858.1	SDC14858.1	WP_053378676.1	PZN05980.1	WP_057639118.1	WP_067555180.1	WP_027704757.1	MEI2614962.1	RKW42869.1	WP_243479092.1	MBP6899258.1
WP_027677123.1	WP_111691353.1	KPF98949.1	WP_074864015.1	WP_074864015.1	KPF98949.1	PZQ66563.1	WP_057651520.1	WP_067558723.1	ROR11172.1	MBP6530339.1	TGV06433.1	WP_149397839.1	WP_110525256.1
TFF23183.1	WP_131977217.1	WP_062225601.1	WP_074654905.1	WP_074654905.1	WP_062225601.1	HAC34621.1	ALM86739.1	WP_067559369.1	VDZ74457.1	WP_279764630.1	TMS58946.1	WP_216186773.1	WP_315234350.1
TPW31696.1	MBP6115690.1	WP_055834266.1	WP_074873709.1	WP_074873709.1	WP_055834266.1	HAP40819.1	KTB57948.1	WP_065609841.1	TBU72375.1	WP_051303429.1	TCM68128.1	WP_257051671.1	WP_012079878.1
TWH01210.1	WP_213402933.1	WP_056233006.1	SEM68336.1	SEM68336.1	WP_056233006.1	REL27105.1	WP_061072717.1	OCJ13112.1	THT99979.1	MBN9409445.1	TEU28578.1	WP_130008833.1	TLS17779.1
WP_071833186.1	OWQ47151.1	WP_056163505.1	SEO41826.1	SEO41826.1	WP_056163505.1	RLQ23356.1	WP_066883782.1	WP_067037363.1	QDQ86664.1	WP_314540824.1	TFH74884.1	MCD8516491.1	MDX5410680.1
NEV09902.1	SQH14273.1	KQQ83063.1	SFC52829.1	SFC52829.1	KQQ83063.1	SSW72501.1	WP_067556535.1	WP_067755574.1	TKW68886.1	QRF90584.1	TFW10999.1	MDO5679927.1	MBU0603673.1
MVA56179.1	WP_077927036.1	WP_056698206.1	WP_072293752.1	WP_072293752.1	WP_056698206.1	QDE37803.1	SAI41267.1	WP_067758781.1	TSH93878.1	WP_153234133.1	RZL65718.1	HEX7387017.1	WP_094853730.1
NLA50651.1	WP_242152858.1	WP_057154798.1	OJY68581.1	OJY68581.1	WP_057154798.1	TAK74834.1	WP_063331557.1	WP_069294792.1	QIW15547.1	MEQ1730755.1	TRO39922.1	WP_129969270.1	WP_325426919.1
NYT23182.1	EMA3640977.1	WP_057152846.1	WP_076570223.1	WP_076570223.1	WP_057152846.1	QKP77649.1	WP_067731940.1	SDV46889.1	NYT23925.1	WP_408169349.1	QIM63358.1	WP_226953945.1	WP_073103170.1
SSC69818.1	OTQ32419.1	WP_056665973.1	OLS59035.1	OLS59035.1	WP_056665973.1	WP_013947103.1	WP_064583464.1	SEI03692.1	HJD44488.1	WP_253273615.1	QIW16256.1	WP_143946390.1	WP_034295085.1
NLY26682.1	NHB89566.1	WP_057649672.1	OVZ57944.1	OVZ57944.1	WP_057649672.1	WP_220065507.1	WP_067111444.1	SEQ73294.1	EFV41955.1	HEY0503716.1	QNP48927.1	WP_217965647.1	WP_184855392.1
NLY65358.1	PHV32277.1	WP_057654958.1	OYW70881.1	OYW70881.1	WP_057654958.1	WP_003061486.1	WP_067552101.1	WP_071323833.1	WP_005761028.1	MEQ1908352.1	HDZ56033.1	WP_180154198.1	WP_076879595.1
AFK63555.1	WP_198623030.1	WP_057917150.1	OYW77591.1	OYW77591.1	WP_057917150.1	WP_210204889.1	WP_067553226.1	OJV00702.1	WP_008485753.1	MCA3210817.1	NYT25618.1	WP_207872268.1	CAH2892560.1
WP_015397813.1	WP_038219489.1	WP_056413582.1	PCH94781.1	PCH94781.1	WP_056413582.1	MEM1411897.1	WP_067554058.1	WP_072898563.1	WP_009756549.1	WP_179584463.1	MVW79386.1	WP_349502501.1	HSV59679.1
WP_004346130.1	PAU88818.1	WP_056901038.1	PCJ18468.1	PCJ18468.1	WP_056901038.1	MEZ0317683.1	WP_066185582.1	WP_076515947.1	WP_004339283.1	WP_125095740.1	WP_021697520.1	WP_353136174.1	MBC2769188.1
WP_023950399.1	WP_123890845.1	WP_056897497.1	MAS92762.1	MAS92762.1	WP_056897497.1	WP_233024987.1	WP_067750361.1	WP_075805548.1	WP_004856945.1	MCC6247650.1	WP_068813090.1	MFA7679422.1	WP_094822625.1
WP_142591286.1	QTS88395.1	KQY13214.1	MAY19464.1	MAY19464.1	KQY13214.1	MBV1915504.1	WP_067756134.1	WP_075801482.1	ERL55173.1	WP_184707420.1	WP_071523117.1	WP_291771967.1	WP_088602010.1
WP_254689491.1	WP_245809131.1	WP_058987226.1	MBA86174.1	MBA86174.1	WP_058987226.1	WP_315832185.1	GAU85745.1	WP_075961390.1	WP_314637621.1	MBA4060201.1	GGY48992.1	HUH58513.1	WP_184102370.1
MDW9839863.1	WP_339429368.1	AMG34743.2	MBB86697.1	MBB86697.1	AMG34743.2	WP_353897241.1	WP_070070082.1	ONF95085.1	WP_239990196.1	WP_338495916.1	CCG17499.1	WP_264130281.1	WP_137336584.1
WP_236106556.1	WP_406669141.1	AMN39396.1	MBB89555.1	MBB89555.1	AMN39396.1	WP_211012201.1	WP_070069586.1	OYX67269.1	WP_319922322.1	MDP1638321.1	WP_008916478.1	WP_325588424.1	WP_274000550.1
WP_269022540.1	WP_081409274.1	SAI65758.1	MBL28154.1	MBL28154.1	SAI65758.1	MBL4791760.1	WP_070069081.1	PAT40036.1	WP_153110227.1	MDO4682086.1	WP_009501464.1	WP_033461150.1	WP_325511845.1
WP_168147626.1	WP_278248858.1	SAK97185.1	MBS74748.1	MBS74748.1	SAK97185.1	MEC8452249.1	SCY42896.1	PCI53401.1	WP_110813573.1	MDP2786383.1	ENV32090.1	WP_171588983.1	WP_160980875.1
HEV7324476.1	WP_095154807.1	SAL04013.1	PJK12836.1	PJK12836.1	SAL04013.1	MDO9596164.1	SDG74507.1	MAD46556.1	MDF7676720.1	WP_315550116.1	CAG67535.1	HEU0230694.1	HTH45636.1
WP_306410403.1	WP_277588046.1	WP_064121559.1	PYT00507.1	PYT00507.1	WP_064121559.1	WP_064576737.1	SDP51615.1	MAQ99335.1	WP_194295041.1	MDP3008392.1	AAK02829.1	WP_320346860.1	WP_022539768.1
WP_210291929.1	WP_353171095.1	OCK10238.1	PZN92456.1	PZN92456.1	OCK10238.1	WP_084679516.1	SEC62325.1	MAX47687.1	WP_172365201.1	MFI3218678.1	WP_021233666.1	WP_325442358.1	WP_066480184.1
WP_376742088.1	WP_005005110.1	WP_066010210.1	PZQ87699.1	PZQ87699.1	WP_066010210.1	WP_280384071.1	WP_074877682.1	MBA34060.1	WP_216029261.1	WP_353138304.1	WP_025216437.1	MDP4591222.1	WP_369822765.1
KAB2871421.1	PPE58514.1	SBT27203.1	PZU48165.1	PZU48165.1	SBT27203.1	MDQ0086510.1	SEG79121.1	MBK82691.1	WP_160895859.1	MBN8660954.1	WP_232495520.1	NLN67814.1	WP_330917033.1
MEI6113919.1	WP_144370768.1	SCB59203.1	RDI99167.1	RDI99167.1	SCB59203.1	WP_299493607.1	SEP95377.1	PHR71684.1	WP_193179643.1	WP_272549086.1	WP_022685024.1	MBV6273348.1	WP_085226552.1
WP_255338697.1	WP_198986569.1	OBZ95806.1	RDV02808.1	RDV02808.1	OBZ95806.1	WP_231077989.1	SFB31323.1	PHR73478.1	WP_318631885.1	MDP1735525.1	USU13147.1	WP_108621894.1	KAF1018378.1
WP_394688222.1	WP_189535352.1	WP_071039763.1	RIJ96338.1	RIJ96338.1	WP_071039763.1	MDO9383372.1	SFU22299.1	PHR98162.1	MCK9511041.1	MCX7898628.1	WP_225781661.1	NGM86712.1	WP_094824112.1
WP_312852119.1	WP_065237180.1	WP_066521665.1	HCM32429.1	HCM32429.1	WP_066521665.1	WP_299491439.1	SFU22529.1	PHS32331.1	WP_126979527.1	WP_406940099.1	WP_133321533.1	MCK9511104.1	WP_223992460.1
WP_306933796.1	MDH2924055.1	GAU81799.1	HCM41928.1	HCM41928.1	GAU81799.1	WP_265079910.1	WP_034478202.1	PKH25002.1	WP_311691292.1	WP_396626195.1	MCV6613506.1	WP_280020771.1	WP_325589862.1
WP_319842881.1	AMD49345.1	GAU82744.1	RUQ71439.1	RUQ71439.1	GAU82744.1	MEM8563283.1	OJU99794.1	ATY33894.1	WP_164885398.1	OYU29045.1	MBI2381745.1	WP_276807848.1	WP_371377888.1
WP_371075879.1	CAD7637373.1	WP_068999416.1	RTL68572.1	RTL68572.1	WP_068999416.1	MEM8917401.1	WP_072838905.1	PJN95602.1	WP_250207852.1	HEY8220834.1	WP_370682431.1	WP_301115518.1	WP_243397742.1
WP_132653602.1	WP_335964185.1	ODN70764.1	RXR24962.1	RXR24962.1	ODN70764.1	WP_247835454.1	SHG79333.1	PSL16155.1	WP_084932493.1	HCE7125427.1	WP_248458857.1	WP_163651541.1	KAA1003756.1
WP_185984148.1		WP_070247461.1	RYD22594.1	RYD22594.1	WP_070247461.1	MCG3200570.1	WP_073462966.1	PTE20009.1	WP_237813851.1	MDF1589504.1	WP_119513051.1	WP_376812220.1	HKX41046.1
WP_354194252.1		OGA80113.1	RYY14884.1	RYY14884.1	OGA80113.1	MDB5518474.1	WP_074300001.1	PVM82297.1	WP_174833771.1	WP_266276919.1	MDY6922550.1	WP_372685057.1	WP_183085332.1
EJF81943.1		OHC48869.1	RYY28372.1	RYY28372.1	OHC48869.1	WP_083567482.1	SIR65164.1	PWF20891.1	WP_179589398.1	MCX7555240.1	WP_124210684.1	MEI6114725.1	WP_087778834.1
WP_252821265.1		WP_074920640.1	RYY80134.1	RYY80134.1	WP_074920640.1	WP_171988096.1	WP_076555077.1	PZQ48966.1	WP_089842883.1	MEG0921563.1	WP_250464883.1	WP_129153557.1	WP_130390184.1
WP_276120693.1		SEI14318.1	RYZ55410.1	RYZ55410.1	SEI14318.1	WP_311233884.1	WP_073953934.1	PZQ48169.1	WP_022706991.1	WP_091712904.1	WP_126798411.1	MCF8171303.1	WP_255218990.1
WP_367173677.1		SFG29422.1	TCM70766.1	TCM70766.1	SFG29422.1	MAB69434.1	WP_075299898.1	PZQ50856.1	WP_146187264.1	WP_396529766.1	WP_327603844.1	RII84509.1
WP_143161035.1		WP_074905351.1	TMS57287.1	TMS57287.1	WP_074905351.1	MEM1146512.1	WP_075962123.1	PZU58566.1	WP_283172059.1	MBK7660344.1	WP_306397942.1	WP_290196049.1
WP_109456979.1		SFP15999.1	TMS59022.1	TMS59022.1	SFP15999.1	MBL8883086.1	ONG52297.1	HBK45443.1	WP_300148456.1	WP_211925081.1	WP_370373340.1	HEY9459816.1
WP_193227593.1		OIQ32227.1	TFI56735.1	TFI56735.1	OIQ32227.1	MBI1357411.1	SLM50096.1	HBR98374.1	WP_225773391.1	WP_201129992.1	MEE2877767.1	HLV28764.1
WP_377290156.1		WP_074070403.1	TAK05843.1	TAK05843.1	WP_074070403.1	WP_046478406.1	ARN18716.1	RGD93537.1	MDU8924375.1	WP_119701626.1	WP_156348009.1
WP_206241141.1		APT58283.1	TAM02765.1	TAM02765.1	APT58283.1	WP_315431262.1	OUR60187.1	RIV80913.1	WP_305271765.1	MBL0252729.1	WP_382167118.1
WP_226784726.1		OJW73705.1	TMJ58053.1	TMJ58053.1	OJW73705.1	WP_325021117.1	OUR63474.1	RMT83812.1	MBP9540377.1	WP_377005329.1	WP_257542391.1
WP_264746105.1		SHI58477.1	TSH91554.1	TSH91554.1	SHI58477.1	WP_083509402.1	OUR74389.1	RMX08291.1	WP_036537634.1	WP_088280505.1	WP_255875235.1
WP_137387615.1		WP_073132691.1	TWH64643.1	TWH64643.1	WP_073132691.1	MBP1770985.1	OWT60228.1	RMX18540.1	MBP6117611.1	WP_188637207.1	WP_346032526.1
WP_220323743.1		WP_073468068.1	MPT47527.1	MPT47527.1	WP_073468068.1	WP_322587651.1	SNT53494.1	ROP76593.1	WP_306409729.1	WP_371324447.1	WP_272763566.1
WP_255393825.1		WP_073631763.1	TLD71107.1	TLD71107.1	WP_073631763.1	WP_306591267.1	SNU83207.1	RRD43969.1	WP_189487789.1	KAB2927870.1	ADY95807.1
WP_243255278.1		WP_076464035.1	WP_016708383.1	WP_016708383.1	WP_076464035.1	MDO9381600.1	ASX26585.1	RRS03832.1	MWD26441.1	WP_216186709.1	WP_285081616.1
MDO8695003.1		WP_073957309.1	MPY75818.1	MPY75818.1	WP_073957309.1	WP_245290781.1	OYU90495.1	SSW71093.1	WP_172364941.1	WP_238873116.1	WP_211369423.1
WP_147886051.1		WP_075627122.1	MPY87841.1	MPY87841.1	WP_075627122.1	WP_295559275.1	OYU91663.1	RXK13263.1	MBJ7263560.1	WP_236209883.1	WP_160745676.1
WP_144291805.1		ONM44469.1	MYA36429.1	MYA36429.1	ONM44469.1	WP_234052510.1	OYX04559.1	RYF08390.1	WP_109923368.1	MDO4768820.1	WP_235917649.1
WP_119940718.1		OOO01435.1	QGM46230.1	QGM46230.1	OOO01435.1	MDF2621372.1	OZI17808.1	RYF22133.1	WP_353521548.1	WP_077302610.1	WP_033075671.1
MCA0257040.1		SJZ44145.1	QGY81837.1	QGY81837.1	SJZ44145.1	WP_379035527.1	OZI30974.1	RYG35843.1	WP_088214466.1	WP_208008879.1	WP_239019682.1
WP_185810839.1		AQZ52202.1	HDY84318.1	HDY84318.1	AQZ52202.1	WP_229724033.1	OZI31041.1	RYY80173.1	WP_325929623.1	MCC7113507.1	WP_233222437.1
WP_394060990.1		ARC90132.1	NII05537.1	NII05537.1	ARC90132.1	WP_291154150.1	OZI31043.1	RZS73934.1	MEC9261171.1	MBP7659261.1	XLP81119.1
WP_054157333.1		ARC90628.1	NLA89201.1	NLA89201.1	ARC90628.1	MBN8913402.1	OZI33269.1	TBU99338.1	WP_163124539.1	MES2714431.1	MDP2226871.1
WP_260928831.1		ARQ00812.1	NOT27939.1	NOT27939.1	ARQ00812.1	HRO48889.1	OZI71323.1	TCB79663.1	WP_085837220.1	RRN59115.1	WP_240313545.1
WP_127161693.1		OUR63432.1	NOT43607.1	NOT43607.1	OUR63432.1	WP_143326979.1	SOD41804.1	TCU57766.1	WP_374630857.1	WP_346654413.1	WP_390892447.1
MFC5068148.1		SMF97449.1	NUQ30154.1	NUQ30154.1	SMF97449.1	WP_291181448.1	ATE59655.1	TCV07777.1	EKT4467267.1	WP_226415944.1	WP_160731948.1
WP_110792103.1		OWJ64664.1	HHX81696.1	HHX81696.1	OWJ64664.1	MBA2125333.1	ATE59662.1	TDF82401.1	WP_072432514.1	RMO74836.1	HDV7208504.1
WP_112436079.1		WP_035744239.1	MQA28787.1	MQA28787.1	WP_035744239.1	WP_295556897.1	PCJ33055.1	TGV07007.1	WP_095640134.1	MBA4342976.1	MDO4627165.1
WP_160786834.1		WP_035745287.1	NYT75707.1	NYT75707.1	WP_035745287.1	WP_108681119.1	ATQ66790.1	TGX52730.1	WP_273337007.1	WP_407353188.1	MAG66538.1
WP_063950727.1		SBW11836.1	SUY78515.1	SUY78515.1	SBW11836.1	HEY6401102.1	ATQ70913.1	THF60149.1	WP_132865734.1	HMZ83685.1	WP_244785228.1
WP_088690056.1		OWT56274.1	GIL39956.1	GIL39956.1	OWT56274.1	MES2529973.1	MAO55402.1	THF65553.1	MES2870461.1	WP_167223001.1	WP_373101160.1
WP_062448796.1		SMX51223.1	MSO72322.1	MSO72322.1	SMX51223.1	HKX42233.1	MAO57503.1	THF66066.1	WP_143947455.1	WP_283211523.1	WP_375715048.1
WP_376811497.1		SNS39760.1	NBV05941.1	NBV05941.1	SNS39760.1	MCC6301429.1	MAT84536.1	THF66160.1	WP_082890295.1	AQT11004.1	WP_279717124.1
WP_337182311.1		OWP71592.1	NBW07989.1	NBW07989.1	OWP71592.1	WP_288924037.1	MBB86031.1	RYF27146.1	WP_179113274.1	WP_227965365.1	MDO5054155.1
WP_348599440.1		ASG22348.1	NIW24853.1	NIW24853.1	ASG22348.1	HEY8357548.1	MBB90704.1	TPV58527.1	WP_253353147.1	WP_323850427.1	WP_305272249.1
WP_313193517.1		OUJ15754.1	NJM38371.1	NJM38371.1	OUJ15754.1	MEM1035551.1	PHS31602.1	QDQ88194.1	WP_119944452.1	HEY5805628.1	AWB52288.1
WP_112530096.1		OYU89718.1	NKB15851.1	NKB15851.1	OYU89718.1	HKX26392.1	PHX39758.1	RZJ26031.1	WP_338799100.1	WP_101927057.1	WP_151051980.1
WP_221889488.1		OYU91597.1	NLT69735.1	NLT69735.1	OYU91597.1	NKB38723.1	PIF92945.1	QEI08914.1	WP_078236530.1	WP_148816732.1	WP_380822053.1
WP_252751219.1		OZI29284.1	WP_012029837.1	WP_012029837.1	OZI29284.1	MEC9244921.1	PKH26280.1	RKW44751.1	WP_127711921.1	MCC7546263.1	WP_160531604.1
WP_354079948.1		OZI30941.1	ACO32161.1	ACO32161.1	OZI30941.1	WP_252925762.1	AUZ17997.1	RKW46688.1	WP_271430048.1	WP_203467650.1	WP_192992520.1
WP_310241951.1		OZI37675.1	ADL00369.1	ADL00369.1	OZI37675.1	WP_407649266.1	PJC87130.1	MRW92934.1	WP_142850592.1	RYF83074.1	WP_079326470.1
WP_188822244.1		OZI60171.1	WP_013567714.1	WP_013567714.1	OZI60171.1	WP_135943409.1	PLK23312.1	QHF44577.1	MBI0432625.1	WP_122102480.1	WP_066805572.1
WP_138287738.1		PBJ82405.1	WP_013581067.1	WP_013581067.1	PBJ82405.1	WP_404863606.1	WP_012251100.1	MYM84222.1	WP_249978570.1	WP_394004871.1	WP_115314672.1
WP_288425718.1		PCJ08045.1	WP_013912986.1	WP_013912986.1	PCJ08045.1	WP_110571960.1	SPE17370.1	QJR01865.1	WP_325342723.1	MCZ8103203.1	MCT8643225.1
WP_132311616.1		PEH90007.1	AEU38174.1	AEU38174.1	PEH90007.1	WP_020400260.1	PSH03551.1	QLF93473.1	APP35995.1	TEA79769.1	WP_121123119.1
WP_210104387.1		MAM72177.1	WP_014403565.1	WP_014403565.1	MAM72177.1	HKY01770.1	AVJ30204.1	NRQ41771.1	WP_336929264.1	KAB8192521.1	WP_132024961.1
WP_075217108.1		MAO57383.1	AFL89673.1	AFL89673.1	MAO57383.1	HWA39692.1	AVO34666.1	NVJ54009.1	GAA5109354.1	WP_372017936.1	WP_302067118.1
WP_169586805.1		MAO93475.1	ENV13728.1	ENV13728.1	MAO93475.1	WP_171089293.1	AWJ82255.1	NVJ54549.1	WAZ35770.1	WP_170185840.1	WP_103034235.1
WP_110753193.1		MAY61102.1	WP_004818899.1	WP_004818899.1	MAY61102.1	KAF1019210.1	PTR34278.1	NYT35893.1	WP_128210543.1	WP_242683739.1	WP_244893648.1
WP_297254582.1		MBA73734.1	WP_016494323.1	WP_016494323.1	MBA73734.1	WP_119680688.1	PTR35069.1	GGC01010.1	WP_093086467.1	MBA3996283.1	WP_238954707.1
WP_208551867.1		MBH03804.1	WP_021246821.1	WP_021246821.1	MBH03804.1	MEM7763388.1	PVY62586.1	GGJ86523.1	WP_332737563.1	MEG0150685.1	WP_311191363.1
MBN9046506.1		WP_057596711.1	EGY65572.1	EGY65572.1	WP_057596711.1	WP_206740827.1	PZO78559.1	NQY23478.1	WP_106477665.1	MBP6336682.1	WP_019520229.1
WP_306032062.1		PIA72865.1	WP_004903262.1	WP_004903262.1	PIA72865.1	WP_263712962.1	PZQ46286.1	NQY24306.1	WP_213173777.1	WP_293776728.1	WP_249100947.1
MCD8516872.1		PJK13732.1	WP_042070302.1	WP_042070302.1	PJK13732.1	NVK87656.1	BBC81236.1	NRA85115.1	WP_122226517.1	WP_338772092.1	MDO5058866.1
MBA4799895.1		PKQ07147.1	MEZ0231627.1	MEZ0231627.1	PKQ07147.1	WP_284216404.1	PWW07002.1	RIX75513.1	WP_280199277.1	HSX63961.1	WP_242747709.1
WP_151043429.1		PKU24531.1	WP_266156427.1	WP_266156427.1	PKU24531.1	WP_113953497.1	PZA09165.1	WP_074829302.1	WP_204812824.1		WP_338755532.1
WP_192122102.1		AWB06561.1	MPW41948.1	MPW41948.1	AWB06561.1	TNF36839.1	WP_051523767.1	BAQ82054.1	QCO67289.1		WP_234886249.1
WP_224577817.1		AVJ28108.1	WP_379713537.1	WP_379713537.1	AVJ28108.1	WP_324814879.1	HBF52077.1	KMV68279.1	WP_084596142.1		WP_395429200.1
WP_371015631.1		AVO44166.1	HRQ90266.1	HRQ90266.1	AVO44166.1	MBX3661967.1	HBK46287.1	WP_009797830.1	WP_334322240.1		VEG68899.1
WP_116622129.1		PPA76728.1	WP_121928797.1	WP_121928797.1	PPA76728.1	WP_183421465.1	SUP81847.1	ABR89684.1	WP_298322300.1		WP_246327810.1
WP_311785138.1		PQV44826.1	HEY9218480.1	HEY9218480.1	PQV44826.1	WP_370641488.1	RIY42593.1	EDX89844.1	RYF78956.1		WP_315044240.1
WP_174063677.1		PRH85694.1	MDE2347666.1	MDE2347666.1	PRH85694.1	WP_253360325.1	RJS93492.1	EDY87521.1	WP_220813034.1		WP_082041923.1
HRP78442.1		PSQ97889.1	HYD24177.1	HYD24177.1	PSQ97889.1	WP_193675748.1	RJS93468.1	WP_012702599.1	WP_408614012.1		WP_305268821.1
WP_155580032.1		PTC28560.1	WP_374467312.1	WP_374467312.1	PTC28560.1	HEX5162542.1	HAL21842.1	WP_015829339.1	MEC7761592.1		WP_277808534.1
HLR78303.1		PTU75752.1	HEX7080797.1	HEX7080797.1	PTU75752.1	CAA0090784.1	HBO13621.1	WP_005400718.1	WP_377403416.1		WP_263077244.1
PPE78126.1		PUA27019.1	WP_303474584.1	WP_303474584.1	PUA27019.1	WP_144391866.1	RFC32581.1	EGM77052.1	WP_155063644.1		WP_051255527.1
WP_127618233.1		PWE56252.1	WP_331924338.1	WP_331924338.1	PWE56252.1	WP_159710738.1	RMX06426.1	WP_014473674.1	MDH4412444.1		WP_373628637.1
WP_157089430.1		PZQ12931.1	WP_167093153.1	WP_167093153.1	PZQ12931.1	MCU0920675.1	ROR25115.1	WP_014474754.1	MDO4231824.1		WP_244740144.1
WP_183793779.1		PZQ21561.1	WP_228349544.1	WP_228349544.1	PZQ21561.1	MBP6778481.1	RJG55901.1	WP_014403748.1	WP_018001482.1		WP_312751400.1
WP_262183798.1		PZQ52472.1	HEX5049699.1	HEX5049699.1	PZQ52472.1	MCC7483647.1	QCE34882.1	WP_014704431.1	WP_207099488.1		WP_303065917.1
MFA5701962.1		PZQ63064.1	WP_122899992.1	WP_122899992.1	PZQ63064.1	WP_268411711.1	RYX93854.1	WP_014770159.1	WP_283738018.1		WP_254728964.1
WP_192305280.1		PZQ74493.1	HEY1049710.1	HEY1049710.1	PZQ74493.1	WP_372779881.1	RYX96809.1	WP_007185651.1	WP_115006536.1		MDO4429923.1
QTK80818.1		PZR00113.1	WP_282471191.1	WP_282471191.1	PZR00113.1	MCY4213841.1	TBU90658.1	WP_008487528.1	WP_146366724.1		WP_078254559.1
WP_264129612.1		PZU92049.1	HTJ63465.1	HTJ63465.1	PZU92049.1	MET0349528.1	TCM66593.1	WP_009727272.1	WP_280581799.1		WP_249962704.1
WP_112942967.1		PYE86499.1	HEX6993646.1	HEX6993646.1	PYE86499.1	MFA4912730.1	TDR95683.1	WP_004336207.1	WP_347303222.1		MBN6710652.1
MCG4257307.1		RAI43487.1	HEX3797362.1	HEX3797362.1	RAI43487.1	HKO87518.1	TDS72969.1	WP_004335116.1	WP_303088875.1		WP_050456325.1
WP_093971847.1		RAI59971.1	WP_308981899.1	WP_308981899.1	RAI59971.1	WP_241133713.1	THF55397.1	WP_004333981.1	WP_165013942.1		WP_115632247.1
WP_241948269.1		RAI60426.1	MCB1122577.1	MCB1122577.1	RAI60426.1	WP_369411972.1	TMS58304.1	WP_004332981.1	WP_123298599.1		WP_273748447.1
WP_339490464.1		RAI61062.1	HMA51004.1	HMA51004.1	RAI61062.1	MEM1379605.1	TMS57502.1	WP_004332650.1	WP_337170790.1		WP_089539797.1
MBO9330090.1		AXK79848.1	MDX1953828.1	MDX1953828.1	AXK79848.1	MEM1113722.1	RYG12344.1	WP_004332733.1	MDO4877858.1		WP_152732301.1
WP_246436898.1		HBC09248.1	WP_332811530.1	WP_332811530.1	HBC09248.1	WP_048886245.1	GEC15801.1	WP_004345834.1	WP_272761270.1		WP_083108101.1
WP_106227615.1		HBR51029.1	HZV61149.1	HZV61149.1	HBR51029.1	WP_380712020.1	GEC17634.1	WP_004339756.1	WP_231388543.1		WP_132501064.1
WP_088604781.1		STW38692.1	HRJ61685.1	HRJ61685.1	STW38692.1	WP_183004984.1	QDE37794.1	WP_004332695.1	WP_166311716.1		MDO4223717.1
KAA0893117.1		SUQ63270.1	WP_346333782.1	WP_346333782.1	SUQ63270.1	WP_353406130.1	TFH67133.1	WP_004332727.1	HIY70122.1		WP_227526035.1
WP_050798419.1		RJG41378.1	HVJ52765.1	HVJ52765.1	RJG41378.1	MCD6076238.1	QDQ89189.1	WP_004332396.1	WP_198478303.1		WP_228227941.1
WP_103717223.1		RJS94761.1	WP_190725765.1	WP_190725765.1	RJS94761.1	HEX4843407.1	QDX27515.1	WP_004649069.1	WP_271974753.1		NBI42916.1
WP_252345595.1		RJS93475.1	MBX3628526.1	MBX3628526.1	RJS93475.1	WP_290937399.1	RZI58782.1	WP_004980237.1	MDO4699369.1		WP_343527570.1
MCT6879153.1		HAP41010.1	WP_303492440.1	WP_303492440.1	HAP41010.1	WP_158658129.1	RZI62746.1	WP_011234821.1	WP_166947537.1		HLT63807.1
WP_395676823.1		RFC36834.1	MFM9829004.1	MFM9829004.1	RFC36834.1	WP_320330890.1	RZJ46145.1	WP_011139268.1	WP_204697707.1		CAD7636209.1
WP_350089424.1		RMQ51213.1	HYG23463.1	HYG23463.1	RMQ51213.1	WP_253039525.1	RZL11867.1	WP_016538670.1	WP_107818079.1		MEY4707345.1
MCK9507872.1		RMR24386.1	WP_193213866.1	WP_193213866.1	RMR24386.1	MEM0952984.1	RZL54799.1	EPF74463.1	WP_168161429.1		WP_301116678.1
WP_171679616.1		RQO33538.1	MAL73713.1	MAL73713.1	RQO33538.1	WP_188983869.1	RZM00560.1	EPF71374.1	WP_049376397.1		WP_377812613.1
WP_139677440.1		AZN72640.1	WP_242612403.1	WP_242612403.1	AZN72640.1	WP_377029251.1	RZM36110.1	WP_020950247.1	WP_198835084.1		MEX0298536.1
TEA69528.1		RTL52870.1	WP_184020197.1	WP_184020197.1	RTL52870.1	WP_123236466.1	TAJ84500.1	WP_016493959.1	WP_240244733.1		MBX3499861.1
WP_353135742.1		RTL73111.1	WP_394061129.1	WP_394061129.1	RTL73111.1	WP_265048549.1	TAJ86441.1	ESK55482.1	WP_167014941.1		WP_166158893.1
CDZ52448.1		RUQ62046.1	WP_339490210.1	WP_339490210.1	RUQ62046.1	WP_202900504.1	TAJ97375.1	ESK57059.1	WP_101496049.1		WP_264745238.1
WP_222875797.1		RJE85862.1	WP_236986954.1	WP_236986954.1	RJE85862.1	WP_286341996.1	TAN05119.1	ETF01494.1	WP_084305784.1		SUV86949.1
WP_130008551.1		RRS04845.1	HEU0218331.1	HEU0218331.1	RRS04845.1	WP_129970040.1	TAN21644.1	WP_025371150.1	WP_263076951.1		WP_290420770.1
WP_245277226.1		RKP47673.1	MEW6304431.1	MEW6304431.1	RKP47673.1	WP_110466054.1	TKW65016.1	AHG64632.1	PWF08312.1		WP_325412573.1
WP_133768997.1		RKP53644.1	WP_246130243.1	WP_246130243.1	RKP53644.1	MBL4783253.1	QEO17481.1	ETK22388.1	WP_115717311.1		WP_377280501.1
WP_218145829.1		QCI64121.1	WP_338287994.1	WP_338287994.1	QCI64121.1	MBU1359051.1	VVN53234.1	WP_065341034.1	WP_303367337.1		WP_004711965.1
ANY14629.1		RXN83732.1	WP_210681909.1	WP_210681909.1	RXN83732.1	HEX4909477.1	VWX37112.1	WP_241239117.1	WP_276616896.1		WP_321104237.1
WP_094831743.1		RXN87831.1	WP_290978914.1	WP_290978914.1	RXN87831.1	WP_153240498.1	VXB18682.1	WP_237437581.1	WP_266124234.1		WP_130804416.1
WP_218368884.1		RXN92335.1	MDR2871665.1	MDR2871665.1	RXN92335.1	WP_292445111.1	MPY73753.1	WP_203207102.1	WP_345927615.1		WP_286731107.1
ETH16635.1		RYC32243.1	WP_338466103.1	WP_338466103.1	RYC32243.1	WP_218353459.1	MPY75508.1	MBJ7223253.1	MDO4230633.1		WP_325440620.1
WP_183015471.1		RYD66575.1	WP_379057663.1	WP_379057663.1	RYD66575.1	WP_304003757.1	MPZ29660.1	MBJ7414562.1	WP_132302286.1		MDX5445347.1
WP_251865664.1		RYE30763.1	NQY63358.1	NQY63358.1	RYE30763.1	WP_298440364.1	MPZ29812.1	WP_208010259.1	EZA32848.1		MEH3086080.1
WP_108619921.1		RYG36653.1	HEV7778904.1	HEV7778904.1	RYG36653.1	WP_168822220.1	MPZ30318.1	WP_373322623.1	WP_232414227.1		WP_091741565.1
HEY0220496.1		RYX99156.1	BFR63850.1	BFR63850.1	RYX99156.1	WP_326507504.1	MPZ31175.1	WP_067553739.1	WP_275668543.1		WP_095907077.1
WP_244022959.1		RZS69638.1	VUD41870.1	VUD41870.1	RZS69638.1	WP_135995602.1	MPZ32174.1	WP_304715849.1	WP_152630630.1		WP_106640005.1
WP_175278267.1		TBN53520.1	HTI67134.1	HTI67134.1	TBN53520.1	WP_089412732.1	MPZ35682.1	WP_221221167.1	WBU63025.1		WP_336579917.1
WP_293292464.1		TCR02968.1	MEZ5938451.1	MEZ5938451.1	TCR02968.1	WP_291749692.1	MTJ83600.1	MCG8519122.1	WP_371014718.1		WP_353388393.1
WP_182418168.1		TCU24504.1	MFA6961216.1	MFA6961216.1	TCU24504.1	WP_053980363.1	MPY69298.1	WP_058088224.1	MDR0716034.1		MFA5596422.1
WP_220717418.1		TCV97650.1	HYG13841.1	HYG13841.1	TCV97650.1	MEM0909493.1	MPY69959.1	WP_256660295.1	KAB0547782.1		WP_283406405.1
WP_026088252.1		TDH63774.1	WP_341912687.1	WP_341912687.1	TDH63774.1	WP_165563291.1	MPY69496.1	WP_195792685.1	WP_086963533.1		WP_109062714.1
WP_336276301.1		THT99017.1	HEX5788336.1	HEX5788336.1	THT99017.1	WP_374813222.1	MPZ39509.1	WP_275011100.1	MDF7669901.1		WP_090271762.1
HET7413988.1		TJZ64742.1	MBI3549077.1	MBI3549077.1	TJZ64742.1	WP_286563131.1	HEC75393.1	WP_051780972.1	MBN7784191.1		WP_087544599.1
WP_182086470.1		RZA34661.1	WP_293320246.1	WP_293320246.1	RZA34661.1	WP_126669996.1	MWV25800.1	PAU86951.1	WP_231805633.1		WP_196422282.1
WP_138791594.1		RZN24266.1	WP_242683558.1	WP_242683558.1	RZN24266.1	WP_127997948.1	MWV23816.1	WP_200459546.1	WP_313519421.1		HZJ92762.1
WP_268546238.1		TCU78650.1	WP_372702376.1	WP_372702376.1	TCU78650.1	MES2499121.1	RMP80466.1	WP_317031980.1	WP_127775031.1		WP_407279576.1
WP_374840592.1		TCR72268.1	WP_028604446.1	WP_028604446.1	TCR72268.1	MDO9452270.1	NDP59208.1	MEK9711819.1	WP_177220411.1		WP_183167608.1
MBT9372842.1		TPW28958.1	MEI6894547.1	MEI6894547.1	TPW28958.1	WP_386791860.1	NUU65389.1	WP_108097000.1	WP_092364207.1		WP_345925189.1
WP_209184355.1		RZJ26515.1	WP_300469347.1	WP_300469347.1	RZJ26515.1	MCV6614071.1	NYT75709.1	MET0349776.1	WP_226785024.1		WP_101496039.1
WP_223730199.1		RZL03449.1	NCP10452.1	NCP10452.1	RZL03449.1	MEM1437836.1	QKD42209.1	WP_371240158.1	WP_272527306.1		WP_290459109.1
WP_042994816.1		RZL08527.1	MDH3545552.1	MDH3545552.1	RZL08527.1	WP_188395444.1	GGI55176.1	WP_353222681.1	WP_281252015.1		WP_158461597.1
WP_026358549.1		TAJ87751.1	QFY76646.1	QFY76646.1	TAJ87751.1	CRM85693.1	GIL39660.1	AVQ03933.1	WP_269466778.1		WP_130486874.1
WP_279479371.1		TRL27762.1	MEZ5385851.1	MEZ5385851.1	TRL27762.1	WP_245220119.1	WP_068811507.1	WP_373851523.1	WP_153984932.1		WP_144570327.1
WP_261929523.1		TWF59167.1	HWL29521.1	HWL29521.1	TWF59167.1	MBO6849893.1	NQY24297.1	WP_051362189.1	WP_183826794.1		MDQ8036814.1
WP_367928966.1		QEA06401.1	MFA4914010.1	MFA4914010.1	QEA06401.1	HWU83457.1	NRA83550.1	WP_241122842.1	WP_395273998.1		WP_153370741.1
WP_053944471.1		QEA07709.1	WP_346532995.1	WP_346532995.1	QEA07709.1	HSI73476.1	NVK33427.1	WP_314438825.1	WP_095523883.1		WP_216183564.1
WP_151563417.1		QEI06152.1	MDD3762815.1	MDD3762815.1	QEI06152.1	HEX9877112.1	QTD46368.1	QOZ94004.1	MFM2476010.1		WP_027897131.1
WP_092937273.1		TNC12916.1	MCB1567145.1	MCB1567145.1	TNC12916.1	WP_207988784.1	WP_245591346.1	WP_238824483.1	MFA5490642.1		WP_086202202.1
WP_168476147.1		TNC47317.1	WP_176625156.1	WP_176625156.1	TNC47317.1	HZV61423.1	WP_068167904.1	WP_166100630.1	WP_314187729.1		WP_223651329.1
WP_252924446.1		TWT02865.1	HAL71481.1	HAL71481.1	TWT02865.1	WP_076416267.1	WP_067182438.1	WP_326535896.1	WP_119499630.1		WP_149331468.1
WP_262080114.1		TWT09974.1	WP_378230465.1	WP_378230465.1	TWT09974.1	WP_347880315.1	POA59846.1	WP_407596847.1	WP_036307656.1		WP_129968883.1
WP_153313317.1		TWT12530.1	WP_370154608.1	WP_370154608.1	TWT12530.1	WP_353412870.1	WP_009802009.1	WP_235872880.1	NHC60451.1		MBN8442011.1
WP_323104078.1		TXM70760.1	MCC7267114.1	MCC7267114.1	TXM70760.1	WP_166994774.1	WP_009799325.1	WP_198155895.1	WP_330647094.1		WP_353251792.1
WP_269020694.1		VVE11093.1	WP_039411441.1	WP_039411441.1	VVE11093.1	MBL4839033.1	WP_009799257.1	WP_111430953.1	MBP8063564.1		MBD3573053.1
WP_145637147.1		MPT49371.1	HEY0550899.1	HEY0550899.1	MPT49371.1	MEM0930315.1	WP_012110982.1	HBX05301.1	WP_286784871.1		MCZ8087775.1
WP_407966226.1		QET01728.1	WP_162079092.1	WP_162079092.1	QET01728.1	WP_188696170.1	BAF87331.1	WP_390199679.1	WP_226624957.1		WP_212345019.1
MDE1158042.1		MPY73887.1	WP_027016509.1	WP_027016509.1	MPY73887.1	WP_119441536.1	BAF87727.1	MET0936965.1	WP_064621791.1		MDQ7989558.1
WP_272779867.1		MPY73890.1	WP_068173286.1	WP_068173286.1	MPY73890.1	WP_260498676.1	WP_009841728.1	WP_309369587.1	WP_322999169.1		WP_317030821.1
WP_188851132.1		MPY75119.1	WP_220160923.1	WP_220160923.1	MPY75119.1	MDZ7683872.1	ABX33649.1	USX19750.1	UUO12910.1		MBZ2189715.1
WP_192122103.1		MRW93445.1	WP_109062276.1	WP_109062276.1	MRW93445.1	MEM1189975.1	WP_012569008.1	WP_332605954.1	MCI5039879.1		WP_308976499.1
MBH3341903.1		WP_035486133.1	HWK55249.1	HWK55249.1	WP_035486133.1	WP_019905565.1	ACL61701.1	WP_391528083.1	WP_409076471.1		MAX57071.1
WP_043308765.1		MPZ57191.1	HEY9281066.1	HEY9281066.1	MPZ57191.1	WP_371295563.1	WP_015878574.1	WP_260854072.1	WP_144572103.1		WP_148816320.1
		NEI73946.1	WP_092903205.1	WP_092903205.1	NEI73946.1	WP_189582214.1	WP_015829333.1	WP_233010076.1	CAK7061063.1		MCA1937044.1
		MPZ37549.1	WP_312479487.1	WP_312479487.1	MPZ37549.1	WP_273671884.1	WP_015829608.1	WP_324367814.1	WP_223193219.1		WP_297804798.1
		MPZ40423.1	WP_027896440.1	WP_027896440.1	MPZ40423.1	WP_233088109.1	WP_015829613.1	WP_235837828.1	WP_294929371.1		MBF48577.1
		HIC46304.1	MCR6654361.1	MCR6654361.1	HIC46304.1	MEM1205134.1	WP_013391172.1	WP_206437415.1	WP_341780884.1		HEY0961683.1
		BCH28956.1	WP_020648448.1	WP_020648448.1	BCH28956.1	MEM1145179.1	EGF12236.1	WP_212603467.1	MEC9066765.1		WP_369454315.1
		QPJ62077.1	MEG3000403.1	MEG3000403.1	QPJ62077.1	WP_250198430.1	WP_013661880.1	WP_166254959.1	WP_188982616.1		OJU88388.1
		QPJ64137.1	HEX3988246.1	HEX3988246.1	QPJ64137.1	MDQ7971816.1	WP_013848389.1	WP_237173141.1	CCS76531.1		WP_201098305.1
		QPS09886.1	WP_246143519.1	WP_246143519.1	QPS09886.1	WP_114468496.1	CCB66796.1	HWA12160.1	WP_164885397.1		WP_336061424.1
		WP_042325556.1	WP_322333234.1	WP_322333234.1	WP_042325556.1	WP_347332120.1	BAK65109.1	WP_349743176.1	WP_005975149.1		WP_137313119.1
		NOJ40608.1	WP_180182668.1	WP_180182668.1	NOJ40608.1	MEX2496021.1	EHK67252.1	WP_280324971.1	ENT5245293.1		WP_226954653.1
		NMV38120.1	MBN9528969.1	MBN9528969.1	NMV38120.1	MEM8497200.1	WP_014402509.1	WP_310168344.1	SFX68399.1		MAL00903.1
		GGI16679.1	CPP25695.1	CPP25695.1	GGI16679.1	WP_407297099.1	WP_014402015.1	ELQ6149452.1	WP_122231009.1		WP_226929656.1
		GGE54024.1	HRH95505.1	HRH95505.1	GGE54024.1	WP_101214199.1	WP_014403039.1	PKO77313.1	KAF1019336.1		WP_124080621.1
		GGC71856.1	WP_108096144.1	WP_108096144.1	GGC71856.1	WP_274050268.1	WP_009636217.1	WP_400189870.1	WP_212595242.1		WP_406936408.1
		GGC82067.1	WP_124964378.1	WP_124964378.1	GGC82067.1	HWP19031.1	WP_014704423.1	WP_154745164.1	WP_275261425.1		MBP6652235.1
		GGF53474.1	MBA4051679.1	MBA4051679.1	GGF53474.1	WP_145468937.1	AFJ45159.1	EEY86422.1	WP_375261820.1		WP_143948776.1
		GGF89879.1	WP_169495064.1	WP_169495064.1	GGF89879.1	WP_249035056.1	WP_007931031.1	WP_023380386.1	MDR1530333.1		MEZ5688104.1
		WP_037256224.1	MBN8552389.1	MBN8552389.1	WP_037256224.1	WP_182731868.1	WP_007938229.1	WP_107940493.1	WP_341646051.1		MEY3667877.1
		WP_027287113.1	WP_367872302.1	WP_367872302.1	WP_027287113.1	WP_368061406.1	WP_007882157.1	WP_334183032.1	WP_241622396.1		WP_166369263.1
		QRM46463.1	MBN9429626.1	MBN9429626.1	QRM46463.1	WP_293611918.1	WP_008113693.1	WP_338076828.1	MDR2689255.1		MDP1931265.1
		GLK71540.1	WP_148816146.1	WP_148816146.1	GLK71540.1	HET9679542.1	EJL90429.1	MDO5057552.1	WP_200930557.1		MCQ4345871.1
		GJD77841.1	WP_407997255.1	WP_407997255.1	GJD77841.1	MDX5362831.1	EJM35585.1	WP_369038486.1	WP_269813879.1		EMF4883916.1
		WP_007697812.1	WP_207571034.1	WP_207571034.1	WP_007697812.1	WP_232067143.1	EJN07621.1	BDA60118.1	WP_074163697.1		HMO74005.1
		PVE49937.1	HEU5080493.1	HEU5080493.1	PVE49937.1	WP_127024897.1	WP_014993617.1	MDB5962895.1	WP_183754774.1		WP_331608240.1
		APH55764.1	WP_386819866.1	WP_386819866.1	APH55764.1	WP_348071338.1	AFT69040.1	WP_051424517.1	WP_304372534.1		WP_331026728.1
		WEK02984.1	MDP0501312.1	MDP0501312.1	WEK02984.1	WP_121099581.1	WP_014993407.1	WP_340638293.1	WP_107854078.1		WP_005023410.1
		WEK03761.1	WP_093969725.1	WP_093969725.1	WEK03761.1	MEN0077759.1	WP_014996326.1	WP_203322433.1	WP_330995622.1		WP_290575023.1
		NMZ40911.1	WP_395098026.1	WP_395098026.1	NMZ40911.1	WP_183439863.1	WP_008485089.1	WP_341376105.1	WP_145590314.1		WP_277667956.1
		ABK64010.1	WP_050463792.1	WP_050463792.1	ABK64010.1	MEA1942618.1	WP_008842813.1	WP_347486367.1	MDO4878960.1		WP_080048259.1
		ABL69247.1	MDO5640943.1	MDO5640943.1	ABL69247.1	WP_251262766.1	WP_008599511.1	WP_234625077.1	MDU8924463.1		WP_053104998.1
		EAQ27421.1	MBP9853962.1	MBP9853962.1	EAQ27421.1	WP_305635240.1	WP_008601427.1	XLX30446.1	WP_147675643.1		GAA0616216.1
		EAQ37607.1	WP_166326582.1	WP_166326582.1	EAQ37607.1	WP_237173296.1	WP_005190529.1	WP_216643170.1	WP_295558111.1		WP_236780002.1
		WP_012079072.1	MBN1239582.1	MBN1239582.1	WP_012079072.1	WP_336565140.1	WP_005271154.1	WP_335611665.1	WP_140524267.1		WP_409018644.1
		BAF90431.1	WP_295637341.1	WP_295637341.1	BAF90431.1	MEL7110931.1	ABF07994.1	WP_199040472.1	WP_379972463.1		WP_087513157.1
		WP_013069336.1	WP_310456119.1	WP_310456119.1	WP_013069336.1	WP_338795478.1	ABE64444.1	MBH1966775.1	WP_269430761.1		WP_206235695.1
		WP_013032798.1	WP_126537099.1	WP_126537099.1	WP_013032798.1	MFE8644440.1	BAE87074.1	WP_236995525.1	MDO4878737.1		WP_333586125.1
		ADJ23143.1	HEX8401334.1	HEX8401334.1	ADJ23143.1	HEX2012935.1	WP_011315515.1	MEG0858490.1	WP_022634840.1		HVJ36930.1
		WP_013541762.1	WP_102775323.1	WP_102775323.1	WP_013541762.1	MCB1581445.1	CAA61245.1	WP_102299166.1	ERK09208.1		MFA5494682.1
		ADU90675.1	WP_379000618.1	WP_379000618.1	ADU90675.1	MEM1229319.1	CAE27467.1	WP_150805993.1	KAF1065434.1		WP_159557325.1
		AEH59074.1	WP_248218436.1	WP_248218436.1	AEH59074.1	WP_238474408.1	AAN68198.1	WP_225200770.1	WP_342366179.1		MEG1769879.1
		WP_013368582.1	WP_237412499.1	WP_237412499.1	WP_013368582.1	KAI3591927.1	AAF23804.1	CAJ1254976.1	WP_235035402.1		WP_284336474.1
		EHL97443.1	WP_171014612.1	WP_171014612.1	EHL97443.1	WP_126799963.1	WP_016654610.1	TKI07866.1	WP_379540475.1		MCW5620153.1
		EHK67559.1	HLS16679.1	HLS16679.1	EHK67559.1	WP_322467634.1	WP_016494020.1	WP_099863889.1	MDR2689380.1		WP_349031878.1
		AEX51977.1	WP_169452902.1	WP_169452902.1	AEX51977.1	MDX2204073.1	WP_025292816.1	WP_290748460.1	WP_328586143.1		MBF6631455.1
		EIC30073.1	WP_406852793.1	WP_406852793.1	EIC30073.1	WP_229333517.1	MES2412799.1	HVL01835.1	WP_156414288.1		WP_220815545.1
		WP_014403964.1	HTJ63202.1	HTJ63202.1	WP_014403964.1	WP_207613407.1	MCC9624516.1	WP_010282741.1	VAS22702.1		MES3027641.1
		WP_014403752.1	WP_160753301.1	WP_160753301.1	WP_014403752.1	WP_116368856.1	WP_343518490.1	WP_348519690.1	CDL19995.1		HWK53091.1
		AFK56088.1	WP_088823300.1	WP_088823300.1	AFK56088.1	WP_245801194.1	MBS0960577.1	WP_074021627.1	KAB0542366.1		WP_374549465.1
		WP_008373234.1	HYE50092.1	HYE50092.1	WP_008373234.1	WP_132707870.1	WP_114687890.1	URL60153.1	MDR0702026.1		WP_120717254.1
		WP_007663545.1	KAF0095793.1	KAF0095793.1	WP_007663545.1	MEM9396891.1	MBS1186071.1	WP_332738683.1	WP_092837265.1		WP_310934415.1
		WP_008111509.1	MBO2487483.1	MBO2487483.1	WP_008111509.1	MDX2290162.1	WP_111875644.1	RJU12546.1	WP_334653694.1		MDO9597007.1
		WP_008127498.1	MCG3150582.1	MCG3150582.1	WP_008127498.1	MCG8464941.1	MDB6014165.1	WP_308981947.1	WP_312615526.1		WP_302109628.1
		WP_014994334.1	WP_157056807.1	WP_157056807.1	WP_014994334.1	WP_084419499.1	MDW7599399.1	KEY43808.1	WP_325805543.1		MFA5683221.1
		WP_008593626.1	MBP7645313.1	MBP7645313.1	WP_008593626.1	WP_341916299.1	WP_234966659.1	WP_323804687.1	WP_222821680.1		WP_084824699.1
		WP_004343861.1	HSH95823.1	HSH95823.1	WP_004343861.1	HEY8222093.1	WP_315204567.1	MBD9485564.1	WP_126976419.1		WP_317009825.1
		ABE60602.1	WP_265824490.1	WP_265824490.1	ABE60602.1	WP_130430115.1	WP_390191317.1	WP_024005325.1	WP_109234065.1		WP_326518765.1
		EAS48825.1	MET0330516.1	MET0330516.1	EAS48825.1	MEM8930737.1	MDF2873954.1	WP_280026294.1	WP_089270745.1		WP_395024009.1
		CAA61205.1	HRA38364.1	HRA38364.1	CAA61205.1	WP_318404988.1	WP_408614007.1	WP_299132643.1	WP_309209986.1		WP_354442273.1
		WP_016416867.1	MES1158510.1	MES1158510.1	WP_016416867.1	MAN50449.1	MDQ2823507.1	WP_323264178.1	WP_386691820.1		WP_171264994.1
		EPF16202.1	WP_294930307.1	WP_294930307.1	EPF16202.1	MEC9407903.1	WP_082887074.1	HIV70336.1	WP_220432244.1		HSX84878.1
		WP_020949904.1	WP_101249683.1	WP_101249683.1	WP_020949904.1	WP_290575378.1	WP_244783092.1	WP_264652070.1	WP_094163097.1		WP_249417566.1
		ERJ20877.1	WP_183422882.1	WP_183422882.1	ERJ20877.1	MEH3119370.1	MFA6178568.1	WP_235523451.1	WP_313352907.1		WP_300073944.1
		WP_023431097.1	WP_287112447.1	WP_287112447.1	WP_023431097.1	WP_223164542.1	WP_152255718.1	AMW83261.1	HAS1135166.1		MEN9316264.1
		AHF93816.1	WP_194213043.1	WP_194213043.1	AHF93816.1	HEX7048505.1	MEX0730243.1	TEA77792.1	WP_100081695.1		WP_306394229.1
		WP_051491779.1	HEY6515530.1	HEY6515530.1	WP_051491779.1	MEM1141362.1	WP_353565293.1	MCH2241394.1	WP_297196977.1		WP_068636264.1
		WP_187780107.1	WP_263460340.1	WP_263460340.1	WP_187780107.1	WP_116651025.1	HEY1122438.1	MCT5252298.1	WP_386697543.1		MEO7200524.1
		WP_211855379.1	WP_205690341.1	WP_205690341.1	WP_211855379.1	MEM9261943.1	WP_272915603.1	WP_261217104.1	WP_115308772.1		HRP77590.1
		MDO9162039.1	MEX2124752.1	MEX2124752.1	MDO9162039.1	WP_162844198.1	WP_336082941.1	WP_017522404.1	WP_373699549.1		MET4700596.1
		WGF88242.1	WP_395624055.1	WP_395624055.1	WGF88242.1	RKE72424.1	WP_221575849.1	MET0335527.1	WP_037037871.1		WP_256968126.1
		WP_160586968.1	WP_345738287.1	WP_345738287.1	WP_160586968.1	WP_236674962.1	WP_156170369.1	MFA5631038.1	WP_392564205.1		WP_292112913.1
		MBO9468613.1	HTK73516.1	HTK73516.1	MBO9468613.1	NRA64208.1	WP_130430097.1	MBN6513314.1	WP_014703741.1		WP_091565904.1
		WP_241771883.1	WP_273178957.1	WP_273178957.1	WP_241771883.1	WP_052185152.1	WP_151831361.1	MDR0633370.1	WP_037585764.1		MEM9964017.1
		WP_078710439.1	HXS41078.1	HXS41078.1	WP_078710439.1	MBA4110567.1	WP_408169352.1	KSC78050.1	WP_124088513.1		WP_321098523.1
		WP_256887879.1	HZN11322.1	HZN11322.1	WP_256887879.1	WP_081775041.1	WP_048262794.1	WP_232144905.1	WP_264627349.1		WP_291221079.1
		WP_353249957.1	MCA0371300.1	MCA0371300.1	WP_353249957.1	WP_218943426.1	WP_349292202.1	WP_319021378.1	MDR1076044.1		MFA7487807.1
		WP_080937413.1	WP_090730328.1	WP_090730328.1	WP_080937413.1	WP_370979773.1	WP_325326605.1	WP_294902607.1	WP_380097009.1		WP_173912461.1
		WP_149231410.1	HEY4415807.1	HEY4415807.1	WP_149231410.1	MCW8880571.1	WP_304785122.1	WP_219702834.1	WP_369606010.1		WP_237134289.1
		WP_054420821.1	WP_216708046.1	WP_216708046.1	WP_054420821.1	MBX5494730.1	WP_402271851.1	WP_180875176.1	WP_087281647.1		WP_305641121.1
		WP_188911059.1	WP_026471187.1	WP_026471187.1	WP_188911059.1	WP_211051035.1	WP_206064216.1	WP_228716848.1	WP_144949517.1		MEJ2803805.1
		WP_313193955.1	WP_332047897.1	WP_332047897.1	WP_313193955.1	MBV1884021.1	WP_110598404.1	WP_236211046.1	WP_233978426.1		WP_203168543.1
		WP_065556187.1	WP_146850368.1	WP_146850368.1	WP_065556187.1	WP_377128603.1	MDO5623238.1	QZE46762.1	WP_230246828.1		WP_122466770.1
		MBH2761577.1	WP_271085165.1	WP_271085165.1	MBH2761577.1	WP_130187802.1	MEO8748510.1	WP_284110536.1	MDU8924480.1		WP_345061827.1
		WP_185984483.1	MEC9359456.1	MEC9359456.1	WP_185984483.1	MET0350466.1	WP_319807180.1	QBP74640.1	WP_128238414.1		WP_210399002.1
		QCG91311.1	MCA8887990.1	MCA8887990.1	QCG91311.1	MBL4672339.1	WP_315649015.1	UCJ17870.1	WP_253969175.1		WP_133857681.1
		TNE62609.1	WP_146853832.1	WP_146853832.1	TNE62609.1		WP_141461264.1	WP_014770156.1	WP_092062893.1		WP_095540405.1
		WP_251592271.1	WP_158187469.1	WP_158187469.1	WP_251592271.1		KPU98141.1	WP_113894386.1	HDX8808768.1		WP_084522962.1
		WP_121572909.1	WP_123210945.1	WP_123210945.1	WP_121572909.1		WP_327602900.1	CAI3794149.1	WP_162739364.1		WP_286101529.1
		WP_093238878.1	WP_237343021.1	WP_237343021.1	WP_093238878.1		WP_076999465.1	WP_011138523.1	WP_066567792.1		WP_200548094.1
		WP_214199426.1	GGW99322.1	GGW99322.1	WP_214199426.1		WP_369098614.1	WP_237172143.1	WP_386696062.1		VUZ27480.1
		WP_027817763.1	WP_323992995.1	WP_323992995.1	WP_027817763.1		GAA0425017.1	WP_320497361.1	WP_115133105.1		OZI33511.1
		WP_240648256.1	MFM2044254.1	MFM2044254.1	WP_240648256.1		WP_246125106.1	WP_238559733.1	WP_154164169.1		WP_286379255.1
		MEW6143662.1	WP_133593322.1	WP_133593322.1	MEW6143662.1		WP_144352259.1	WP_301375177.1	WP_151810571.1		WP_243405270.1
		WP_230367839.1	HEY3432116.1	HEY3432116.1	WP_230367839.1		MDF2602003.1	WP_026807776.1	WP_193179683.1		MBS7351380.1
		WP_103098970.1	ODL93089.1	ODL93089.1	WP_103098970.1		WP_092419895.1	WP_129082895.1	WP_052673388.1		HEY9254827.1
		WP_129213638.1	WP_293618292.1	WP_293618292.1	WP_129213638.1		NPT33646.1	WP_249292510.1	WP_278585229.1		WP_200547401.1
		MDR2980869.1	MDP1630838.1	MDP1630838.1	MDR2980869.1		WP_319239521.1	WP_316720807.1	WP_336062976.1		WP_147852448.1
		WP_123659486.1	WP_147693798.1	WP_147693798.1	WP_123659486.1		WP_250062147.1	WP_225833061.1	WP_317030978.1		WP_083526656.1
		WP_163989149.1	MBP6689051.1	MBP6689051.1	WP_163989149.1		WP_210307389.1	WP_123594314.1	WP_279572786.1		WP_298890914.1
		WP_298321534.1	MCG3111234.1	MCG3111234.1	WP_298321534.1		WP_226911386.1	WP_253115520.1	WP_148817816.1		WP_192310779.1
		MEO7065774.1	GAA0778339.1	GAA0778339.1	MEO7065774.1		WP_382270653.1	WP_101183290.1	WP_386695136.1		WP_144631515.1
		WP_198691007.1	HWL53044.1	HWL53044.1	WP_198691007.1		WP_210250694.1	WP_113871970.1	WP_167689849.1		WP_244609958.1
		MDA7949224.1	WP_334108744.1	WP_334108744.1	MDA7949224.1		WP_324817098.1	WP_339511102.1	WP_286790265.1		MBP7451934.1
		PXW24079.1	WP_382272259.1	WP_382272259.1	PXW24079.1		MDX1573247.1	WP_193910619.1	WP_253339527.1		WP_087283806.1
		WP_407683196.1	HVU24733.1	HVU24733.1	WP_407683196.1		WP_240544795.1	WP_084010926.1	WP_300461190.1		WP_230771641.1
		WP_102645327.1	HEY1049709.1	HEY1049709.1	WP_102645327.1		WP_088603030.1	WP_257107526.1	EGY5629864.1		WP_207989980.1
		WP_245491308.1	WP_266169540.1	WP_266169540.1	WP_245491308.1		WP_118992752.1	WP_175651869.1	OLX29760.1		MEZ5484541.1
		WP_380310536.1	WP_264487310.1	WP_264487310.1	WP_380310536.1		WP_342039339.1	WP_279905081.1	WP_198363188.1		MDO4249971.1
		WP_334319585.1	ODU74515.1	ODU74515.1	WP_334319585.1		WP_295851349.1	WP_230341470.1	WP_338086220.1		MDD2940472.1
		WP_248665289.1	HDS0921942.1	HDS0921942.1	WP_248665289.1		WP_320535227.1	WP_202268453.1			MEO8995005.1
		MBI1205764.1	WP_332673194.1	WP_332673194.1	MBI1205764.1		WP_338714874.1	WP_330075856.1			WP_260644265.1
		MBN8941169.1	HEY1506208.1	HEY1506208.1	MBN8941169.1		WP_332672657.1	WP_228201886.1			MBY0243497.1
		WP_285537939.1	WP_133216630.1	WP_133216630.1	WP_285537939.1		WP_173633724.1	WP_129089771.1
		MCG8710235.1	OGN45720.1	OGN45720.1	MCG8710235.1		GBG57006.1	PHV38814.1
		WP_184296451.1	WP_226935148.1	WP_226935148.1	WP_184296451.1		TEA71586.1	WP_213295104.1
		WP_085592657.1	WP_374574008.1	WP_374574008.1	WP_085592657.1		WP_114111282.1	WP_083201016.1
		HEY0292399.1	WP_293404348.1	WP_293404348.1	HEY0292399.1		WP_159273600.1	MBB1061474.1
		HEU6450511.1	WP_226442440.1	WP_226442440.1	HEU6450511.1		WP_341918085.1	WP_026805966.1
		TGC25728.1	MDB5818060.1	MDB5818060.1	TGC25728.1		WP_126305523.1	MDO5103847.1
		WP_204214188.1	MES2995607.1	MES2995607.1	WP_204214188.1		WP_199469739.1	MBD8496127.1
		WP_254926101.1	WP_155455318.1	WP_155455318.1	WP_254926101.1		WP_078001876.1	MEN0105425.1
		WP_248666434.1	WP_233598194.1	WP_233598194.1	WP_248666434.1		MDO5290174.1	WP_333805509.1
		WP_275785202.1	WP_312566379.1	WP_312566379.1	WP_275785202.1		WP_092132268.1	WP_343679242.1
		WP_175213182.1	WP_374587250.1	WP_374587250.1	WP_175213182.1		ODU61029.1	WP_083438821.1
		WP_083537061.1	WP_165204540.1	WP_165204540.1	WP_083537061.1		WP_043301089.1	WP_236409728.1
		WP_088384897.1	TLS18501.1	TLS18501.1	WP_088384897.1		MDO5056005.1	WP_340664992.1
		WP_138326020.1	WP_266180869.1	WP_266180869.1	WP_138326020.1		WP_084493559.1	MEN0035493.1
		WP_379592690.1	MCB1086050.1	MCB1086050.1	WP_379592690.1		WP_226666942.1	WP_400686421.1
		HIV69880.1	WP_198478086.1	WP_198478086.1	HIV69880.1		MBN3779439.1	WP_131188112.1
		WP_300433384.1	WP_346505630.1	WP_346505630.1	WP_300433384.1		WP_130146666.1	WP_143489298.1
		WP_166144324.1	MDQ8028597.1	MDQ8028597.1	WP_166144324.1		WP_084004367.1	WP_188986082.1
		WP_256022944.1	WP_293825247.1	WP_293825247.1	WP_256022944.1		WP_091835407.1	WP_219212363.1
		WP_289079004.1	MBL4613176.1	MBL4613176.1	WP_289079004.1		WP_124078010.1	WP_325341063.1
		MDE1158199.1	HEY8932861.1	HEY8932861.1	MDE1158199.1		MFM3297356.1	WP_325732807.1
		MEZ5928338.1	MEZ0254549.1	MEZ0254549.1	MEZ5928338.1		WP_091747121.1	WP_148815554.1
		WP_103875123.1	HTH40117.1	HTH40117.1	WP_103875123.1		WP_371239434.1	WP_409300379.1
		MBE0015478.1	MFN2501342.1	MFN2501342.1	MBE0015478.1		WP_288921305.1	MDR0280503.1
		MBN9044160.1	WP_271145522.1	WP_271145522.1	MBN9044160.1		MDE0455609.1	WP_280011595.1
		WP_313231552.1	WP_379904929.1	WP_379904929.1	WP_313231552.1		MEE8662482.1	WP_220813252.1
		WP_087722688.1	WP_253174833.1	WP_253174833.1	WP_087722688.1		WP_094563649.1	WP_220812141.1
		WP_267671476.1	MEO5716606.1	MEO5716606.1	WP_267671476.1		WP_323126922.1	MCK9513343.1
		MBB5047103.1	WP_211629967.1	WP_211629967.1	MBB5047103.1		WP_188420457.1	WP_323588837.1
		MBD8906682.1	MDB6093042.1	MDB6093042.1	MBD8906682.1		WP_083686447.1	MDQ7970049.1
		NPD14737.1	WP_172270685.1	WP_172270685.1	NPD14737.1		WP_097050666.1	MBN9366478.1
		WP_129217304.1	HEU4616905.1	HEU4616905.1	WP_129217304.1		WP_246793170.1	WP_257107455.1
		WP_246727210.1	WP_149425382.1	WP_149425382.1	WP_246727210.1		WP_201782368.1	WP_131185120.1
		WP_353109179.1	HVG53038.1	HVG53038.1	WP_353109179.1		WP_258378839.1	WP_322533646.1
		WP_237357756.1	WP_400615692.1	WP_400615692.1	WP_237357756.1		WP_083637632.1	WP_263140625.1
		WP_230341993.1	MCB2048908.1	MCB2048908.1	WP_230341993.1		WP_216006825.1	WP_231195974.1
		WP_217632923.1	HJU40084.1	HJU40084.1	WP_217632923.1		RYZ11474.1	NQD81022.1
		WP_237437757.1	MDX2234158.1	MDX2234158.1	WP_237437757.1		WP_254789781.1	WP_376947336.1
		MBX9930667.1	WP_269715052.1	WP_269715052.1	MBX9930667.1		WP_324645579.1	WP_225603262.1
		WP_145144939.1	NPU94498.1	NPU94498.1	WP_145144939.1		MBH0113825.1	WP_183165091.1
		QTK79768.1	WP_401038730.1	WP_401038730.1	QTK79768.1		WP_374043494.1	WP_390939274.1
		WP_116683238.1	MET0545373.1	MET0545373.1	WP_116683238.1		WP_086180275.1	WP_390349094.1
		WP_245185458.1	MDB6133003.1	MDB6133003.1	WP_245185458.1		WP_155579190.1	WP_179112764.1
		3QLB_A	WP_090849096.1	WP_090849096.1	3QLB_A		WP_273947982.1	WP_179111630.1
		MDH7790932.1	WP_334151282.1	WP_334151282.1	MDH7790932.1		WP_217410392.1	WP_369454481.1
		KQP82815.1	HEX8603296.1	HEX8603296.1	KQP82815.1		MBU1359054.1	WP_050461728.1
		WP_158807487.1	WP_024904661.1	WP_024904661.1	WP_158807487.1		MEP7243850.1	WP_106737876.1
		OCC00658.1	HLA95521.1	HLA95521.1	OCC00658.1		WP_264746564.1	WP_144571415.1
		WP_238263525.1	WP_350138360.1	WP_350138360.1	WP_238263525.1		WP_092068905.1	WP_061288239.1
		WP_267513915.1	MBS1876874.1	MBS1876874.1	WP_267513915.1		WP_082159097.1	WP_143489749.1
		MCW2476825.1	WP_141375726.1	WP_141375726.1	MCW2476825.1		WP_156926473.1	WP_026804738.1
		WP_256991556.1	WP_209806392.1	WP_209806392.1	WP_256991556.1		MDU4962496.1	WP_179539770.1
		MBA4097680.1	WP_111514139.1	WP_111514139.1	MBA4097680.1		WP_174506339.1	WP_136347134.1
		WP_166953671.1	WP_373448805.1	WP_373448805.1	WP_166953671.1		WP_279824350.1	WP_262128629.1
		HGM4635594.1	MBP9157438.1	MBP9157438.1	HGM4635594.1		MDE1145462.1	UJB67077.1
		WP_324805021.1	WP_085752782.1	WP_085752782.1	WP_324805021.1		WP_081797820.1	WP_078472460.1
		WP_309565007.1	WP_144572256.1	WP_144572256.1	WP_309565007.1		WP_232743058.1	MCG8517568.1
		WP_051356318.1	HWA49293.1	HWA49293.1	WP_051356318.1		WP_091905135.1	WP_129060650.1
		WP_332036663.1	WP_274135324.1	WP_274135324.1	WP_332036663.1		MCQ8241534.1	WP_129083064.1
		WP_083943354.1	WP_159138502.1	WP_159138502.1	WP_083943354.1		WP_214235580.1	WP_230506069.1
		ACA15952.1	MEO6993983.1	MEO6993983.1	ACA15952.1		WP_373979758.1	WP_007159268.1
		WP_377019596.1	WP_066459888.1	WP_066459888.1	WP_377019596.1		WP_075928701.1	WP_193682639.1
		WP_157915116.1	MDR3406233.1	MDR3406233.1	WP_157915116.1		WP_231942106.1	WP_123296541.1
		WP_227429548.1	HEY3899441.1	HEY3899441.1	WP_227429548.1		HEY0917044.1	WP_279904118.1
		WP_219236398.1	SFI86854.1	SFI86854.1	WP_219236398.1		WP_354079052.1	WP_129011182.1
		WP_274928823.1	WP_295113696.1	WP_295113696.1	WP_274928823.1		MEA3176545.1	WP_281659600.1
		MBN9007046.1	MBN8223520.1	MBN8223520.1	MBN9007046.1		WP_243652653.1	WP_109901473.1
		WP_233384098.1	WP_233676525.1	WP_233676525.1	WP_233384098.1		WP_323143395.1	WP_183166763.1
		WP_207466686.1	MFN0219435.1	MFN0219435.1	WP_207466686.1		ENU57824.1	WP_341645718.1
		WP_226770591.1	RZA08589.1	RZA08589.1	WP_226770591.1		WP_145094002.1	WP_353241237.1
		WP_089376200.1	MDO5290242.1	MDO5290242.1	WP_089376200.1		KRE03103.1	WP_213295635.1
		WP_312364575.1	WP_312597292.1	WP_312597292.1	WP_312364575.1		WP_341666969.1	WP_313515591.1
		WP_243798052.1	HEV7869616.1	HEV7869616.1	WP_243798052.1		MBP2630046.1	RYF83941.1
		WP_345932866.1	WP_262183036.1	WP_262183036.1	WP_345932866.1		WP_101824212.1	WP_196172290.1
		GJL71084.1	WP_026350013.1	WP_026350013.1	GJL71084.1		WP_308984827.1	WP_119138383.1
		WP_008600922.1	WP_330705230.1	WP_330705230.1	WP_008600922.1		WP_312703173.1	WP_186550985.1
		WP_271167443.1	HJZ33146.1	HJZ33146.1	WP_271167443.1		WP_022977330.1	WP_249729206.1
		WP_252952315.1	WP_171541439.1	WP_171541439.1	WP_252952315.1		BAV10745.1	MEG1768174.1
		WP_376781047.1	WP_216129222.1	WP_216129222.1	WP_376781047.1		WP_349681351.1	WP_208312720.1
		WP_290318473.1	WP_198577592.1	WP_198577592.1	WP_290318473.1		WXL25999.1	WP_138216231.1
		MBN8897510.1	HTQ36399.1	HTQ36399.1	MBN8897510.1		WP_378956487.1	MDR0210509.1
		MEO6947141.1	WP_300548732.1	WP_300548732.1	MEO6947141.1		WP_200560761.1	WP_128726282.1
		HEY8967313.1	WP_379743980.1	WP_379743980.1	HEY8967313.1		WP_083203044.1	WP_340665561.1
		WP_146002171.1	HEX9985452.1	HEX9985452.1	WP_146002171.1		WP_265080325.1	WP_221801723.1
		TEA70940.1	WP_267978960.1	WP_267978960.1	TEA70940.1		KAA6455994.1	WP_148818056.1
		WP_154740037.1	MFN2448067.1	MFN2448067.1	WP_154740037.1		WP_097047662.1	WP_191945020.1
		MCW3604738.1	MEO8722183.1	MEO8722183.1	MCW3604738.1		WP_353098813.1	WP_282339429.1
		WP_322060999.1	HEY5829861.1	HEY5829861.1	WP_322060999.1		WP_242629837.1	WP_229728985.1
		WP_341872239.1	HWT03347.1	HWT03347.1	WP_341872239.1		CCP14182.1	WP_263264189.1
		WP_299812435.1	MDF1813874.1	MDF1813874.1	WP_299812435.1		OJX02312.1	WP_193076028.1
		WP_227439984.1	WP_081797449.1	WP_081797449.1	WP_227439984.1		WP_235490181.1	WP_183166573.1
		WP_322945516.1	HMJ07347.1	HMJ07347.1	WP_322945516.1		WP_233328904.1	WP_309754986.1
		QEE38789.1	WP_259277795.1	WP_259277795.1	QEE38789.1		WP_197046903.1	WP_136349524.1
		HWV17180.1	MBX5496201.1	MBX5496201.1	HWV17180.1		VEC17946.1	MBE2245168.1
		WP_246641562.1	WP_294227221.1	WP_294227221.1	WP_246641562.1		WP_132013968.1	WP_082765991.1
		MBA9856480.1	WP_341407786.1	WP_341407786.1	MBA9856480.1		WP_211224319.1	WP_179113633.1
		MFJ5488236.1	MBX9591602.1	MBX9591602.1	MFJ5488236.1		WP_267817381.1	WP_221189879.1
		MER0215494.1	NHO16247.1	NHO16247.1	MER0215494.1		WP_069360992.1	MBP6621974.1
		WP_290754362.1	HET6545265.1	HET6545265.1	WP_290754362.1		MBH1979699.1	WP_078471608.1
		WP_093067066.1	WP_221763655.1	WP_221763655.1	WP_093067066.1		WP_370667723.1	WP_257107443.1
		WP_114957642.1	TXG85025.1	TXG85025.1	WP_114957642.1		WP_021026540.1	WP_332537795.1
		WP_107645306.1	MED5534061.1	MED5534061.1	WP_107645306.1		WP_081045437.1	KAF6686169.1
		MAH69843.1	HWE21510.1	HWE21510.1	MAH69843.1		WP_395349139.1	WP_201131758.1
		WP_256981351.1	WP_028079334.1	WP_028079334.1	WP_256981351.1		MBS1186484.1	WP_020229900.1
		MDF2617502.1	WP_092410536.1	WP_092410536.1	MDF2617502.1		WP_089605982.1	WP_313053353.1
		WP_324380446.1	MBB3102056.1	MBB3102056.1	WP_324380446.1		MED5296258.1	WP_167065014.1
		MEJ2623560.1	CAB3798478.1	CAB3798478.1	MEJ2623560.1		WP_082219222.1	WP_309755014.1
		WP_211435369.1	WP_291224524.1	WP_291224524.1	WP_211435369.1		WP_065342591.1	NBF16420.1
		WP_397490012.1	MBL9168885.1	MBL9168885.1	WP_397490012.1		WP_254296061.1	WP_158157539.1
		WP_164988181.1	WP_258816395.1	WP_258816395.1	WP_164988181.1		WP_263271562.1	WP_279998760.1
		WP_093571327.1	WP_395735750.1	WP_395735750.1	WP_093571327.1		WP_092899805.1	WP_324519989.1
		HRO48535.1	WP_127711029.1	WP_127711029.1	HRO48535.1		WP_296017404.1	WP_183166769.1
		HWX49390.1	HEY7549051.1	HEY7549051.1	HWX49390.1		WP_211456113.1	MBH2031507.1
		WP_322946339.1	WP_298689735.1	WP_298689735.1	WP_322946339.1		MET0383404.1	WP_179111830.1
		MET0444678.1	HEY5892836.1	HEY5892836.1	MET0444678.1		WP_165091146.1	WP_407310812.1
		WP_246548542.1	WP_394480278.1	WP_394480278.1	WP_246548542.1		WP_295492415.1	WP_152645366.1
		WP_179486958.1	MBN8605673.1	MBN8605673.1	WP_179486958.1		GGC91277.1	WP_367598208.1
		WP_042697965.1	HWB05100.1	HWB05100.1	WP_042697965.1		MBN3807822.1	WP_330074368.1
		WP_121173635.1	HEX2834051.1	HEX2834051.1	WP_121173635.1		WP_307140072.1	WP_129240550.1
		WP_159993203.1	MBS1850725.1	MBS1850725.1	WP_159993203.1		WP_125241385.1	WP_274110034.1
		WP_260987523.1	MBV9824956.1	MBV9824956.1	WP_260987523.1		WP_348958576.1	WP_238988612.1
		WP_121087738.1	MCB0322503.1	MCB0322503.1	WP_121087738.1		WP_272634801.1	WP_262129222.1
		WP_264593731.1	WP_342363286.1	WP_342363286.1	WP_264593731.1		WP_180705099.1	WP_082765877.1
		WP_257718832.1	WP_137911301.1	WP_137911301.1	WP_257718832.1		HWT66079.1	WP_132476375.1
		QUS40140.1	HYI96766.1	HYI96766.1	QUS40140.1		MBU0746431.1	MFA5495059.1
		WP_243985616.1	WP_183213820.1	WP_183213820.1	WP_243985616.1		GHD00568.1	WP_279635808.1
		WP_246810070.1	WP_331048517.1	WP_331048517.1	WP_246810070.1		MBS0427747.1	MDR2309341.1
		WP_225711006.1	MEZ5656440.1	MEZ5656440.1	WP_225711006.1		WP_370691619.1	MBH3339920.1
		HEY0219424.1	MCD6050792.1	MCD6050792.1	HEY0219424.1		KZB71980.1	WP_262153852.1
		WP_129209886.1	HEV7765099.1	HEV7765099.1	WP_129209886.1		ODV42181.1	WP_259109624.1
		WP_311915004.1	WP_181337078.1	WP_181337078.1	WP_311915004.1		MET0184577.1	WP_181103121.1
		KAB0682965.1	WP_372693997.1	WP_372693997.1	KAB0682965.1		WP_248460490.1	WP_232884207.1
		WP_233272913.1	MDK9695218.1	MDK9695218.1	WP_233272913.1		HEX7728914.1	WP_213302894.1
		MBJ6123719.1	WP_300151445.1	WP_300151445.1	MBJ6123719.1		XAH23701.1	WP_263459433.1
		WP_378799393.1	MEZ5312779.1	MEZ5312779.1	WP_378799393.1		WP_312423441.1	WP_085612868.1
		MEI9924782.1	MDF1740000.1	MDF1740000.1	MEI9924782.1		WP_153232738.1	WP_200222330.1
		HVR52152.1	HYI10785.1	HYI10785.1	HVR52152.1		WP_228535742.1	WP_263459941.1
		MBN8884708.1	MCB1206615.1	MCB1206615.1	MBN8884708.1		HSG91924.1	WP_131199279.1
		MEW6036971.1	MBL8212724.1	MBL8212724.1	MEW6036971.1		WP_113915013.1	WP_131188919.1
		MYZ45811.1	WP_336761731.1	WP_336761731.1	MYZ45811.1		PZW83953.1	UJB66017.1
		WP_309828280.1	WP_170031144.1	WP_170031144.1	WP_309828280.1		WP_346656118.1	WP_213297899.1
		WP_233024562.1	HZJ44660.1	HZJ44660.1	WP_233024562.1		WP_116683257.1	WP_305843270.1
		WP_342150386.1	WP_310080346.1	WP_310080346.1	WP_342150386.1		WP_299857607.1	WP_226687022.1
		WP_051417872.1	WP_202662304.1	WP_202662304.1	WP_051417872.1		WP_141451821.1	WP_256217491.1
		WP_378130659.1	WP_234831277.1	WP_234831277.1	WP_378130659.1		WP_110816686.1	WP_200385020.1
		NWL40626.1	WP_284053832.1	WP_284053832.1	NWL40626.1		MDB5821127.1	WP_190424591.1
		MBP6366302.1	HWP44469.1	HWP44469.1	MBP6366302.1		WP_077595400.1	WP_226935613.1
		WP_377045655.1	MCC6345322.1	MCC6345322.1	WP_377045655.1		NUJ81388.1	WP_246129246.1
		MCF3630927.1	WP_101711173.1	WP_101711173.1	MCF3630927.1		HTF94559.1	WP_205126654.1
		WP_398479733.1	WP_227690695.1	WP_227690695.1	WP_398479733.1		MDR2508269.1	WP_290686571.1
		WP_291148478.1	HEX4380586.1	HEX4380586.1	WP_291148478.1		KAA8729634.1	WP_087863895.1
		MEY9589259.1	HEY4303646.1	HEY4303646.1	MEY9589259.1		WP_233211921.1	KJK18866.1
		MET0677427.1	MEZ5402258.1	MEZ5402258.1	MET0677427.1		WP_271636080.1	WP_319296497.1
		WP_247027581.1	MBN1361544.1	MBN1361544.1	WP_247027581.1		WP_189608833.1	WP_179114031.1
		WP_333792784.1	WP_246725313.1	WP_246725313.1	WP_333792784.1		WP_331154873.1	WP_262154577.1
		WP_181336929.1	MDB5601612.1	MDB5601612.1	WP_181336929.1		WP_233238671.1	WP_328269267.1
		MBV1885770.1	WP_153566603.1	WP_153566603.1	MBV1885770.1		WP_081764926.1	MEG0636167.1
		WP_174769790.1	MBC7893974.1	MBC7893974.1	WP_174769790.1		WP_220362945.1	WP_391151761.1
		WP_133434516.1	MEO5925780.1	MEO5925780.1	WP_133434516.1		WP_020924868.1	WP_408160060.1
		BFV64477.1	WP_395332432.1	WP_395332432.1	BFV64477.1		RKM20169.1	WP_179111604.1
		NNC22586.1	HZU64801.1	HZU64801.1	NNC22586.1		WP_214993824.1	WP_169898172.1
		WP_308971846.1	MBK8001587.1	MBK8001587.1	WP_308971846.1		WP_092069262.1	MDQ8032847.1
		WP_082417232.1	MBL8112394.1	MBL8112394.1	WP_082417232.1		OZI52686.1	WP_322978336.1
		WP_243490914.1	WP_408157226.1	WP_408157226.1	WP_243490914.1		MEL7129536.1	WP_145003759.1
		RED31811.1	WP_293860767.1	WP_293860767.1	RED31811.1		WP_342212871.1	WP_309565942.1
		MET0675306.1	HYP12468.1	HYP12468.1	MET0675306.1		WP_136571831.1	WP_104001929.1
		MBN9582785.1	MBV9494422.1	MBV9494422.1	MBN9582785.1		HWA94367.1	WP_312440169.1
		WP_237829235.1	WP_333839432.1	WP_333839432.1	WP_237829235.1		WP_124958515.1	WP_349504259.1
		WP_211913266.1	MEY5038058.1	MEY5038058.1	WP_211913266.1		SUY92637.1	WP_220812659.1
		WP_297685239.1	MBY0613657.1	MBY0613657.1	WP_297685239.1		WP_082510937.1	WP_231676423.1
		WP_083918196.1	HKV33826.1	HKV33826.1	WP_083918196.1		WP_008852951.1	WP_286110293.1
		WP_315830781.1	MBN9659035.1	MBN9659035.1	WP_315830781.1		WP_141443059.1	WP_230342897.1
		WP_012495412.1	HEX8031474.1	HEX8031474.1	WP_012495412.1		WP_299630033.1	MDR0210487.1
		MBQ8105849.1	HEY7112994.1	HEY7112994.1	MBQ8105849.1		WP_245152329.1	WP_136347796.1
		WP_233993504.1	HEY1909423.1	HEY1909423.1	WP_233993504.1		MDO4682737.1	WP_092838414.1
		MCP4617304.1	HWN09078.1	HWN09078.1	MCP4617304.1		WP_267835165.1	WP_211090112.1
		WP_292613943.1	HEX7361799.1	HEX7361799.1	WP_292613943.1		WP_205962819.1	WP_119138971.1
		WP_408334153.1	WP_354304166.1	WP_354304166.1	WP_408334153.1		WP_224419241.1	WP_280013298.1
		RYH55863.1	MDB5625121.1	MDB5625121.1	RYH55863.1		BDO39491.1	HRO00893.1
		HYD14983.1	HYC31732.1	HYC31732.1	HYD14983.1		HSI44921.1	WP_309831827.1
		WP_244434739.1	HWE49674.1	HWE49674.1	WP_244434739.1		MDG6077880.1	WP_275971230.1
		WP_161915258.1	HEY3453343.1	HEY3453343.1	WP_161915258.1		WP_209740212.1	WP_083236005.1
		MBN8955652.1	WP_145155200.1	WP_145155200.1	MBN8955652.1		WP_284336185.1	WP_241320621.1
		WP_127078535.1	HEY9448411.1	HEY9448411.1	WP_127078535.1		WP_333911060.1	WP_169891575.1
		WP_183503163.1	MET0648188.1	MET0648188.1	WP_183503163.1		MBU0824281.1	WP_263143682.1
		WP_203414175.1	MFL6446798.1	MFL6446798.1	WP_203414175.1		WP_158783111.1	WP_325979565.1
		MBV1882240.1	MBN8725512.1	MBN8725512.1	MBV1882240.1		WP_379721842.1	WP_235332470.1
		MBN9006951.1	WP_317973549.1	WP_317973549.1	MBN9006951.1		WP_339517197.1	WP_189391654.1
		WP_353222734.1	MEP7271399.1	MEP7271399.1	WP_353222734.1		HTW61862.1	MEG1768198.1
		WP_225703819.1	MBP6703937.1	MBP6703937.1	WP_225703819.1		WPX87255.1	WP_179113627.1
		WP_325024641.1	HEX4487660.1	HEX4487660.1	WP_325024641.1		MCS4284800.1	VXC64541.1
		CAJ1249728.1	WP_407049785.1	WP_407049785.1	CAJ1249728.1		WP_082992234.1	WP_232311086.1
		WP_094811427.1	WP_188517253.1	WP_188517253.1	WP_094811427.1		AIA69607.1	WP_263139975.1
		HVX74544.1	WP_260929324.1	WP_260929324.1	HVX74544.1		WP_230337804.1	MDR3006113.1
		WP_146685886.1	MBP6603749.1	MBP6603749.1	WP_146685886.1		MDU4962558.1	WP_370680487.1
		MBN9408034.1	MCL4781596.1	MCL4781596.1	MBN9408034.1		CAI1992319.1	WP_203306607.1
		WP_024903976.1	GFF07190.1	GFF07190.1	WP_024903976.1		GBQ98052.1	MBK3440585.1
		MDO5057556.1	WP_270077194.1	WP_270077194.1	MDO5057556.1		WP_263358819.1	MEG2004771.1
		WP_237701417.1	WP_299567419.1	WP_299567419.1	WP_237701417.1		HEY1986450.1	WP_262200744.1
		WP_213775185.1	MEX2303561.1	MEX2303561.1	WP_213775185.1		MFL9807303.1	WP_253142876.1
		WP_372710078.1	MEX2261470.1	MEX2261470.1	WP_372710078.1		MES2740030.1	WP_131191794.1
		MBN9082955.1	MBI1356935.1	MBI1356935.1	MBN9082955.1		WP_319844032.1	WP_409269823.1
		MEA2867544.1	MCB1019220.1	MCB1019220.1	MEA2867544.1		WP_205321165.1	GLU36608.1
		MBL8648378.1	HEU0368394.1	HEU0368394.1	MBL8648378.1		WP_324993919.1	MEG1041706.1
		WP_245285694.1	MCI0659603.1	MCI0659603.1	WP_245285694.1		WP_338161821.1	WP_167057724.1
		MCG8543248.1	WP_066701870.1	WP_066701870.1	MCG8543248.1		HYD15995.1	WP_138793981.1
		WP_298268972.1	WP_232280899.1	WP_232280899.1	WP_298268972.1		WP_309774977.1	QLL11468.1
		MCO5131805.1	HMV86127.1	HMV86127.1	MCO5131805.1		WP_078089393.1	WP_109513379.1
		WP_225703042.1	HSU60443.1	HSU60443.1	WP_225703042.1		MCW2479884.1	WP_256930738.1
		MBR1218383.1	MCA0405607.1	MCA0405607.1	MBR1218383.1		HET6321805.1	WP_133595255.1
		WP_308968875.1	WP_206241941.1	WP_206241941.1	WP_308968875.1		MBC2774388.1	MBW7902739.1
		EAY71876.1	MCC6539732.1	MCC6539732.1	EAY71876.1		WP_407952994.1	MEN0035528.1
		GMT98747.1	MBI4850196.1	MBI4850196.1	GMT98747.1		MBG0812517.1	WP_229262132.1
		WP_105773912.1	WP_319828340.1	WP_319828340.1	WP_105773912.1		MFM2402760.1	WP_124527783.1
		WP_094550799.1	MDB5720531.1	MDB5720531.1	WP_094550799.1		CAA2161045.1	WP_235263694.1
		GJD70233.1	MDP2354514.1	MDP2354514.1	GJD70233.1		WP_189374083.1	WP_274104419.1
		PZO64969.1	WP_094851054.1	WP_094851054.1	PZO64969.1		MET0257163.1	WP_042128573.1
		WP_315234276.1	MCM3903884.1	MCM3903884.1	WP_315234276.1		RYF83757.1	MEG0636476.1
		MVT52069.1	MDQ3649133.1	MDQ3649133.1	MVT52069.1		WP_323480117.1	WP_237123471.1
		WP_246433050.1	HEU0184825.1	HEU0184825.1	WP_246433050.1		MET0208871.1	WP_183020056.1
		MDP2497101.1	MEO8430821.1	MEO8430821.1	MDP2497101.1		MXS81315.1	WP_256680123.1
		WP_378478493.1	HEY4085164.1	HEY4085164.1	WP_378478493.1		WP_347971705.1	WP_279901585.1
		WP_110786108.1	WP_107956337.1	WP_107956337.1	WP_110786108.1		WP_244498800.1	WP_181087496.1
		MEM0963312.1	HEY1338181.1	HEY1338181.1	MEM0963312.1		WP_095569622.1	QCW26288.1
		MBE9604712.1	WP_311852948.1	WP_311852948.1	MBE9604712.1		HEY2857668.1	WP_242551513.1
		WP_377360180.1	HUO44768.1	HUO44768.1	WP_377360180.1		WP_338664464.1	WP_348348972.1
		WP_296988827.1	HVW84362.1	HVW84362.1	WP_296988827.1		WP_299712853.1	WP_084303600.1
		WP_072390881.1	MCA8928115.1	MCA8928115.1	WP_072390881.1		WP_129062019.1	WP_220812696.1
		MQP75093.1	MDH7794177.1	MDH7794177.1	MQP75093.1		MCD6076241.1	WP_302227339.1
		MEN3290134.1	HST23939.1	HST23939.1	MEN3290134.1		HCR0027629.1	OSZ46218.1
		WP_263145430.1	MCL4851101.1	MCL4851101.1	WP_263145430.1		WP_304396110.1	WAH56502.1
		WP_251777962.1	HEY3938301.1	HEY3938301.1	WP_251777962.1		WP_209221693.1	WP_376811346.1
		WP_154374546.1	PPQ36593.1	PPQ36593.1	WP_154374546.1		WP_218372240.1	WP_308920906.1
		MES2611118.1	MBV8518770.1	MBV8518770.1	MES2611118.1		WP_058187445.1	WP_236709386.1
		MEZ5935162.1	HVT94550.1	HVT94550.1	MEZ5935162.1		HWK95635.1	WP_392516785.1
		WP_243959347.1	HKD04354.1	HKD04354.1	WP_243959347.1		WP_315549210.1	WP_186946392.1
		WP_174542081.1	HXE15088.1	HXE15088.1	WP_174542081.1		WP_401114201.1	WP_183026091.1
		WP_166652573.1	MCC6292715.1	MCC6292715.1	WP_166652573.1		EHD1638544.1	WP_234267643.1
		WP_407155288.1	WP_097029905.1	WP_097029905.1	WP_407155288.1		WP_198552784.1	WP_131189965.1
		WP_101676356.1	MBN9640140.1	MBN9640140.1	WP_101676356.1		ETH84558.1	WP_207894965.1
		WP_158816875.1	HEV7645415.1	HEV7645415.1	WP_158816875.1		MAG65273.1	HEN8731352.1
		WP_315426224.1	HJT69663.1	HJT69663.1	WP_315426224.1		MDN5560514.1	WP_286648205.1
		WP_165142136.1	WP_183526614.1	WP_183526614.1	WP_165142136.1		WP_254135847.1	WP_113946123.1
		WP_289344897.1	MDB5509323.1	MDB5509323.1	WP_289344897.1		MEO8871017.1	WP_109062319.1
		WP_246784961.1	WP_186355273.1	WP_186355273.1	WP_246784961.1		ABK08937.1	WP_309566008.1
		MBL7252594.1	WP_223030486.1	WP_223030486.1	MBL7252594.1		WP_241660736.1	MBW7902135.1
		WP_218186448.1	HKX30564.1	HKX30564.1	WP_218186448.1		WP_114357384.1	WP_131191772.1
		WP_354345648.1	HMJ07613.1	HMJ07613.1	WP_354345648.1		WP_079447726.1	WP_325688873.1
		WP_137044822.1	HVH29982.1	HVH29982.1	WP_137044822.1		WP_151943414.1	WP_183741513.1
		WP_157956586.1	WP_256926595.1	WP_256926595.1	WP_157956586.1		WP_244409689.1	WP_132646275.1
		WP_147152595.1	MFA5970606.1	MFA5970606.1	WP_147152595.1		WP_402824788.1	WP_322147752.1
		WP_052697793.1	HEY1606773.1	HEY1606773.1	WP_052697793.1		WP_108521149.1	WP_343817249.1
		WP_314089003.1	WP_296715133.1	WP_296715133.1	WP_314089003.1		WP_104666626.1	WP_264131640.1
		WP_133855666.1	HEX6625489.1	HEX6625489.1	WP_133855666.1		WP_211910650.1	ELO0956437.1
		BBK44693.1	MBO0719798.1	MBO0719798.1	BBK44693.1		MDO4230749.1	WP_263404544.1
		WP_143277087.1	WP_234988860.1	WP_234988860.1	WP_143277087.1		WP_013948363.1	WP_327440570.1
		WP_004339123.1	MEO8421385.1	MEO8421385.1	WP_004339123.1		WP_293813729.1	WP_330072724.1
		WP_136771436.1	HEX4411691.1	HEX4411691.1	WP_136771436.1		WP_123377377.1	WP_331186638.1
		WP_406623465.1	HZM95865.1	HZM95865.1	WP_406623465.1		WP_323590329.1	WP_391566605.1
		HEY0185059.1	WP_143277758.1	WP_143277758.1	HEY0185059.1		WP_026018567.1	WP_407997020.1
		WP_256023531.1	HVI98856.1	HVI98856.1	WP_256023531.1		HEY3705963.1	WP_401143189.1
		WP_289721514.1	HZT37784.1	HZT37784.1	WP_289721514.1		WP_232348049.1	WP_100855530.1
		WP_259042973.1	WP_345251216.1	WP_345251216.1	WP_259042973.1		OZI43716.1	WP_273911570.1
		WP_325421017.1	WP_335754956.1	WP_335754956.1	WP_325421017.1		WP_315833224.1	WP_175650785.1
		WP_213769511.1	MEP6945905.1	MEP6945905.1	WP_213769511.1		WP_296390354.1	WP_372463913.1
		WP_205992189.1	MFA5988343.1	MFA5988343.1	WP_205992189.1		HFD2121641.1	WP_183017490.1
		HEY0218606.1	WP_184085100.1	WP_184085100.1	HEY0218606.1		WP_258272261.1	WP_225917341.1
		WP_019917749.1	HWB83231.1	HWB83231.1	WP_019917749.1		WP_322515698.1	WP_184590153.1
		MBA2124724.1	HWW33701.1	HWW33701.1	MBA2124724.1		WP_110788657.1	MQU61795.1
		WP_143948767.1	HUC49723.1	HUC49723.1	WP_143948767.1		MCA8862695.1	WP_230342891.1
		WP_273424961.1	WP_325340687.1	WP_325340687.1	WP_273424961.1		WP_279703657.1	WP_186676162.1
		WP_231570119.1	HVX66491.1	HVX66491.1	WP_231570119.1		WP_026805959.1	WP_198086665.1
		WP_162851797.1	HMF78577.1	HMF78577.1	WP_162851797.1		WP_232338264.1	WP_275630232.1
		WP_370151691.1	WP_265313583.1	WP_265313583.1	WP_370151691.1		WP_245303635.1	HVR49172.1
		WP_229728705.1	WP_246212765.1	WP_246212765.1	WP_229728705.1		WP_378775035.1	WP_400598258.1
		HWB50396.1	WP_315836264.1	WP_315836264.1	HWB50396.1		WP_305528639.1	WP_308981470.1
		MCG8593282.1	MEO6390775.1	MEO6390775.1	MCG8593282.1		HUX45737.1	WP_407993506.1
		WP_093128143.1	HEX3351672.1	HEX3351672.1	WP_093128143.1		WP_129062427.1	WP_167277386.1
		MDQ7778041.1	HVU21296.1	HVU21296.1	MDQ7778041.1		UMU20144.1	WP_292618200.1
		MBK1674904.1	MEZ5852429.1	MEZ5852429.1	MBK1674904.1		WP_287673673.1	WP_186534656.1
		WP_349743385.1	HZT29005.1	HZT29005.1	WP_349743385.1		WP_348760160.1	WP_062590061.1
		WP_250983831.1	MEW6734364.1	MEW6734364.1	WP_250983831.1		MBY0252579.1	WP_133594973.1
		WP_375459410.1	MEW6360960.1	MEW6360960.1	WP_375459410.1		WP_188379708.1	MET0124828.1
		WP_213736231.1	MBV8897694.1	MBV8897694.1	WP_213736231.1		WP_305720698.1	WP_183166022.1
		KPU88479.1	HVE55922.1	HVE55922.1	KPU88479.1		NEW92010.1	WP_159660720.1
		WP_293852747.1	MEP7338633.1	MEP7338633.1	WP_293852747.1		WP_263335621.1	WP_159241348.1
		XAH25533.1	HWF37130.1	HWF37130.1	XAH25533.1		WP_227676521.1	WP_269913087.1
		WP_093343943.1	HEY7186338.1	HEY7186338.1	WP_093343943.1		MDO4904850.1	WP_109937389.1
		MCK9919308.1	WP_380783600.1	WP_380783600.1	MCK9919308.1		WP_026807001.1	WP_313053324.1
		WP_315400052.1	WP_149682983.1	WP_149682983.1	WP_315400052.1		MDO4636916.1	WP_336335444.1
		WP_195876074.1	WP_369835989.1	WP_369835989.1	WP_195876074.1		WP_257118549.1	WP_230342693.1
		WP_133774766.1	HWB49291.1	HWB49291.1	WP_133774766.1		WP_303120972.1	WP_249910182.1
		WP_188421705.1	HEY8562767.1	HEY8562767.1	WP_188421705.1		WP_026807084.1	WP_298097247.1
		WP_195796036.1	WP_174279245.1	WP_174279245.1	WP_195796036.1		HZL49673.1	WP_242487447.1
		BBK35540.1	WP_296713093.1	WP_296713093.1	BBK35540.1		WP_273061407.1	WP_347901174.1
		WP_084136240.1	MEQ1760853.1	MEQ1760853.1	WP_084136240.1		WP_092944481.1	WP_353387256.1
		WP_327602660.1	WP_246429209.1	WP_246429209.1	WP_327602660.1		MFG8388969.1	WP_312989943.1
		WP_293858120.1	WP_171744348.1	WP_171744348.1	WP_293858120.1		MES2452039.1	WP_291183081.1
		MEH3086196.1	WP_408590162.1	WP_408590162.1	MEH3086196.1		WP_044419057.1	MEW5966296.1
		WP_115010563.1	WP_294046145.1	WP_294046145.1	WP_115010563.1		HMN78983.1	WP_239973184.1
		OJW87544.1	WP_025050306.1	WP_025050306.1	OJW87544.1		WP_366182247.1	WP_169150441.1
		WP_212314898.1	HEY1239247.1	HEY1239247.1	WP_212314898.1		MBJ7404903.1	MAG66009.1
		WP_244235060.1	HTJ02251.1	HTJ02251.1	WP_244235060.1		WP_132474269.1	WP_090178368.1
		WP_289784466.1	HEV2847017.1	HEV2847017.1	WP_289784466.1		WP_257118500.1	TCD20033.1
		WP_124079584.1	HKV10805.1	HKV10805.1	WP_124079584.1		WP_195679491.1	WP_139679590.1
		WP_349796980.1	MEP6914060.1	MEP6914060.1	WP_349796980.1		WP_237961973.1	WP_173149048.1
		MEQ9609805.1	WP_331011211.1	WP_331011211.1	MEQ9609805.1		WP_258237508.1	WP_271194080.1
		WP_093343076.1	HEY1262341.1	HEY1262341.1	WP_093343076.1		WP_249734440.1	WP_264666670.1
		WP_337035875.1	MES2755414.1	MES2755414.1	WP_337035875.1		WP_118887396.1	WP_081668134.1
		WP_116522553.1	MCC2096115.1	MCC2096115.1	WP_116522553.1		HLI04373.1	WP_169817557.1
		WP_307689064.1	MEQ1697294.1	MEQ1697294.1	WP_307689064.1		WP_041750595.1	WP_226348106.1
		WP_192331970.1	HEX2445420.1	HEX2445420.1	WP_192331970.1		WP_026806836.1	WP_407730551.1
		WP_305390478.1	HLH35873.1	HLH35873.1	WP_305390478.1		WP_113872140.1	WP_094441716.1
		WP_170845036.1	WP_371416681.1	WP_371416681.1	WP_170845036.1		HMG87539.1	WP_144570388.1
		WP_408158612.1	HEX3877564.1	HEX3877564.1	WP_408158612.1		WP_260927907.1	WP_373986876.1
		MBB1599100.1	WP_132241193.1	WP_132241193.1	MBB1599100.1		WP_129081805.1	TLS17786.1
		WP_164632164.1	QXQ04788.1	QXQ04788.1	WP_164632164.1		WP_284094061.1	WP_138525236.1
		MEX2449316.1	WP_299911867.1	WP_299911867.1	MEX2449316.1		MBW7899994.1	WP_213295106.1
		WP_166930443.1	WP_343615904.1	WP_343615904.1	WP_166930443.1		ERK17637.1	WP_175650018.1
		WP_275246060.1	HEY8248162.1	HEY8248162.1	WP_275246060.1		WP_293779576.1	WP_262155664.1
		MDQ8033915.1	MDR3463518.1	MDR3463518.1	MDQ8033915.1		WP_026805820.1	WP_051414993.1
		WP_379089255.1	WP_183613827.1	WP_183613827.1	WP_379089255.1		WP_026802817.1	WP_136347119.1
		WP_311221480.1	WP_150291695.1	WP_150291695.1	WP_311221480.1		HEY0236811.1	WP_391126781.1
		WP_188395936.1	HEU4982800.1	HEU4982800.1	WP_188395936.1		WP_113871446.1	WP_328795764.1
		WP_398495237.1	HTA87789.1	HTA87789.1	WP_398495237.1		WP_026806971.1	WP_332681585.1
		QOG16991.1	HWI86952.1	HWI86952.1	QOG16991.1		WP_296399206.1	WP_179113222.1
		WP_218151562.1	MBY0381509.1	MBY0381509.1	WP_218151562.1		WP_091471603.1	WP_163940502.1
		MDQ8023671.1	HKI01518.1	HKI01518.1	MDQ8023671.1		WP_131189707.1	WP_301840434.1
		WP_307140320.1	HEX3702123.1	HEX3702123.1	WP_307140320.1		WP_261244033.1	WP_188396325.1
		WP_316975498.1	WP_394152154.1	WP_394152154.1	WP_316975498.1		WP_371256634.1	WP_315429712.1
		HEY0234549.1	WP_230190091.1	WP_230190091.1	HEY0234549.1		WP_284110452.1	MBN9339104.1
		WP_149535910.1	WP_121079920.1	WP_121079920.1	WP_149535910.1		WP_298688815.1	WP_409313995.1
		MBN9527845.1	WP_258888441.1	WP_258888441.1	MBN9527845.1		WP_113894030.1	WP_208313957.1
		HEY0219493.1	WP_293859929.1	WP_293859929.1	HEY0219493.1		WP_379906451.1	CAB3825944.1
		WP_174717401.1	HJS75062.1	HJS75062.1	WP_174717401.1		WP_213669058.1	WP_203425795.1
		WP_211912107.1	HWB31335.1	HWB31335.1	WP_211912107.1		TWC77728.1	WP_204524257.1
		WP_160554120.1	MDQ2892752.1	MDQ2892752.1	WP_160554120.1		WP_213668721.1	WP_312987768.1
		WP_375248523.1	WP_330218905.1	WP_330218905.1	WP_375248523.1		WP_347486094.1	WP_265975253.1
		MES2026192.1	HEX2163689.1	HEX2163689.1	MES2026192.1		WP_230975660.1	WP_253944566.1
		WP_257862620.1	WP_159873154.1	WP_159873154.1	WP_257862620.1		WP_299905676.1	WP_213301187.1
		WP_338616960.1	WP_149521361.1	WP_149521361.1	WP_338616960.1		WP_113871441.1	WP_395334825.1
		WP_382270012.1	WP_254602007.1	WP_254602007.1	WP_382270012.1		WP_395709840.1	MBL4827044.1
		WP_094851688.1	KAB1078356.1	KAB1078356.1	WP_094851688.1		WP_289718296.1	WP_201282498.1
		MBV1882402.1	BDC26760.1	BDC26760.1	MBV1882402.1		WP_408165039.1	WP_183741531.1
		WP_175121853.1	WP_121153476.1	WP_121153476.1	WP_175121853.1		WP_051953018.1	WP_092305690.1
		MCA1974244.1	WP_293988829.1	WP_293988829.1	MCA1974244.1		WP_188395878.1	WP_213294471.1
		WP_097201775.1	HEV2645063.1	HEV2645063.1	WP_097201775.1		WP_338307408.1	MEJ2803629.1
		WP_284431323.1	HEV8008903.1	HEV8008903.1	WP_284431323.1		WP_289283981.1	KAB2715131.1
		CUK16129.1	MDB5456388.1	MDB5456388.1	CUK16129.1		WP_244234976.1	MBW7899893.1
		WP_313238735.1	WP_179509858.1	WP_179509858.1	WP_313238735.1		MET0311911.1	WP_230342894.1
		WP_144569864.1	MBZ5636523.1	MBZ5636523.1	WP_144569864.1		MEN0073869.1	WP_343615199.1
		WP_234086872.1	MCD2314788.1	MCD2314788.1	WP_234086872.1		WP_244431963.1	WP_226772267.1
		WP_330701328.1	WP_093453738.1	WP_093453738.1	WP_330701328.1		MDR3774436.1	WP_253113763.1
		WP_186950852.1	MCC7010242.1	MCC7010242.1	WP_186950852.1		WP_237677134.1	WP_349504047.1
		WP_184300429.1	HTP89042.1	HTP89042.1	WP_184300429.1		WP_113892670.1	WP_315959434.1
		WP_089408860.1	HEY1799781.1	HEY1799781.1	WP_089408860.1		WP_152058631.1	MDN5714694.1
		MEW6296595.1	HTU33854.1	HTU33854.1	MEW6296595.1		WP_182974033.1	WP_304932448.1
		WP_301555757.1	MEO5867669.1	MEO5867669.1	WP_301555757.1		RMV08237.1	WP_148077324.1
		WP_133595029.1	WP_332082322.1	WP_332082322.1	WP_133595029.1		WP_231968187.1	WP_399697271.1
		WP_126837707.1	HXI31099.1	HXI31099.1	WP_126837707.1		HCN70169.1	MBF10581.1
		TWA37511.1	MCC7240937.1	MCC7240937.1	TWA37511.1		KAF1022632.1	WP_147307838.1
		WP_379954309.1	MEA2837003.1	MEA2837003.1	WP_379954309.1		QUX89632.1	WP_294376326.1
		XAH25131.1	MEI2733463.1	MEI2733463.1	XAH25131.1		HEY0296269.1	WP_235581001.1
		MBS0224128.1	MCB1056784.1	MCB1056784.1	MBS0224128.1		WP_345918512.1	WEL73972.1
		MBN9367669.1	MEW6437595.1	MEW6437595.1	MBN9367669.1		WP_179113205.1	WP_244193944.1
		MDB6060276.1	ATC23051.1	ATC23051.1	MDB6060276.1		WP_317872534.1	RZS36097.1
		SEG64075.1	WP_157216681.1	WP_157216681.1	SEG64075.1		WP_283340359.1	WP_017522401.1
		MBN9598267.1	WP_375381503.1	WP_375381503.1	MBN9598267.1		HEY0974924.1	WP_207894734.1
		OJX06722.1	HVR97043.1	HVR97043.1	OJX06722.1		WP_229729002.1	WP_251029528.1
		WP_260986205.1	WP_066825930.1	WP_066825930.1	WP_260986205.1		WP_377366254.1	WP_333904903.1
		WP_087131877.1	HTF72535.1	HTF72535.1	WP_087131877.1		WP_313515097.1	WP_184858011.1
		WP_043518602.1	WP_299594356.1	WP_299594356.1	WP_043518602.1		WP_061286692.1	WP_230342964.1
		WP_124552897.1	WP_332719650.1	WP_332719650.1	WP_124552897.1		HSC69384.1	WP_275012810.1
		HCW18040.1	HTV31639.1	HTV31639.1	HCW18040.1		WP_203202183.1	WP_308845230.1
		MEG0861187.1	WP_158748938.1	WP_158748938.1	MEG0861187.1		WP_325238832.1	WP_324314756.1
		WP_274108035.1	HEX4164480.1	HEX4164480.1	WP_274108035.1		WP_259782552.1	WP_136571782.1
		MBT2323971.1	HJX29859.1	HJX29859.1	MBT2323971.1		WP_169151031.1	MBL4601446.1
		WP_332009136.1	MES2054722.1	MES2054722.1	WP_332009136.1		MEN0106188.1	WP_261270084.1
		WP_131144158.1	WP_292616983.1	WP_292616983.1	WP_131144158.1		WP_189532064.1	WP_273337410.1
		WP_256017808.1	WP_213739017.1	WP_213739017.1	WP_256017808.1		WP_400437036.1	WP_350038780.1
		WP_155583558.1	MDB5615781.1	MDB5615781.1	WP_155583558.1		WP_211165862.1	WP_253085006.1
		WP_180285479.1	MBV8850977.1	MBV8850977.1	WP_180285479.1		WP_136571785.1	WP_248293328.1
		WP_279813511.1	MCU1322113.1	MCU1322113.1	WP_279813511.1		XAH23698.1	WP_313614206.1
		MCK1395257.1	MDE1146094.1	MDE1146094.1	MCK1395257.1		HZP03370.1	WP_229841288.1
		WP_156523044.1	MDR3735810.1	MDR3735810.1	WP_156523044.1		WP_213774033.1	MDQ7957742.1
		WP_304788134.1	WP_035349396.1	WP_035349396.1	WP_304788134.1		WP_243410808.1	WP_133974650.1
		WP_198156005.1	HMG02882.1	HMG02882.1	WP_198156005.1		WP_101681679.1	WP_323125728.1
		GBQ59748.1	WP_334268145.1	WP_334268145.1	GBQ59748.1		WP_376942392.1	WP_051362196.1
		WP_121218418.1	WP_263408441.1	WP_263408441.1	WP_121218418.1		HWK55648.1	EQM70654.1
		WP_094855077.1	WP_229669001.1	WP_229669001.1	WP_094855077.1		WP_208312042.1	WP_212344846.1
		WP_264666981.1	HXS77786.1	HXS77786.1	WP_264666981.1		WP_052433592.1	MCH6255360.1
		WP_348598550.1	HEX2252529.1	HEX2252529.1	WP_348598550.1		WP_394065518.1	BFD41260.1
		WP_331186237.1	HKS19443.1	HKS19443.1	WP_331186237.1		WP_132646580.1	WP_246288338.1
		WP_239365976.1	MBN9615823.1	MBN9615823.1	WP_239365976.1		MEK6345921.1	WP_234637461.1
		MEE3044035.1	MEO6803455.1	MEO6803455.1	MEE3044035.1		MBI2239642.1	WP_068635646.1
		WP_287809025.1	WP_263381124.1	WP_263381124.1	WP_287809025.1		HTF96402.1	MEJ2802570.1
		WP_201401337.1	HET7618759.1	HET7618759.1	WP_201401337.1		WP_094855482.1	WP_041978831.1
		WP_382162101.1	GGG93866.1	GGG93866.1	WP_382162101.1		WP_368355075.1	WP_107024684.1
		WP_306397201.1	WP_213807546.1	WP_213807546.1	WP_306397201.1		MCP1469591.1	WP_274108606.1
		WP_166449969.1	WP_182278179.1	WP_182278179.1	WP_166449969.1		WP_298094741.1	HRL22760.1
		MES2026189.1	MBS0219694.1	MBS0219694.1	MES2026189.1		WP_227172445.1	MBL4801613.1
		WP_321531272.1	WP_245817905.1	WP_245817905.1	WP_321531272.1		KAF0225440.1	WP_341646665.1
		WP_145011215.1	WP_161570919.1	WP_161570919.1	WP_145011215.1		WP_319797410.1	VXA93592.1
		WP_367196043.1	WP_299375598.1	WP_299375598.1	WP_367196043.1		WP_200383651.1	ROM43096.1
		WP_257864819.1	MBS1816267.1	MBS1816267.1	WP_257864819.1		WP_088605231.1	MES2871220.1
		WP_348935939.1	MDE1154929.1	MDE1154929.1	WP_348935939.1		HWV19355.1	MFA5632171.1
		MBS0538167.1	HWB17410.1	HWB17410.1	MBS0538167.1		WP_088417182.1	MFA5632184.1
		WP_367195165.1	WP_263336832.1	WP_263336832.1	WP_367195165.1		MFH1659486.1	WP_019920615.1
		WP_207419796.1	HEY1498388.1	HEY1498388.1	WP_207419796.1		WP_158954146.1	WP_179113866.1
		WP_161137360.1	HMH14755.1	HMH14755.1	WP_161137360.1		WP_407310661.1	WP_319006055.1
		MBW7900092.1	WP_124849016.1	WP_124849016.1	MBW7900092.1		WP_396464654.1	WP_252272287.1
		MET0335032.1	HEY9137318.1	HEY9137318.1	MET0335032.1		WP_176389331.1	WP_280197860.1
		WP_237357655.1	HEY0308644.1	HEY0308644.1	WP_237357655.1		MEJ2804561.1	WP_273671438.1
		WP_085124033.1	WP_058186840.1	WP_058186840.1	WP_085124033.1		WP_306591297.1	WP_200176917.1
		WP_273815463.1	MEI9978772.1	MEI9978772.1	WP_273815463.1		WP_253206672.1	WP_110971161.1
		WP_099795977.1	WP_052200474.1	WP_052200474.1	WP_099795977.1		WP_226771589.1	WP_369624473.1
		WP_286646231.1	HWB31573.1	HWB31573.1	WP_286646231.1		WP_347888256.1	MEN0035545.1
		MBX2830488.1	WP_263411931.1	WP_263411931.1	MBX2830488.1		WP_310931758.1	WP_273330937.1
		MBK1839484.1	WP_334240136.1	WP_334240136.1	MBK1839484.1		WP_109514831.1	WP_218332734.1
		WP_286550582.1	WP_103931052.1	WP_103931052.1	WP_286550582.1		WP_029146793.1	WP_404624008.1
		WP_237772525.1	HEX4154895.1	HEX4154895.1	WP_237772525.1		KRD15695.1	WP_268267364.1
		MDF2996304.1	MDE1163353.1	MDE1163353.1	MDF2996304.1		MET4490697.1	WP_014626173.1
		WP_081762605.1	HEY4355504.1	HEY4355504.1	WP_081762605.1		WP_060784160.1	WP_286611737.1
		WP_325975795.1	HEY8997289.1	HEY8997289.1	WP_325975795.1		MFK4508651.1	QEI12366.1
		WP_291172546.1	EAY70810.1	EAY70810.1	WP_291172546.1		MBY0331959.1	WP_221439739.1
		WP_298689187.1	HEX4133871.1	HEX4133871.1	WP_298689187.1		WP_306390468.1	MEF9963437.1
		WP_275357260.1	HWN42336.1	HWN42336.1	WP_275357260.1		BBK40690.1	WP_234818268.1
		WP_371021789.1	HEY0342114.1	HEY0342114.1	WP_371021789.1		WP_159911472.1	WP_130265359.1
		WP_053195485.1	MCA9395942.1	MCA9395942.1	WP_053195485.1		WP_296330462.1	WP_133594980.1
		WP_296521385.1	HEX6739365.1	HEX6739365.1	WP_296521385.1		WP_111877502.1	WP_103393662.1
		WP_161137411.1	HET6565867.1	HET6565867.1	WP_161137411.1		WP_342309481.1	WP_201172945.1
		WP_258351478.1	MFH1499756.1	MFH1499756.1	WP_258351478.1		HUN85308.1	WP_109061460.1
		WP_189768777.1	MBY0583520.1	MBY0583520.1	WP_189768777.1		WP_137454350.1	WP_150119162.1
		WP_289243501.1	MEJ2743595.1	MEJ2743595.1	WP_289243501.1		MBN9081479.1	WP_184532502.1
		WP_138771749.1	MDH3639325.1	MDH3639325.1	WP_138771749.1		WP_248306672.1	KAF1022400.1
		WP_211168572.1	MEO8070041.1	MEO8070041.1	WP_211168572.1		MBN9423168.1	WP_263462792.1
		WP_257767385.1	HEY8351234.1	HEY8351234.1	WP_257767385.1		WP_173719684.1	WP_262128123.1
		WP_083438958.1	HEY6466281.1	HEY6466281.1	WP_083438958.1		WP_379955532.1	MEN0108097.1
		WP_175541861.1	MEO6080869.1	MEO6080869.1	WP_175541861.1		WP_206243473.1	WP_085753607.1
		WP_267228843.1	MES2568900.1	MES2568900.1	WP_267228843.1		WP_301841183.1	AYD04580.1
		WP_303906492.1	MDZ4775188.1	MDZ4775188.1	WP_303906492.1		WP_315847115.1	WP_199518270.1
		MEN0107927.1	HYH47585.1	HYH47585.1	MEN0107927.1		WP_377692386.1	WP_407996165.1
		WP_162239760.1	MBS0658904.1	MBS0658904.1	WP_162239760.1		WP_130458299.1	WP_284306547.1
		WP_272775714.1	HRQ88286.1	HRQ88286.1	WP_272775714.1		WP_280288805.1	WP_069062068.1
		WP_345918505.1	HTO84304.1	HTO84304.1	WP_345918505.1		WP_307002024.1	XAH23260.1
		WP_345918509.1	MFN0001720.1	MFN0001720.1	WP_345918509.1		MBB49566.1	WP_123335063.1
		WP_107125550.1	HEY6552214.1	HEY6552214.1	WP_107125550.1		WP_008829981.1	WP_133084445.1
		WP_395348198.1	MBN8905771.1	MBN8905771.1	WP_395348198.1		WP_296328980.1	WP_308922112.1
		WP_402698390.1	WP_223675936.1	WP_223675936.1	WP_402698390.1		WP_313698001.1	WP_398305954.1
		WP_345938376.1	MEI7950742.1	MEI7950742.1	WP_345938376.1		WP_143488485.1	MBL4827041.1
		WP_084304712.1	HMB82114.1	HMB82114.1	WP_084304712.1		WP_286648470.1	WP_136349477.1
		HVI50638.1	MBS1785578.1	MBS1785578.1	HVI50638.1		HEY5796688.1	WP_230341482.1
		WP_315846579.1	HKE45171.1	HKE45171.1	WP_315846579.1		WP_262460365.1	WP_244762733.1
		WP_111877505.1	HWC63274.1	HWC63274.1	WP_111877505.1		WP_208312990.1	WP_169938177.1
		WP_091642647.1	HUK32952.1	HUK32952.1	WP_091642647.1		WP_198158996.1	WP_273670509.1
		WP_146876036.1	WP_200613945.1	WP_200613945.1	WP_146876036.1		WP_235612676.1	WP_084709960.1
		WP_038357992.1	WP_354088198.1	WP_354088198.1	WP_038357992.1		MBI2306274.1	WP_371088637.1
		PWV43130.1	MEZ5920610.1	MEZ5920610.1	PWV43130.1		MET1027833.1	WP_226881794.1
		WP_085751394.1	HMJ87091.1	HMJ87091.1	WP_085751394.1		WP_094855868.1	WP_309566997.1
		MBN9338680.1	WP_367854356.1	WP_367854356.1	MBN9338680.1		WP_119944394.1	WP_272970081.1
		WP_184304308.1	WP_221931031.1	WP_221931031.1	WP_184304308.1		WP_171294034.1	VUZ25028.1
		WP_184302555.1	MBN8907491.1	MBN8907491.1	WP_184302555.1		WP_167275964.1	WP_080750545.1
		WP_319519859.1	MEO6340379.1	MEO6340379.1	WP_319519859.1		WP_229841108.1	MBW7901931.1
		WP_236016242.1	WP_346187568.1	WP_346187568.1	WP_236016242.1		WP_213352020.1	WP_211206698.1
		WP_378146005.1	MEI9849762.1	MEI9849762.1	WP_378146005.1		WP_246832916.1	WP_228714942.1
		WP_148812226.1	HEX5777174.1	HEX5777174.1	WP_148812226.1		WP_152088988.1	WP_281660224.1
		WP_279903905.1	WP_136346810.1	WP_136346810.1	WP_279903905.1		WP_242404269.1	MEJ2800466.1
		WP_341992606.1	WP_199739874.1	WP_199739874.1	WP_341992606.1		WP_087517341.1	WP_093343734.1
		WP_194771354.1	HTI99714.1	HTI99714.1	WP_194771354.1		WP_345246842.1	WP_232310900.1
		WP_100698867.1	WP_104156421.1	WP_104156421.1	WP_100698867.1		WP_020168267.1	PHV37240.1
		WP_279784468.1	WP_123086202.1	WP_123086202.1	WP_279784468.1		WP_133002512.1	WP_310223377.1
		WP_209018818.1	WP_332613597.1	WP_332613597.1	WP_209018818.1		WP_148816174.1	MDH7792290.1
		HEY0296111.1	WP_200391581.1	WP_200391581.1	HEY0296111.1		WP_400878453.1	ODU61288.1
		WP_175192209.1	MDP0491269.1	MDP0491269.1	WP_175192209.1		WP_273674900.1	WP_084513571.1
		MBN9488202.1	MES2961402.1	MES2961402.1	MBN9488202.1		WP_113873315.1	WP_303909061.1
		HBP40239.1	WP_102798402.1	WP_102798402.1	HBP40239.1		WP_290578249.1	WP_286516241.1
		WP_231968107.1	BDS08287.1	BDS08287.1	WP_231968107.1		WP_298314020.1	WP_292909001.1
		WP_245714361.1	HEY0662880.1	HEY0662880.1	WP_245714361.1		HWB16233.1	WP_050465564.1
		WP_273669429.1	HEY0183051.1	HEY0183051.1	WP_273669429.1		HKV00189.1	WP_125654898.1
		WP_093344733.1	MES2677226.1	MES2677226.1	WP_093344733.1		WP_180206589.1	WP_141384939.1
		WP_131179827.1	MCC2680029.1	MCC2680029.1	WP_131179827.1		MBS4047658.1	WP_287399707.1
		TXI04160.1	HEU0069852.1	HEU0069852.1	TXI04160.1		WP_293780132.1	HGM4964201.1
		WP_230336703.1	WP_183622725.1	WP_183622725.1	WP_230336703.1		MBS0539558.1	WP_138795846.1
		WP_175176476.1	MCB1671773.1	MCB1671773.1	WP_175176476.1		WP_188395799.1	WP_136348491.1
		MBP0706832.1	WP_149521443.1	WP_149521443.1	MBP0706832.1		MEN0035504.1	WP_237829950.1
		WP_313518256.1	HEY4214862.1	HEY4214862.1	WP_313518256.1		MBS0219684.1	NRP21472.1
		WP_321347089.1	MFM1851894.1	MFM1851894.1	WP_321347089.1		WP_162150825.1	WP_010490343.1
		WP_083438936.1	WP_330928715.1	WP_330928715.1	WP_083438936.1		WP_177084890.1	MFA5631783.1
		MBH3337598.1	HWK55530.1	HWK55530.1	MBH3337598.1		WP_109061837.1	QBI02560.1
		WP_254999282.1	WP_180281417.1	WP_180281417.1	WP_254999282.1		WP_341432248.1	WP_233205490.1
		MEG3062554.1	HEY4136530.1	HEY4136530.1	MEG3062554.1		WP_230247870.1	WP_200222457.1
		MDB5488980.1	MBL9180103.1	MBL9180103.1	MDB5488980.1		WP_324881905.1	WP_231195964.1
		MBZ8142023.1	HEY4215443.1	HEY4215443.1	MBZ8142023.1		WP_339517166.1	WP_188396312.1
		MBL8505118.1	WP_186505256.1	WP_186505256.1	MBL8505118.1		WP_207874136.1	SDA14686.1
		WP_336441612.1	WP_211461013.1	WP_211461013.1	WP_336441612.1		WP_232417958.1	WP_180287791.1
		MEZ0316602.1	HVY35127.1	HVY35127.1	MEZ0316602.1		WP_202987605.1	WP_130391527.1
		GJE28366.1	WP_137718800.1	WP_137718800.1	GJE28366.1		WP_258549111.1	WP_256869037.1
		WP_109459626.1	WP_374448957.1	WP_374448957.1	WP_109459626.1		WP_128576435.1	WP_043312172.1
		WP_211091491.1	HEU5048243.1	HEU5048243.1	WP_211091491.1		WP_198723919.1	WP_237830581.1
		WP_104663729.1	HEX6980854.1	HEX6980854.1	WP_104663729.1		WP_121457533.1	WP_328572515.1
		WP_354080228.1	MDR2877110.1	MDR2877110.1	WP_354080228.1		WP_091471601.1	WP_132839997.1
		WP_310219945.1	MES2623730.1	MES2623730.1	WP_310219945.1		MCK9504834.1	WP_136346468.1
		WP_220814750.1	MDX2201940.1	MDX2201940.1	WP_220814750.1		MBS0221311.1	EKT4523792.1
		WP_310195658.1	HWU02025.1	HWU02025.1	WP_310195658.1		WP_161630985.1	WP_249729205.1
		HWK52923.1	HET8700708.1	HET8700708.1	HWK52923.1		MBM3552326.1	WP_103098144.1
		MBB1593498.1	WP_264662722.1	WP_264662722.1	MBB1593498.1		WP_008111095.1	WP_169150028.1
		WP_211880203.1	HTI86026.1	HTI86026.1	WP_211880203.1		WP_176456944.1	WP_243650746.1
		HWU65148.1	WP_354693699.1	WP_354693699.1	HWU65148.1		WP_121040269.1	WP_110968474.1
		WP_338646864.1	PYY85308.1	PYY85308.1	WP_338646864.1		WP_082852940.1	RDD69894.1
		WP_144069530.1	HYE31924.1	HYE31924.1	WP_144069530.1		OYZ94036.1	MET0321606.1
		MBN9340458.1	WP_226772660.1	WP_226772660.1	MBN9340458.1		WP_081409294.1	HVL01125.1
		HVR50358.1	HEY4031816.1	HEY4031816.1	HVR50358.1		MBX3664904.1	WP_353173252.1
		WP_167129988.1	MDB5406254.1	MDB5406254.1	WP_167129988.1		WP_095523880.1	WP_370679488.1
		WP_253391336.1	WP_308360807.1	WP_308360807.1	WP_253391336.1		WP_254869633.1	WP_136571800.1
		WP_207885911.1	HET6608298.1	HET6608298.1	WP_207885911.1		HKM82356.1	WP_288896779.1
		WP_004566772.1	HEX4084945.1	HEX4084945.1	WP_004566772.1		WP_338060705.1	WP_227740229.1
		WP_056560493.1	HVZ27197.1	HVZ27197.1	WP_056560493.1		WP_349504971.1	WP_268157905.1
		WP_013541540.1	MES2554143.1	MES2554143.1	WP_013541540.1		WP_094831297.1	MDN8286289.1
		HVI51865.1	WP_226074241.1	WP_226074241.1	HVI51865.1		WP_092316075.1	WP_119556952.1
		MES2024065.1	MBQ0755240.1	MBQ0755240.1	MES2024065.1		WP_206245062.1	WP_083438976.1
		RKD52011.1	MET0987602.1	MET0987602.1	RKD52011.1		WP_341908847.1	WP_312462644.1
		MDR2319395.1	WP_082768964.1	WP_082768964.1	MDR2319395.1		WP_298311634.1	WP_323815931.1
		WP_019646428.1	MBT9445913.1	MBT9445913.1	WP_019646428.1		WP_084523085.1	WP_186699713.1
		WP_133769060.1	MBX7248397.1	MBX7248397.1	WP_133769060.1		MBN9512456.1	WP_324820218.1
		WP_372056093.1	WP_377815856.1	WP_377815856.1	WP_372056093.1		WP_276583692.1	WP_225869748.1
		MEO9061201.1	HEX3754732.1	HEX3754732.1	MEO9061201.1		MEJ2804151.1	BBL26312.1
		MBZ8142026.1	HWG30115.1	HWG30115.1	MBZ8142026.1		WP_233205387.1	MEG0445256.1
		WP_188577533.1	WP_298726591.1	WP_298726591.1	WP_188577533.1		WP_268263923.1	WP_097080455.1
		HEY0584670.1	WP_324219731.1	WP_324219731.1	HEY0584670.1		WP_330701321.1	WP_260679579.1
		WP_380222236.1	WP_188199528.1	WP_188199528.1	WP_380222236.1		WP_255371092.1	WP_027014582.1
		MBN9149310.1	WP_183819326.1	WP_183819326.1	MBN9149310.1		WP_105556253.1	MBN9148444.1
		WP_151042562.1	MCB1664950.1	MCB1664950.1	WP_151042562.1		WP_310931347.1	WP_272806848.1
		WP_237677366.1	HVU37529.1	HVU37529.1	WP_237677366.1		WP_260788002.1	WP_228150343.1
		WP_319798679.1	HEX5046639.1	HEX5046639.1	WP_319798679.1		WP_333877729.1	WP_320498514.1
		WP_342238689.1	WP_309566185.1	WP_309566185.1	WP_342238689.1		WP_380221106.1	WP_125244843.1
		WP_279924156.1	WP_187451530.1	WP_187451530.1	WP_279924156.1		OYY37200.1	WP_078471252.1
		WP_347975146.1	HEY5759854.1	HEY5759854.1	WP_347975146.1		WP_298313377.1	WP_215565735.1
		WP_180281572.1	HEY8354404.1	HEY8354404.1	WP_180281572.1		WP_246159043.1	WP_213306586.1
		WP_296776355.1	MFN0023602.1	MFN0023602.1	WP_296776355.1		WP_304779178.1	WP_130146668.1
		WP_213774024.1	MDT8397497.1	MDT8397497.1	WP_213774024.1		MBI2740128.1	WP_201206847.1
		WP_167445424.1	MEJ0018965.1	MEJ0018965.1	WP_167445424.1		WP_303906523.1	MFA5630219.1
		WP_192491625.1	MCQ8239908.1	MCQ8239908.1	WP_192491625.1		WP_188576273.1	WP_098104504.1
		WP_157659117.1	MDO5624310.1	MDO5624310.1	WP_157659117.1		WP_239990010.1	WP_183014876.1
		WP_209103836.1	HEY4340557.1	HEY4340557.1	WP_209103836.1		WP_255370898.1	WP_172361124.1
		WP_082517062.1	WP_301493490.1	WP_301493490.1	WP_082517062.1		WP_229006958.1	KWT74513.1
		WP_183007875.1	HEY9509750.1	HEY9509750.1	WP_183007875.1		WP_341915237.1	WP_232625935.1
		WP_227323319.1	WP_329710245.1	WP_329710245.1	WP_227323319.1		WP_378131238.1	MEF9965020.1
		MEC8325085.1	HXT78124.1	HXT78124.1	MEC8325085.1		WP_003613815.1	WP_087552915.1
		WP_211882617.1	WP_294102270.1	WP_294102270.1	WP_211882617.1		MBO1329067.1	WP_132644196.1
		WKD28308.1	HEX3719764.1	HEX3719764.1	WKD28308.1		WP_400879087.1	WP_233598133.1
		WP_091471274.1	WP_068094062.1	WP_068094062.1	WP_091471274.1		MDH4393087.1	WP_284415151.1
		WP_400881690.1	MDT8398532.1	MDT8398532.1	WP_400881690.1		WP_378132566.1	WP_377725544.1
		WP_382271365.1	WP_400883943.1	WP_400883943.1	WP_382271365.1		WP_296327094.1	WP_109062095.1
		WP_066521929.1	WP_222559719.1	WP_222559719.1	WP_066521929.1		HTB96080.1	WP_097080089.1
		WP_313517707.1	WP_187541557.1	WP_187541557.1	WP_313517707.1		MCW5620566.1	WP_137925205.1
		WP_306883010.1	WP_337119842.1	WP_337119842.1	WP_306883010.1		OZI43273.1	WP_156584611.1
		WP_183628944.1	HEX3755541.1	HEX3755541.1	WP_183628944.1		WP_391565292.1	WP_193910504.1
		WP_083664507.1	HEX4263178.1	HEX4263178.1	WP_083664507.1		WP_231602434.1	EKT4564739.1
		WP_050460973.1	HXJ00734.1	HXJ00734.1	WP_050460973.1		WP_300758018.1	WP_154834535.1
		WP_293855010.1	WP_273909610.1	WP_273909610.1	WP_293855010.1		BBK43509.1	MBX3639305.1
		WP_272806834.1	HLG88247.1	HLG88247.1	WP_272806834.1		WP_104156928.1	WP_198818384.1
		WP_051401840.1	MBI3515580.1	MBI3515580.1	WP_051401840.1		WP_297684937.1	WP_286644366.1
		WP_397504095.1	MEO8464388.1	MEO8464388.1	WP_397504095.1		WP_131182936.1	WP_273338304.1
		WP_374980057.1	WP_249677011.1	WP_249677011.1	WP_374980057.1		WP_051953247.1	WP_279901755.1
		WP_285833057.1	WP_325404745.1	WP_325404745.1	WP_285833057.1		WP_296322981.1	WP_338878449.1
		BFV64671.1	WP_172244757.1	WP_172244757.1	BFV64671.1		WP_315392574.1	MCQ0167594.1
		WP_052760483.1	HEY8522086.1	HEY8522086.1	WP_052760483.1		WP_187548881.1	WP_253252206.1
		WP_222863930.1	WP_325679365.1	WP_325679365.1	WP_222863930.1		WP_326890762.1	MES2531987.1
		MCE7916147.1	WP_158931568.1	WP_158931568.1	MCE7916147.1		MBO9645289.1	RYF84076.1
		WP_213774028.1	WP_293386232.1	WP_293386232.1	WP_213774028.1		WP_226105705.1	WP_198970606.1
		WP_408159980.1	QHS38197.1	QHS38197.1	WP_408159980.1		WP_276818226.1	WP_147476875.1
		WP_313369519.1	WP_226954189.1	WP_226954189.1	WP_313369519.1		WP_226770779.1	WP_227172923.1
		WP_051236511.1	WP_225673887.1	WP_225673887.1	WP_051236511.1		MEN0035508.1	WP_261498968.1
		WP_253546656.1	WP_236204532.1	WP_236204532.1	WP_253546656.1		MBX3630160.1	MXN29326.1
		AON56892.1	MFA5989821.1	MFA5989821.1	AON56892.1		WP_078472063.1	MDR1935865.1
		WP_338767251.1	WP_290605425.1	WP_290605425.1	WP_338767251.1		MBS0540317.1	WP_339558629.1
		WP_246526522.1	HEX4118062.1	HEX4118062.1	WP_246526522.1		WP_304932660.1	KAA8734494.1
		WP_246165127.1	MDB6139259.1	MDB6139259.1	WP_246165127.1		HTA80620.1	WP_259652016.1
		WP_218647423.1	MCC7375365.1	MCC7375365.1	WP_218647423.1		WP_369454619.1	MBD8682876.1
		WP_374299316.1	WP_114393922.1	WP_114393922.1	WP_374299316.1		WP_230342904.1	OJW91123.1
		WP_238122000.1	WP_088822302.1	WP_088822302.1	WP_238122000.1		KAF1067595.1	WP_251863902.1
		WP_212314808.1	HYG86734.1	HYG86734.1	WP_212314808.1		WP_209607511.1	WP_256581443.1
		WP_237675847.1	WP_024890939.1	WP_024890939.1	WP_237675847.1		HEY0296266.1	WP_279998128.1
		WP_043340664.1	HZE43075.1	HZE43075.1	WP_043340664.1		WP_052365428.1	WP_143946525.1
		WP_252752020.1	WP_158743919.1	WP_158743919.1	WP_252752020.1		MEZ0272759.1	WP_088385009.1
		WP_192294670.1	MBE7218768.1	MBE7218768.1	WP_192294670.1		WP_148816559.1	WP_373448546.1
		WP_372239530.1	WP_244951437.1	WP_244951437.1	WP_372239530.1		HVL01324.1	WP_136571790.1
		WP_408157234.1	HKS37492.1	HKS37492.1	WP_408157234.1		WP_253207359.1	RMV04938.1
		WP_090655512.1	WP_331594848.1	WP_331594848.1	WP_090655512.1		WP_341432021.1	WP_281291747.1
		WP_179589666.1	CAG0996814.1	CAG0996814.1	WP_179589666.1		MBN9340922.1	WP_400525866.1
		WP_109126477.1	WP_348210342.1	WP_348210342.1	WP_109126477.1		WP_218367418.1	CAB3882407.1
		WP_305648663.1	MBB34946.1	MBB34946.1	WP_305648663.1		WP_327075964.1	WEL64143.1
		WP_407995721.1	WP_050466012.1	WP_050466012.1	WP_407995721.1		WP_188395074.1	MEG2046773.1
		WP_382272094.1	MCK9192997.1	MCK9192997.1	WP_382272094.1		WP_296394169.1	SFP88858.1
		WP_097089652.1	MFM9852165.1	MFM9852165.1	WP_097089652.1		WP_323717840.1	RRD56925.1
		WP_263139738.1	HXJ00735.1	HXJ00735.1	WP_263139738.1		WP_253369245.1	WP_286515556.1
		WP_250020230.1	MDH3420147.1	MDH3420147.1	WP_250020230.1		WP_296320453.1	WP_287719647.1
		MCA9482481.1	WP_273410284.1	WP_273410284.1	MCA9482481.1		WP_400878445.1	WP_087279507.1
		WP_121692265.1	WP_104829441.1	WP_104829441.1	WP_121692265.1		WP_129529090.1	QCP82628.1
		WP_256232519.1	WP_379723327.1	WP_379723327.1	WP_256232519.1		WP_343738018.1	WP_074163555.1
		MCF8479918.1	WP_293860731.1	WP_293860731.1	MCF8479918.1		WP_256977404.1	QFY79301.1
		WP_263146857.1	WP_348371059.1	WP_348371059.1	WP_263146857.1		WP_246129546.1	WP_102773108.1
		WP_348602215.1	HTQ99229.1	HTQ99229.1	WP_348602215.1		WP_382271648.1	WP_128141907.1
		WP_374655513.1	HEX4504684.1	HEX4504684.1	WP_374655513.1		WP_206243412.1	MET0545966.1
		HKU97241.1	MBS1830144.1	MBS1830144.1	HKU97241.1		WP_310933302.1	WP_099721797.1
		WP_257733798.1	HYG25435.1	HYG25435.1	WP_257733798.1		WP_207480327.1	MEX2335600.1
		WP_309830825.1	MEN9856273.1	MEN9856273.1	WP_309830825.1		WP_374374791.1	WP_050469180.1
		WP_213947426.1	WP_299650404.1	WP_299650404.1	WP_213947426.1		MBN9339493.1	WP_051488758.1
		MDF1747535.1	MCA9261866.1	MCA9261866.1	MDF1747535.1		WP_184865766.1	WP_235827007.1
		WP_143489303.1	RZL53493.1	RZL53493.1	WP_143489303.1		WP_214006633.1	WP_222718455.1
		WP_404618434.1	MCC6745363.1	MCC6745363.1	WP_404618434.1		TBR28777.1	WP_113894567.1
		WP_200290005.1	MCW5979071.1	MCW5979071.1	WP_200290005.1		WP_370153587.1	MEB3735047.1
		WP_079447318.1	HEX4097982.1	HEX4097982.1	WP_079447318.1		HEX8713215.1	MDR1647197.1
		MDE1174485.1	MEY3659621.1	MEY3659621.1	MDE1174485.1		WP_149279625.1	MBB3103470.1
		WP_306413234.1	HEY7862104.1	HEY7862104.1	WP_306413234.1		NYZ16501.1	WP_188248945.1
		WP_132648208.1	HUN48239.1	HUN48239.1	WP_132648208.1		WP_021192796.1	WP_287755139.1
		WP_084625250.1	HEX2645156.1	HEX2645156.1	WP_084625250.1		WP_296394544.1	PHX41253.1
		CAG9204924.1	MEQ1781807.1	MEQ1781807.1	CAG9204924.1		WP_296332663.1	EHT7791825.1
		MCS6285347.1	WP_050899117.1	WP_050899117.1	MCS6285347.1		MBN9512931.1	WP_265217582.1
		WP_276263663.1	HEY9578989.1	HEY9578989.1	WP_276263663.1		WP_147150570.1	WP_293779310.1
		WP_153770663.1	MCB1694280.1	MCB1694280.1	WP_153770663.1		WP_304916423.1	WP_211116119.1
		WP_163993879.1	MCX7280821.1	MCX7280821.1	WP_163993879.1		MBO9356061.1	WP_390190693.1
		WP_133749936.1	WP_347186103.1	WP_347186103.1	WP_133749936.1		MEQ9557170.1	BFU77076.1
		WP_192331472.1	HEY4056788.1	HEY4056788.1	WP_192331472.1		WP_078086554.1	WP_129101989.1
		WP_340116801.1			WP_340116801.1		WP_133594691.1	WP_118885984.1
		WP_163897725.1			WP_163897725.1		HRL99712.1	WP_404305933.1
		WP_198670231.1			WP_198670231.1		WP_084085058.1	WP_114840923.1
		WP_204950608.1			WP_204950608.1		MBN8872931.1	WP_258239080.1
		WP_227322939.1			WP_227322939.1		WP_408154367.1	WP_258238407.1
		HEY4135723.1			HEY4135723.1		WP_296349700.1	WP_129097225.1
		WP_094852957.1			WP_094852957.1		WP_083997207.1	WP_129061069.1
		WP_275728198.1			WP_275728198.1		WP_296346310.1	HBR1529666.1
		WP_250194081.1			WP_250194081.1		MCW5735484.1	MBP1679726.1
		MBD9413505.1			MBD9413505.1		WP_082601615.1	WP_071626353.1
		WP_094815419.1			WP_094815419.1		WP_218822894.1	WP_408616662.1
		WP_175173033.1			WP_175173033.1		WP_133593745.1	WP_116367691.1
		MDH6265949.1			MDH6265949.1		WP_087272031.1	WP_086621006.1
		OCC05552.1			OCC05552.1		WP_323120638.1	WP_128979958.1
		WP_081477976.1			WP_081477976.1		WP_084010016.1	WP_196122718.1
		AJF00200.1			AJF00200.1		MET0313214.1	WP_368928140.1
		WP_092284032.1			WP_092284032.1		MBN3723245.1	WP_214866839.1
		WP_095108626.1			WP_095108626.1		WP_083657799.1	NRA53929.1
		MBZ8140541.1			MBZ8140541.1		QEI12718.1	WP_291939210.1
		WP_350391632.1			WP_350391632.1		WP_244271336.1	WP_287792008.1
		WP_218570307.1			WP_218570307.1		WP_316926328.1	HCR8656492.1
		WP_316923092.1			WP_316923092.1		WP_171294039.1	WP_129082889.1
		WP_051430565.1			WP_051430565.1		WP_296331678.1	WP_128991001.1
		MDE1991485.1			MDE1991485.1		WP_380222398.1	WP_118916773.1
		MDF2998072.1			MDF2998072.1		WP_239990050.1	HTU68172.1
		WP_092995934.1			WP_092995934.1		CAG9171205.1	WP_205960983.1
		WP_003297788.1			WP_003297788.1		WP_214938384.1	WP_404342299.1
		WP_145643196.1			WP_145643196.1		WP_255406753.1	WP_026806418.1
		WP_197738785.1			WP_197738785.1		WP_345918515.1	WP_128995664.1
		TMV21712.1			TMV21712.1		WP_141385229.1	MCB1854718.1
		WP_218385256.1			WP_218385256.1		WP_309565203.1	WP_097078861.1
		WP_188984741.1			WP_188984741.1		MCP3022164.1	WP_269912904.1
		OYT25014.1			OYT25014.1		WP_143322631.1	WP_372848715.1
		WP_003614613.1			WP_003614613.1		WP_292618283.1	WP_331346164.1
		WP_085122189.1			WP_085122189.1		WP_390349196.1	WP_374580746.1
		WP_244537752.1			WP_244537752.1		WP_296401447.1	WP_323590345.1
		WP_367615340.1			WP_367615340.1		NHC61533.1	WP_220732201.1
		WP_276199243.1			WP_276199243.1		WP_304029458.1	WP_304536925.1
		WP_244711311.1			WP_244711311.1		MET3845195.1	GAA5016425.1
		MDO5087824.1			MDO5087824.1		WP_313441450.1	WP_314120123.1
		MCF8479993.1			MCF8479993.1		MDR6305217.1	WP_122868232.1
		WP_341232202.1			WP_341232202.1		WP_296393177.1	WP_038453397.1
		MBN9530454.1			MBN9530454.1		MBN9513094.1	WP_198575540.1
		QWK81040.1			QWK81040.1		WP_298308121.1	WP_188695982.1
		MPT23734.1			MPT23734.1		WP_147152621.1	WP_367065894.1
		WP_309694857.1			WP_309694857.1		WP_371086126.1	WP_260306221.1
		WP_287399715.1			WP_287399715.1		WP_028605452.1	MBO9710599.1
		MDR4485118.1			MDR4485118.1		WP_319797329.1	MES2723568.1
		MEM7120384.1			MEM7120384.1		CUI35391.1	WP_083490178.1
		WP_088177777.1			WP_088177777.1		MEQ9557396.1	WP_219239105.1
		WP_141383418.1			WP_141383418.1		MDL1863658.1	MEC9359626.1
		WP_327512143.1			WP_327512143.1		WP_353173288.1	WP_261893285.1
		MBN9083882.1			MBN9083882.1		MBC6962426.1	WP_179112751.1
		WP_236260954.1			WP_236260954.1		WP_176347403.1	MET0499833.1
		WP_306945716.1			WP_306945716.1		WP_242402149.1	WP_353141436.1
		WP_203100678.1			WP_203100678.1		WP_396956867.1	AWH18419.1
		WP_315407005.1			WP_315407005.1		WP_244948227.1	WP_138588611.1
		WP_232883184.1			WP_232883184.1		WP_339851098.1	HYJ41219.1
		WP_341910332.1			WP_341910332.1		WP_275012818.1	WP_097085560.1
		WP_138464243.1			WP_138464243.1		WP_139852468.1	RZO86012.1
		WP_286516608.1			WP_286516608.1		MBS0221315.1	MEQ4576824.1
		WP_121459559.1			WP_121459559.1		AVS68940.1	WP_102795161.1
		CAB3727113.1			CAB3727113.1		WP_121452898.1	WP_245217763.1
		RBP19706.1			RBP19706.1		WP_232310989.1	WP_302714563.1
		WP_313026852.1			WP_313026852.1		WP_334183669.1	MDY6949186.1
		WP_052063723.1			WP_052063723.1		WP_255757532.1	WP_211925017.1
		WP_290494157.1			WP_290494157.1		QCS66849.1	WP_225780840.1
		WP_206245037.1			WP_206245037.1		WP_092942289.1	MCC6789107.1
		WP_343615045.1			WP_343615045.1		RAR54905.1	WP_406663905.1
		WP_152367759.1			WP_152367759.1		WP_167271820.1	WP_022959403.1
		WP_003613820.1			WP_003613820.1		WP_309827495.1	WP_201523867.1
		MBY0321781.1			MBY0321781.1		WP_257317937.1	HBG89854.1
		WP_227310253.1			WP_227310253.1		WP_296346602.1	WP_123421575.1
		MBU0601511.1			MBU0601511.1		WP_028605374.1	WP_193406159.1
		WP_292618180.1			WP_292618180.1		WP_350283916.1	WP_205586204.1
		WP_207462298.1			WP_207462298.1		MEQ8506694.1	WP_237127030.1
		HEY0185055.1			HEY0185055.1		WP_296346420.1	MDB6061308.1
		WP_183679950.1			WP_183679950.1		WP_257214716.1	WP_232067201.1
		WP_407847281.1			WP_407847281.1		WP_305979699.1	WP_260270077.1
		PXK74039.1			PXK74039.1		WP_327602649.1	KAF1061405.1
		WP_214938387.1			WP_214938387.1		WP_248309457.1	BFR54785.1
		WP_033068611.1			WP_033068611.1		WP_305629610.1	WP_250459046.1
		WP_101285353.1			WP_101285353.1		MEY8199034.1	WP_093282625.1
		WP_338183251.1			WP_338183251.1		WP_257022181.1	WP_137765245.1
		MDF2621230.1			MDF2621230.1		WP_158954152.1	MBB5863195.1
		WP_206243781.1			WP_206243781.1		WP_350283917.1	HTF94555.1
		MBM7329008.1			MBM7329008.1		MBR1366942.1	WP_148063460.1
		WP_213672319.1			WP_213672319.1		WP_169817574.1	HKS32314.1
		MBS0220410.1			MBS0220410.1		WP_296346417.1	HBP40330.1
		WP_281378942.1			WP_281378942.1		MEM9965995.1	MBP0598867.1
		MDE1146445.1			MDE1146445.1		WP_280191540.1	WP_078001030.1
		WP_286649086.1			WP_286649086.1		WP_230342105.1	WP_188983382.1
		WP_296782172.1			WP_296782172.1		WP_168473708.1	WP_337118116.1
		WP_171015521.1			WP_171015521.1		WP_119944756.1	WP_165872730.1
		WP_086073426.1			WP_086073426.1		MBN9421886.1	WP_289911297.1
		WP_144069217.1			WP_144069217.1		WP_051901511.1	WP_028693795.1
		WP_225771170.1			WP_225771170.1		WP_286514919.1	WP_017346697.1
		WP_146618689.1			WP_146618689.1		WP_347888456.1	WP_131864353.1
		UTW51089.1			UTW51089.1		OYY39461.1	WP_110120545.1
		WP_372019820.1			WP_372019820.1		WP_378773954.1	WP_237739923.1
		MCS4244079.1			MCS4244079.1		NHZ96557.1	WP_282477659.1
		WP_229726401.1			WP_229726401.1		WP_206244305.1	VUD62406.1
		AHC46023.1			AHC46023.1		WP_213064433.1	WP_347329889.1
		BBK41776.1			BBK41776.1		WP_256667534.1	WP_336042399.1
		WP_133594813.1			WP_133594813.1		WP_226771550.1	WP_219118567.1
		BBK43047.1			BBK43047.1		WP_082883376.1	WP_047217465.1
		WP_282010519.1			WP_282010519.1		WP_141384912.1	WP_062769565.1
		HMN79020.1			HMN79020.1		WP_347974818.1	WP_120384286.1
		WP_231889269.1			WP_231889269.1		HEY1207930.1	WP_111812715.1
		HDS1816668.1			HDS1816668.1		WP_209778790.1	WP_170207580.1
		WP_235505179.1			WP_235505179.1		TFL15417.1	WP_378235239.1
		SEO70472.1			SEO70472.1		WP_377723487.1	WP_326535945.1
		WP_354296570.1			WP_354296570.1		WP_134093440.1	HEI8866808.1
		WP_310932833.1			WP_310932833.1		WP_180189051.1	WP_316975154.1
		WP_408223957.1			WP_408223957.1		WP_273335112.1	WP_254265433.1
		WP_254873229.1			WP_254873229.1		WP_232295935.1	WP_334186334.1
		CAH2601489.1			CAH2601489.1		WP_038207529.1	WP_112159159.1
		WP_244762738.1			WP_244762738.1		OZI21928.1	WP_288132804.1
		WP_007773116.1			WP_007773116.1		WP_183018454.1	BFE96094.1
		WP_299628689.1			WP_299628689.1		WP_088604115.1	MEN0107752.1
		MBA4757606.1			MBA4757606.1		WP_084522974.1	WP_119804991.1
		WP_193063633.1			WP_193063633.1		WP_051237468.1	WP_313072914.1
		WP_293860989.1			WP_293860989.1		WP_262181562.1	WP_154375374.1
		WP_244270089.1			WP_244270089.1		MEP0339638.1	HEX2009662.1
		WP_124077839.1			WP_124077839.1		WP_379786748.1	WP_250627477.1
		PJO39252.1			PJO39252.1		HVI88411.1	HJU39070.1
		WP_091916967.1			WP_091916967.1		MDO9413614.1	WP_234264322.1
		WP_378775219.1			WP_378775219.1		WP_281871268.1	HEY9254434.1
		CEI21215.1			CEI21215.1		HEY1806272.1	WP_185748565.1
		MDR2325536.1			MDR2325536.1		HMD77266.1	WP_299693219.1
		WP_140022248.1			WP_140022248.1		MBT1514889.1	WP_194215226.1
		WP_238385555.1			WP_238385555.1		WP_238308747.1	USX21488.1
		WP_274108642.1			WP_274108642.1		HNS58572.1	WP_349032625.1
		GJL56023.1			GJL56023.1		WP_354196920.1	WP_041854816.1
		WP_305646710.1			WP_305646710.1		WP_129152729.1	WP_205350032.1
		QDD64759.1			QDD64759.1		WP_081862473.1	WP_303367402.1
		MBN9146795.1			MBN9146795.1		WP_408156399.1	WP_309652989.1
		WP_265614716.1			WP_265614716.1		PWY52231.1	WP_173634647.1
		WP_206438566.1			WP_206438566.1		WP_393957990.1	MDQ8037189.1
		WP_084455357.1			WP_084455357.1		WP_340119246.1	WP_214221042.1
		HWB50379.1			HWB50379.1		CAA2106846.1	WP_089218756.1
		WP_166870066.1			WP_166870066.1		MDV2985108.1	WP_262792954.1
		WP_101249003.1			WP_101249003.1		MEQ9557167.1	MEN0037678.1
		MEW6246202.1			MEW6246202.1		WP_139038332.1	MDY6945709.1
		WP_130752816.1			WP_130752816.1		MBN9339332.1	WP_058833542.1
		WP_202802336.1			WP_202802336.1		WP_096484287.1	WP_206254948.1
		WP_128094559.1			WP_128094559.1		WP_218368807.1	WP_163494211.1
		WP_144107263.1			WP_144107263.1		WP_347974825.1	WP_025732123.1
		WP_244762730.1			WP_244762730.1		WP_321942161.1	WP_380798392.1
		WP_223819462.1			WP_223819462.1		WP_173050392.1	WP_295683199.1
		MEH3085729.1			MEH3085729.1		MEX2453898.1	WP_113752667.1
		WP_313285709.1			WP_313285709.1		HSI56187.1	GGA27259.1
		MBK5542496.1			MBK5542496.1		AQS63419.2	WP_227801669.1
		WP_201797421.1			WP_201797421.1		WP_172834449.1	WP_212408335.1
		WP_279910062.1			WP_279910062.1		RMO70282.1	WP_161077545.1
		WP_271205268.1			WP_271205268.1		WP_173050346.1	WP_324821486.1
		MDF2619185.1			MDF2619185.1		MCK9504848.1	WP_238896826.1
		WP_336061562.1			WP_336061562.1		WP_346551214.1	WP_198343153.1
		WP_382269860.1			WP_382269860.1		NUB05251.1	WP_187509166.1
		RKD56104.1			RKD56104.1		WP_232628383.1	MBL4798260.1
		MEQ9557776.1			MEQ9557776.1		EAY71494.1	CAI3806233.1
		WHZ14160.1			WHZ14160.1		HAJ19228.1	MDR0701745.1
		WP_244641615.1			WP_244641615.1		MBO1327698.1	WP_212305696.1
		MFH1558586.1			MFH1558586.1		WP_051237618.1	WP_349816782.1
		HVJ35884.1			HVJ35884.1		WP_238273943.1	WP_339582672.1
		WP_083881224.1			WP_083881224.1		WP_080888241.1	WP_084983665.1
		WP_215570121.1			WP_215570121.1		WP_237169923.1	WP_236635366.1
		WP_056564004.1			WP_056564004.1		NPZ00359.1	WP_347302777.1
		WP_165912093.1			WP_165912093.1		QSR19834.1	WP_313913145.1
		WP_328570306.1			WP_328570306.1		MCA9483669.1	WP_264652254.1
		WP_239185350.1			WP_239185350.1		WP_080888244.1	WP_161004838.1
		WP_234191786.1			WP_234191786.1		WP_173050407.1	MEH3040516.1
		WP_322587700.1			WP_322587700.1		GJE82024.1	MET0186583.1
		WP_262461812.1			WP_262461812.1		WP_292495661.1	MBP6711394.1
		WP_080888238.1			WP_080888238.1		MCG4261601.1	WP_306648464.1
		WP_245259753.1			WP_245259753.1		WP_242005643.1	WP_171588572.1
		WP_244537760.1			WP_244537760.1		WP_327602654.1	HIV71481.1
		WP_124081338.1			WP_124081338.1		MBT0782361.1	WP_145648202.1
		WP_094853336.1			WP_094853336.1		WP_287719107.1	WP_373476539.1
		WP_339649447.1			WP_339649447.1		GAO25478.1	WP_407713738.1
		GAB1578277.1			GAB1578277.1		WP_313872874.1	WP_131660381.1
		WP_286786891.1			WP_286786891.1		WP_306627977.1	WP_200461179.1
		WP_119632890.1			WP_119632890.1		MBP7530618.1	WP_338618729.1
		WP_306937644.1			WP_306937644.1		MDB6060281.1	WP_312231322.1
		WP_232310986.1			WP_232310986.1		MBC8057080.1	WP_296798651.1
		WP_084081704.1			WP_084081704.1		GAB1715004.1	MET0351786.1
		MES2187314.1			MES2187314.1		WP_320444687.1	WP_148716897.1
		WP_237914146.1			WP_237914146.1		HBK01140.1	WP_159560509.1
		MCX4194095.1			MCX4194095.1		WP_323594979.1	WP_253969339.1
		WP_327198992.1			WP_327198992.1		MCU0870331.1	WP_346312058.1
		WP_159435785.1			WP_159435785.1		WP_176802989.1	HEY1075352.1
		WP_237906585.1			WP_237906585.1		VWX58657.1	TNC93200.1
		HWB50400.1			HWB50400.1		HMU55802.1	WP_088450625.1
		WP_132477363.1			WP_132477363.1		HET8764046.1	WP_024007392.1
		WP_354319459.1			WP_354319459.1		HEY0295665.1	WP_084388228.1
		ADQ84801.1			ADQ84801.1		HEX7374606.1	WP_312210815.1
		WP_207844306.1			WP_207844306.1		WP_347265315.1	WP_229420813.1
		PAT32118.1			PAT32118.1		WP_347265102.1	WP_199258848.1
		MBW7902143.1			MBW7902143.1		MDF3008806.1	WP_024964978.1
		WP_119540263.1			WP_119540263.1		WP_313301664.1	WP_256080277.1
		MAL30350.1			MAL30350.1		HEY0220295.1	MBT0669256.1
		WP_159595238.1			WP_159595238.1		HVX37305.1	RSU24399.1
		WP_408159669.1			WP_408159669.1		WP_051528218.1	WP_037521833.1
		MEN0098428.1			MEN0098428.1		WP_407408752.1	HEY6817485.1
		WP_184302583.1			WP_184302583.1		MDR1662395.1	WP_093138714.1
		WP_144146041.1			WP_144146041.1		MET0444292.1	WP_286611317.1
		WP_370527751.1			WP_370527751.1		WP_245956751.1	MRT06194.1
		WP_404482445.1			WP_404482445.1		WP_132531944.1	MCH1920718.1
		WP_184302574.1			WP_184302574.1		WP_199773066.1	WP_237173666.1
		WP_347558922.1			WP_347558922.1		MEO7073042.1	WP_313295700.1
		WP_258549135.1			WP_258549135.1		MBF6602580.1	GGN29416.1
		WP_183832368.1			WP_183832368.1		WP_257118583.1	WP_370713032.1
		WP_278397807.1			WP_278397807.1		MEW6453908.1	WP_404821887.1
		WP_249120081.1			WP_249120081.1		MET0336120.1	WP_208010266.1
		MCA9483665.1			MCA9483665.1		WP_113894626.1	WP_017348261.1
		ULA62101.1			ULA62101.1		WP_212183292.1	WP_290419941.1
		XAH25350.1			XAH25350.1		MDR0674000.1	WP_283174421.1
		WP_354492652.1			WP_354492652.1		WP_407050817.1	WP_347814803.1
		WP_181410450.1			WP_181410450.1		WP_131145557.1	WP_075608000.1
		WP_103457513.1			WP_103457513.1		WP_113895275.1	WP_399682376.1
		WP_246714897.1			WP_246714897.1		MDU1676409.1	WP_309700513.1
		WP_408158561.1			WP_408158561.1		WP_166330903.1	WP_148817705.1
		WP_269824988.1			WP_269824988.1		EAM8615768.1	WP_315727127.1
		WP_345931909.1			WP_345931909.1		MDU4363088.1	KAF1004537.1
		WP_337182419.1			WP_337182419.1		WP_237173129.1	WP_151834133.1
		MFA5495927.1			MFA5495927.1		MDP0489953.1	WP_338562451.1
		WP_022985123.1			WP_022985123.1		MDR1164054.1	WP_095621579.1
		ULA62185.1			ULA62185.1		WP_218184805.1	MDR2507445.1
		CAI2717596.1			CAI2717596.1		MET0240149.1	WP_229417795.1
		WP_209983811.1			WP_209983811.1		MDU4265585.1	CAA0123324.1
		WP_323537031.1			WP_323537031.1		WP_093268463.1	MEL0168560.1
		WP_273669604.1			WP_273669604.1		WP_122901397.1	WP_119037339.1
		MBN9460907.1			MBN9460907.1		MBP6468555.1	WP_117292295.1
		MBX3455020.1			MBX3455020.1		WP_136941507.1	WP_185701161.1
		WP_339862071.1			WP_339862071.1		WP_087283126.1	HKY91333.1
		WP_230412020.1			WP_230412020.1		WP_338763017.1	WP_133882239.1
		WP_228403770.1			WP_228403770.1		BET68561.1	WP_012250100.1
		WP_249119118.1			WP_249119118.1		WP_026808247.1	WP_205393858.1
		WP_291955752.1			WP_291955752.1		WP_313299969.1	MBS0426450.1
		QBI02669.1			QBI02669.1		WP_138517625.1	WP_115717196.1
		WP_218574892.1			WP_218574892.1		MES2488580.1	WP_210823738.1
		GAA6121130.1			GAA6121130.1		WP_162505284.1	WP_194297750.1
		WP_292617148.1			WP_292617148.1		WP_349512915.1	WP_182517059.1
		HEY0294550.1			HEY0294550.1		WP_163764003.1	HEY0179777.1
		EBW7149126.1			EBW7149126.1		WP_260278794.1	MDP1789145.1
		WP_395347134.1			WP_395347134.1		WP_310041141.1	MEW6390748.1
		MDO5088036.1			MDO5088036.1		WP_324627109.1	WP_274108599.1
		WP_305528862.1			WP_305528862.1		WP_024910952.1	KAF7598188.1
		WP_105853165.1			WP_105853165.1		WP_308972449.1	WP_280189172.1
		WP_347483856.1			WP_347483856.1		WP_159567266.1	HGM6152535.1
		WP_247028500.1			WP_247028500.1		MET0497204.1	WP_290422159.1
		MBK1698240.1			MBK1698240.1		KTC42641.1	WP_221612064.1
		WP_331326068.1			WP_331326068.1		MEZ2221559.1	MET0322243.1
		WP_260349356.1			WP_260349356.1		WP_118994820.1	RYY02219.1
		WP_313196835.1			WP_313196835.1		WP_166159806.1	MET4680324.1
		VFT60288.1			VFT60288.1		HEU4845994.1	WP_273673020.1
		HEY8336036.1			HEY8336036.1		WP_298427608.1	HEY0821830.1
		MCG2602690.1			MCG2602690.1		WP_130304588.1	WP_242526414.1
		MET3789256.1			MET3789256.1		WP_275012265.1	WP_274571211.1
		MCI3207179.1			MCI3207179.1		WP_094822419.1	WP_087467895.1
		WP_079278112.1			WP_079278112.1		HEV8329902.1	CCP10996.1
		WP_184353730.1			WP_184353730.1		WP_346341227.1	WP_353927734.1
		WP_244641111.1			WP_244641111.1		WP_287989296.1	WP_082616544.1
		VFT33450.1			VFT33450.1		WP_168069974.1	WP_240493407.1
		MDZ4360629.1			MDZ4360629.1		WP_301260715.1	MAC98447.1
		MCG8561726.1			MCG8561726.1		HEY8222617.1	WP_291777865.1
		HVR48326.1			HVR48326.1		WP_324645644.1	MET0193373.1
		MFK4486369.1			MFK4486369.1		WP_374389576.1	WP_081884626.1
		HVX75092.1			HVX75092.1		MBU0589991.1	HEX7763050.1
		WP_255509665.1			WP_255509665.1		WP_160616733.1	WZB64529.1
		MDB6143760.1			MDB6143760.1		HWM71488.1	VDL05260.1
		WP_283005600.1			WP_283005600.1		WP_227802561.1	WP_246335746.1
		WP_375160941.1			WP_375160941.1		MEE4154739.1	WP_276188386.1
		MBP5855901.1			MBP5855901.1		USX20381.1	HCR33793.1
		MCG8354472.1			MCG8354472.1		WP_128355347.1	OWQ40969.1
		WP_286902823.1			WP_286902823.1		WP_236547746.1	WP_322839038.1
		CAH2940549.1			CAH2940549.1		WP_166875066.1	EFH7125043.1
		WP_173990979.1			WP_173990979.1		MCR6629152.1	CRM36086.1
		WP_245451782.1			WP_245451782.1		MDR2092384.1	WP_288454465.1
		WP_084396600.1			WP_084396600.1		WP_320365959.1
		MDX4009160.1			MDX4009160.1		WP_281043061.1
		MEW6452880.1			MEW6452880.1		WP_353984191.1
		WP_224953618.1			WP_224953618.1		WP_230838826.1
		WP_312857499.1			WP_312857499.1		WP_317287432.1
		MBX6743068.1			MBX6743068.1		WP_308851828.1
		WP_304615793.1			WP_304615793.1		WP_050461453.1
		HVV42023.1			HVV42023.1		HEX4918846.1
		EMD3017052.1			EMD3017052.1		WP_264571267.1
		WP_183190710.1			WP_183190710.1		MBV1777193.1
		HVR55121.1			HVR55121.1		WP_209308776.1
		WP_395673424.1			WP_395673424.1		WP_192299760.1
		WP_090610507.1			WP_090610507.1		WP_325059218.1
		WP_248304551.1			WP_248304551.1		WP_256666000.1
		MDO5639395.1			MDO5639395.1		WP_174149164.1
		WP_088560663.1			WP_088560663.1		WP_203110654.1
		WP_036762549.1			WP_036762549.1		HSI44922.1
		WP_176623253.1			WP_176623253.1		WP_260019393.1
		HWL04177.1			HWL04177.1		BCH61969.1
		WP_271883343.1			WP_271883343.1		PZQ64290.1
		WP_198880267.1			WP_198880267.1		KAB2901617.1
		WP_377265805.1			WP_377265805.1		WP_325775865.1
		WP_183423327.1			WP_183423327.1		WP_120430481.1
		WP_185984276.1			WP_185984276.1		MEE4361567.1
		WP_307268680.1			WP_307268680.1		TAL73697.1
		WP_188714534.1			WP_188714534.1		WP_187716733.1
		WP_343315134.1			WP_343315134.1		WP_097079981.1
		WP_122110636.1			WP_122110636.1		WP_374408938.1
		WP_336462575.1			WP_336462575.1		MES2719572.1
		WP_290201228.1			WP_290201228.1		WP_294092717.1
		MBA4799220.1			MBA4799220.1		WP_343596236.1
		WP_275105060.1			WP_275105060.1		WP_352887693.1
		WP_293859487.1			WP_293859487.1		WP_228149576.1
		WP_205028033.1			WP_205028033.1		WP_211139259.1
		WP_119399771.1			WP_119399771.1		MBW7901773.1
		MEM9429332.1			MEM9429332.1		WP_115074009.1
		WP_092523527.1			WP_092523527.1		MBK6656933.1
		WP_149329183.1			WP_149329183.1		WP_118864813.1
		MBP8931120.1			MBP8931120.1		HMM77275.1
		WP_101754465.1			WP_101754465.1		WP_374248636.1
		WP_120325985.1			WP_120325985.1		WP_263263174.1
		WP_182510926.1			WP_182510926.1		WP_095678055.1
		WP_132924019.1			WP_132924019.1		HKE92777.1
		WP_234286394.1			WP_234286394.1		WP_278738277.1
		WP_271114745.1			WP_271114745.1		WP_029012706.1
		WP_119897266.1			WP_119897266.1		WP_234084188.1
		WP_303362511.1			WP_303362511.1		WP_023952734.1
		WP_093002358.1			WP_093002358.1		WP_159911618.1
		WP_269292276.1			WP_269292276.1		WP_228487973.1
		MDN3711249.1			MDN3711249.1		WP_227181384.1
		WP_407001596.1			WP_407001596.1		WP_184303959.1
		WP_090521421.1			WP_090521421.1		WP_305289537.1
		WP_126485698.1			WP_126485698.1		MEG0919894.1
		NNC22583.1			NNC22583.1		WP_240311122.1
		WP_114195789.1			WP_114195789.1		MEM1020267.1
		MES2452552.1			MES2452552.1		WP_336930860.1
		WP_352409620.1			WP_352409620.1		MBU0854721.1
		WP_110814986.1			WP_110814986.1		WP_127557794.1
		HEY5759660.1			HEY5759660.1		WP_267249965.1
		WP_289721523.1			WP_289721523.1		WP_155433322.1
		WP_150437581.1			WP_150437581.1		WP_208402878.1
		WP_332304941.1			WP_332304941.1		WP_111875418.1
		WP_252755032.1			WP_252755032.1		WP_291229916.1
		MBC7832759.1			MBC7832759.1		WP_407035805.1
		WP_136683419.1			WP_136683419.1		HZU62904.1
		WP_136637119.1			WP_136637119.1		WP_254484856.1
		WP_291408777.1			WP_291408777.1		WP_165260927.1
		WP_155094442.1			WP_155094442.1		WP_163261175.1
		WP_127558191.1			WP_127558191.1		WP_290522275.1
		WP_106746446.1			WP_106746446.1		WP_190281542.1
		MEL6466212.1			MEL6466212.1		WP_298023832.1
		WP_374469865.1			WP_374469865.1		HEX8257472.1
		WP_171797987.1			WP_171797987.1		HET8899031.1
		NHZ90814.1			NHZ90814.1		WP_340347439.1
		WP_160894831.1			WP_160894831.1		MBL3520526.1
		MDR0902751.1			MDR0902751.1		WP_292630322.1
		WP_276232210.1			WP_276232210.1		WP_235077702.1
		WP_092185822.1			WP_092185822.1		WP_127744312.1
		WP_306830966.1			WP_306830966.1		MEZ0317682.1
		WP_349295324.1			WP_349295324.1		MBP7782965.1
		WP_284391300.1			WP_284391300.1		HPA01362.1
		WP_369340423.1			WP_369340423.1		WP_250134908.1
		WP_314262174.1			WP_314262174.1		WP_297143905.1
		WP_271976337.1			WP_271976337.1		WP_302713854.1
		WP_240558475.1			WP_240558475.1		WP_216322048.1
		WP_026739668.1			WP_026739668.1		WP_228212703.1
		MBX3553638.1			MBX3553638.1		HTU12221.1
		HEY0212958.1			HEY0212958.1		WP_342658787.1
		MET0313437.1			MET0313437.1		MBT0668024.1
		WP_235859752.1			WP_235859752.1		WP_169145756.1
		WP_075181048.1			WP_075181048.1		WP_120374129.1
		WP_110686813.1			WP_110686813.1		WP_183791279.1
		WP_182084149.1			WP_182084149.1		WP_091906512.1
		WP_192337762.1			WP_192337762.1		WP_251926256.1
		WP_374803890.1			WP_374803890.1		WP_226458431.1
		WP_398482156.1			WP_398482156.1		WP_329640500.1
		WP_277807367.1			WP_277807367.1		WP_282235482.1
		WP_161342370.1			WP_161342370.1		WP_266152770.1
		MDE1174265.1			MDE1174265.1		WP_240002347.1
		WP_240722293.1			WP_240722293.1		WP_370335124.1
		WP_304620110.1			WP_304620110.1		WP_256582190.1
		WP_149892098.1			WP_149892098.1		MEM8861267.1
		WP_197053765.1			WP_197053765.1		WP_139755803.1
		WP_230660976.1			WP_230660976.1		WP_374388457.1
		MCQ8278789.1			MCQ8278789.1		WP_308320310.1
		WP_212635406.1			WP_212635406.1		MDF2572390.1
		WP_010139985.1			WP_010139985.1		MDE2406278.1
		MEM8957571.1			MEM8957571.1		WP_114468500.1
		WP_363799758.1			WP_363799758.1		MEQ9823660.1
		WP_347534652.1			WP_347534652.1		WP_077035288.1
		MBW9089500.1			MBW9089500.1		MBT9494319.1
		MBN9525214.1			MBN9525214.1		MEM7506193.1
		WP_318999534.1			WP_318999534.1		WP_293620045.1
		WP_323337594.1			WP_323337594.1		MBX3479337.1
		WP_245848489.1			WP_245848489.1		WP_151868621.1
		WP_081035954.1			WP_081035954.1		HET7299622.1
		WP_205295201.1			WP_205295201.1		WP_336061332.1
		WP_317377145.1			WP_317377145.1		MDX1588282.1
		WP_016855479.1			WP_016855479.1		WP_297180898.1
		WP_138577723.1			WP_138577723.1		WP_208020481.1
		WP_182669517.1			WP_182669517.1		WP_346327477.1
		WP_263804753.1			WP_263804753.1		HVY07443.1
		WP_208726010.1			WP_208726010.1		WP_233145188.1
		XDZ52288.1			XDZ52288.1		WP_353177016.1
		WP_405261251.1			WP_405261251.1		MBI3102881.1
		WP_126976405.1			WP_126976405.1		WP_185663781.1
		WP_390260310.1			WP_390260310.1		WP_146951613.1
		MEM1431942.1			MEM1431942.1		WP_051237075.1
		MDX1570699.1			MDX1570699.1		WP_379141646.1
		WP_133817778.1			WP_133817778.1		MDE1893446.1
		MBX3694513.1			MBX3694513.1		WP_368643701.1
		WP_132290734.1			WP_132290734.1		WP_339588059.1
		WP_104417450.1			WP_104417450.1		WP_224784756.1
		MBV8874982.1			MBV8874982.1		MFA7554168.1
		WP_325340859.1			WP_325340859.1		WP_314631029.1
		WP_186332257.1			WP_186332257.1		WP_280011460.1
		WP_206940381.1			WP_206940381.1		HSD39748.1
		WP_291621110.1			WP_291621110.1		WP_130272080.1
		MEM9011737.1			MEM9011737.1		WP_141287458.1
		WP_139660614.1			WP_139660614.1		WP_149332856.1
		WP_252169034.1			WP_252169034.1		WP_077531027.1
		WP_371348597.1			WP_371348597.1		WP_022697464.1
		WP_326535897.1			WP_326535897.1		WP_017446026.1
		HVK51416.1			HVK51416.1		HMH87199.1
		WP_173632174.1			WP_173632174.1		WP_324814645.1
		WP_192491595.1			WP_192491595.1		WP_331346175.1
		WP_373976172.1			WP_373976172.1		ODU60295.1
		WP_219018774.1			WP_219018774.1		WP_290590559.1
		WP_277363808.1			WP_277363808.1		WP_156872032.1
		WP_185961903.1			WP_185961903.1		WP_193182312.1
		WP_339110092.1			WP_339110092.1		HET8597081.1
		WP_051304858.1			WP_051304858.1		WP_123639325.1
		WP_139663039.1			WP_139663039.1		MEM8917799.1
		WP_316974194.1			WP_316974194.1		WP_368049688.1
		WP_304878493.1			WP_304878493.1		WP_201676683.1
		WP_088633959.1			WP_088633959.1		MCB2073783.1
		MCX8255944.1			MCX8255944.1		MDO8289507.1
		WP_129763418.1			WP_129763418.1		WP_223469809.1
		WP_028974152.1			WP_028974152.1		MDQ7990524.1
		WP_167448475.1			WP_167448475.1		QHD06960.1
		WP_264652048.1			WP_264652048.1		WP_086434576.1
		WP_100942462.1			WP_100942462.1		HUD29019.1
		WP_197580435.1			WP_197580435.1		WP_167170561.1
		MBL3672618.1			MBL3672618.1		WP_353248449.1
		WP_233149351.1			WP_233149351.1		WP_188054312.1
		WP_261434333.1			WP_261434333.1		WP_019924260.1
		WP_026784694.1			WP_026784694.1		WP_102648709.1
		WP_240517450.1			WP_240517450.1		WP_303085261.1
		WP_194134472.1			WP_194134472.1		HEY1484079.1
		WP_128270923.1			WP_128270923.1		WP_130303663.1
		MEM7289404.1			MEM7289404.1		WP_231806710.1
		WP_171834444.1			WP_171834444.1		MDY0055477.1
		WP_085847002.1			WP_085847002.1		TQK08878.1
		WP_109463763.1			WP_109463763.1		WP_120402582.1
		WP_099867406.1			WP_099867406.1		WP_345251550.1
		WP_149890682.1			WP_149890682.1		MEO7067381.1
		BDO38890.1			BDO38890.1		MEM9603460.1
		WP_162783584.1			WP_162783584.1		MDB6062238.1
		WP_084982055.1			WP_084982055.1		MBA4750653.1
		HET7371054.1			HET7371054.1		WP_051640481.1
		WP_200390455.1			WP_200390455.1		MBK6705955.1
		WP_207613100.1			WP_207613100.1		WP_081408643.1
		WP_113916146.1			WP_113916146.1		MAQ65096.1
		WP_018632529.1			WP_018632529.1		WP_082190282.1
		WP_282585558.1			WP_282585558.1		WP_086212436.1
		WP_131669852.1			WP_131669852.1		WP_114845701.1
		MEO0622165.1			MEO0622165.1		WP_303088630.1
		WP_257767921.1			WP_257767921.1		WP_093136564.1
		MEL6511829.1			MEL6511829.1		WP_315762636.1
		WP_201797416.1			WP_201797416.1		WP_337189096.1
		WP_235774415.1			WP_235774415.1		WP_166222169.1
		MDQ3773791.1			MDQ3773791.1		WP_262463585.1
		WP_394602162.1			WP_394602162.1		WP_227515706.1
		WP_187830034.1			WP_187830034.1		KAF0094834.1
		WP_207142157.1			WP_207142157.1		WP_200905668.1
		PZO67322.1			PZO67322.1		WP_322542724.1
		WP_312366074.1			WP_312366074.1		WP_291373918.1
		WP_305290943.1			WP_305290943.1		WP_263462750.1
		WP_181704903.1			WP_181704903.1		WP_375455851.1
		WP_215781749.1			WP_215781749.1		WP_239171278.1
		WP_296201991.1			WP_296201991.1		WP_395327454.1
		MES2259413.1			MES2259413.1		HTF94557.1
		WP_331119337.1			WP_331119337.1		WP_316453092.1
		WP_131669855.1			WP_131669855.1		WP_110649581.1
		MDO5103945.1			MDO5103945.1		MCG8317208.1
		WP_275642093.1			WP_275642093.1		GBR53645.1
		MBP6117448.1			MBP6117448.1		WP_162925912.1
		MEM8685926.1			MEM8685926.1		WP_169422814.1
		WP_332616273.1			WP_332616273.1		WP_180123967.1
		MCA1975166.1			MCA1975166.1		WP_407996023.1
		WP_094842837.1			WP_094842837.1		WP_218352890.1
		WP_377592972.1			WP_377592972.1		MBN8728113.1
		WP_058835245.1			WP_058835245.1		WP_266129612.1
		WP_367192841.1			WP_367192841.1		WP_295996977.1
		WP_200643316.1			WP_200643316.1		HIV70380.1
		WP_168197810.1			WP_168197810.1		HEX7338844.1
		WP_266180531.1			WP_266180531.1		WP_290360367.1
		WP_260929447.1			WP_260929447.1		HEX5788186.1
		WP_151431400.1			WP_151431400.1		WP_370877628.1
		WP_084305855.1			WP_084305855.1		WP_096036745.1
		WP_083331895.1			WP_083331895.1		HEX8812092.1
		MEM1160353.1			MEM1160353.1		WP_274754857.1
		MEP9075264.1			MEP9075264.1		WP_339676063.1
		QSX74041.1			QSX74041.1		WP_066093839.1
		WP_188610070.1			WP_188610070.1		WP_195772259.1
		WP_077529593.1			WP_077529593.1		WP_312486741.1
		WP_168810319.1			WP_168810319.1		BDE73173.1
		WP_183210318.1			WP_183210318.1		WP_183615875.1
		MEM9633664.1			MEM9633664.1		HMN81246.1
		WP_108548587.1			WP_108548587.1		WP_314551509.1
		WP_172422352.1			WP_172422352.1		HET9047568.1
		WP_133036967.1			WP_133036967.1		WP_382232636.1
		WP_256020338.1			WP_256020338.1		WP_184019100.1
		WP_337273011.1			WP_337273011.1		WP_366957977.1
		MCF7964675.1			MCF7964675.1		WP_259168809.1
		MEM9582885.1			MEM9582885.1		WP_226771991.1
		WP_194095134.1			WP_194095134.1		WP_129384010.1
		MEM1048986.1			MEM1048986.1		WP_029685900.1
		MCT6880604.1			MCT6880604.1		WP_222206302.1
		WP_309746562.1			WP_309746562.1		MEO5685783.1
		WP_210528705.1			WP_210528705.1		MBV8604812.1
		WP_159588355.1			WP_159588355.1		MDF2599367.1
		MDQ3773505.1			MDQ3773505.1		WP_233716624.1
		WP_155524600.1			WP_155524600.1		WP_082780853.1
		WP_192117148.1			WP_192117148.1		WP_187596706.1
		WP_236020287.1			WP_236020287.1		WP_224040174.1
		WP_306830188.1			WP_306830188.1		WP_018411362.1
		WP_153488924.1			WP_153488924.1		MET0312465.1
		MCX7206833.1			MCX7206833.1		WP_331942590.1
		WP_207143099.1			WP_207143099.1		MBM1196940.1
		WP_207142149.1			WP_207142149.1		WP_097078539.1
		WP_157137971.1			WP_157137971.1		MBS1155873.1
		WP_372054367.1			WP_372054367.1		WP_206684268.1
		WP_367194910.1			WP_367194910.1		MBL8406053.1
		KND18113.1			KND18113.1		MDO9404134.1
		MET0403874.1			MET0403874.1		WP_305174328.1
		WP_243975020.1			WP_243975020.1		ENX54842.1
		WP_402698113.1			WP_402698113.1		WP_109079358.1
		HKL51868.1			HKL51868.1		WP_280549552.1
		WP_256803803.1			WP_256803803.1		HEY1846349.1
		WP_379648841.1			WP_379648841.1		MET0331085.1
		WP_340277803.1			WP_340277803.1		WP_113753589.1
		WP_251089593.1			WP_251089593.1		WP_086465229.1
		WP_208723940.1			WP_208723940.1		WP_082117286.1
		WP_206940379.1			WP_206940379.1		WP_325583463.1
		WP_372053992.1			WP_372053992.1		WP_395029000.1
		WP_131358866.1			WP_131358866.1		WP_315233116.1
		WP_346516123.1			WP_346516123.1		WP_335610328.1
		WP_390277491.1			WP_390277491.1		WP_325536423.1
		MBV8648156.1			MBV8648156.1		MBJ7263474.1
		WP_320271073.1			WP_320271073.1		MBN9087874.1
		NVP57014.1			NVP57014.1		MBL4742066.1
		MBN8872360.1			MBN8872360.1		HRO59834.1
		MEO6103690.1			MEO6103690.1		WP_087621171.1
		WP_251779574.1			WP_251779574.1		MDO4222797.1
		WP_204223982.1			WP_204223982.1		WP_292440534.1
		WP_363505823.1			WP_363505823.1		WP_267144599.1
		WP_111358823.1			WP_111358823.1		WP_229828012.1
		WP_312794020.1			WP_312794020.1		WP_241554648.1
		WP_367193935.1			WP_367193935.1		WP_350193092.1
		WP_189507029.1			WP_189507029.1		WP_091534764.1
		MDF1790774.1			MDF1790774.1		WP_143074073.1
		WP_189534736.1			WP_189534736.1		HEU0198018.1
		WP_188575540.1			WP_188575540.1		WP_265270409.1
		MEM9630968.1			MEM9630968.1		WP_380855319.1
		WP_184263934.1			WP_184263934.1		WP_293215611.1
		WP_240804381.1			WP_240804381.1		WP_161133516.1
		WP_085584766.1			WP_085584766.1		WP_137312080.1
		WP_133678170.1			WP_133678170.1		HEY6513342.1
		WP_172362314.1			WP_172362314.1		WP_257844667.1
		MDQ1231496.1			MDQ1231496.1		WP_181118956.1
		MET0351702.1			MET0351702.1		WP_319742711.1
		WP_211877269.1			WP_211877269.1		WP_091905856.1
		WP_307139924.1			WP_307139924.1		KAF1046853.1
		WP_193016338.1			WP_193016338.1		WP_139852479.1
		WP_332940982.1			WP_332940982.1		WP_160553835.1
		HEY0230811.1			HEY0230811.1		HWK71256.1
		WP_088344540.1			WP_088344540.1		MET0535855.1
		WP_213668032.1			WP_213668032.1		WP_323024390.1
		CAH0352360.1			CAH0352360.1		WP_312514724.1
		WP_245875571.1			WP_245875571.1		WP_265405683.1
		WP_203097590.1			WP_203097590.1		WP_289886775.1
		WP_140826752.1			WP_140826752.1		WP_154361853.1
		WP_110754067.1			WP_110754067.1		MBO1077787.1
		WP_298376141.1			WP_298376141.1		MBU0725299.1
		WP_307657429.1			WP_307657429.1		WP_085751279.1
		MEJ0020306.1			MEJ0020306.1		WP_270150018.1
		WP_198884667.1			WP_198884667.1		WP_136250953.1
		HEY0185244.1			HEY0185244.1		WP_277094287.1
		WP_342073534.1			WP_342073534.1		WP_082221419.1
		WP_393995027.1			WP_393995027.1		WP_227180707.1
		WP_176623034.1			WP_176623034.1		WP_034297304.1
		ELX08678.1			ELX08678.1		WP_082487976.1
		WP_398468680.1			WP_398468680.1		WP_320424769.1
		MBN2606769.1			MBN2606769.1		MBU0749815.1
		WP_369805742.1			WP_369805742.1		WP_068711410.1
		HYG86783.1			HYG86783.1		WP_244982620.1
		WP_333826616.1			WP_333826616.1		MDX5362956.1
		WP_297200342.1			WP_297200342.1		WP_121938086.1
		WP_342905338.1			WP_342905338.1		MEQ8233214.1
		WP_250015889.1			WP_250015889.1		WP_296566174.1
		WP_244874072.1			WP_244874072.1		WP_068640505.1
		WP_206938821.1			WP_206938821.1		MBL8657738.1
		MDX3928192.1			MDX3928192.1		AUG51482.1
		WP_337185625.1			WP_337185625.1		HEY0946687.1
		WP_024007134.1			WP_024007134.1		WP_395146018.1
		WP_291240604.1			WP_291240604.1		WP_369314808.1
		WP_375687144.1			WP_375687144.1		WP_165857026.1
		MDF5807146.1			MDF5807146.1		WP_354408258.1
		WP_313665849.1			WP_313665849.1		WP_188394436.1
		WP_271462776.1			WP_271462776.1		WP_183549590.1
		WP_296101361.1			WP_296101361.1		MBU2167874.1
		WP_298014149.1			WP_298014149.1		WP_226637835.1
		WP_386705917.1			WP_386705917.1		WP_226071371.1
		WP_213985754.1			WP_213985754.1		WP_332078906.1
		WP_199091048.1			WP_199091048.1		WP_086077620.1
		MCQ8279781.1			MCQ8279781.1		WP_312516352.1
		WP_209736892.1			WP_209736892.1		WP_220432153.1
		WP_311851664.1			WP_311851664.1		WP_184509937.1
		MET3857231.1			MET3857231.1		WP_167446544.1
		WP_206174650.1			WP_206174650.1		MCR5866255.1
		WGF89121.1			WGF89121.1		MBP7564434.1
		WP_319520670.1			WP_319520670.1		WP_263962104.1
		HTO57091.1			HTO57091.1		WP_123349596.1
		WP_111069716.1			WP_111069716.1		MDP0499068.1
		MCA1974535.1			MCA1974535.1		WP_345865031.1
		WP_373968858.1			WP_373968858.1		WP_275680854.1
		HWV17362.1			HWV17362.1		WP_298916035.1
		WP_191319963.1			WP_191319963.1		MDR2637615.1
		WP_353176262.1			WP_353176262.1		WP_286610592.1
		WP_157944638.1			WP_157944638.1		MEM1052553.1
		WP_215566830.1			WP_215566830.1		MDO4230530.1
		WP_224564505.1			WP_224564505.1		MCU4337823.1
		WP_244644207.1			WP_244644207.1		WP_091911731.1
		WP_266122290.1			WP_266122290.1		WP_077313889.1
		WP_189490058.1			WP_189490058.1		MBC7394390.1
		MDR1010761.1			MDR1010761.1		WP_091906510.1
		WP_060433791.1			WP_060433791.1		MBS1228950.1
		WP_349039380.1			WP_349039380.1		MEO8810296.1
		WP_373785761.1			WP_373785761.1		MEH3085073.1
		WP_224002877.1			WP_224002877.1		MFN0039179.1
		WP_338329999.1			WP_338329999.1		MCD6077522.1
		WP_129149332.1			WP_129149332.1		WP_136961510.1
		WP_091703860.1			WP_091703860.1		WP_283443514.1
		WP_091917403.1			WP_091917403.1		WP_086079432.1
		WP_350042878.1			WP_350042878.1		AYY73045.1
		WP_256017683.1			WP_256017683.1		HEY8977808.1
		WP_392389205.1			WP_392389205.1		TXI84061.1
		WP_324183089.1			WP_324183089.1		WP_267849596.1
		WP_111467829.1			WP_111467829.1		WP_104934708.1
		WP_272768810.1			WP_272768810.1		HET7203687.1
		MET0268402.1			MET0268402.1		WP_152367603.1
		USX23006.1			USX23006.1		WP_330908694.1
		MCV6576855.1			MCV6576855.1		WP_320166416.1
		MDR3516000.1			MDR3516000.1		WP_298070024.1
		WP_051362199.1			WP_051362199.1		WP_329740769.1
		WP_151718822.1			WP_151718822.1		WP_325347479.1
		RWD93909.1			RWD93909.1		WP_211851482.1
		MBU2570253.1			MBU2570253.1		WP_161137685.1
		MDR3397640.1			MDR3397640.1		HVW70821.1
		WP_379599498.1			WP_379599498.1		WP_019672711.1
		WP_092498923.1			WP_092498923.1		WP_028357262.1
		MDO9104471.1			MDO9104471.1		WP_156678115.1
		WP_319845067.1			WP_319845067.1		WP_315386046.1
		MBN9031937.1			MBN9031937.1		WP_017458697.1
		WP_226920328.1			WP_226920328.1		WP_227875937.1
		WP_106774602.1			WP_106774602.1		WP_226881360.1
		WP_203424390.1			WP_203424390.1		WP_201649446.1
		HML94093.1			HML94093.1		WP_148816175.1
		WP_179589110.1			WP_179589110.1		WP_377028392.1
		WP_312474622.1			WP_312474622.1		WP_149312520.1
		WP_373796363.1			WP_373796363.1		HEU0276282.1
		WP_392563700.1			WP_392563700.1		WP_160791288.1
		WP_280776252.1			WP_280776252.1		WP_332721435.1
		WP_200882625.1			WP_200882625.1		WP_299999071.1
		WP_278876737.1			WP_278876737.1		WP_147934170.1
		CAH1677398.1			CAH1677398.1		TEA79909.1
		WP_350039872.1			WP_350039872.1		WP_286526707.1
		WP_184145024.1			WP_184145024.1		MEO5813263.1
		WP_267845207.1			WP_267845207.1		WP_188695109.1
		WP_283525438.1			WP_283525438.1		WP_284089212.1
		WP_348601252.1			WP_348601252.1		MBN9411160.1
		MEM8700666.1			MEM8700666.1		WP_077669644.1
		MCL6707762.1			MCL6707762.1		WP_312731846.1
		WP_272791120.1			WP_272791120.1		WP_188866848.1
		WP_252928851.1			WP_252928851.1		WP_225203362.1
		WP_322326198.1			WP_322326198.1		WP_084110325.1
		WP_235855860.1			WP_235855860.1		WP_308974519.1
		WP_237477343.1			WP_237477343.1		MET0270663.1
		MEC9433801.1			MEC9433801.1		MBL0914066.1
		WP_220325214.1			WP_220325214.1		MEE7547888.1
		WP_324185081.1			WP_324185081.1		MEK9824748.1
		WP_209948395.1			WP_209948395.1		TIY10703.1
		WP_122102055.1			WP_122102055.1		MFA5495774.1
		WP_090677309.1			WP_090677309.1		NUT17088.1
		MES2664456.1			MES2664456.1		BFO09855.1
		MBO6834673.1			MBO6834673.1		HWT72869.1
		WP_257716888.1			WP_257716888.1		MDX1556752.1
		WP_331614929.1			WP_331614929.1		MBS0319851.1
		MDE1174709.1			MDE1174709.1		WP_111388491.1
		WP_313029948.1			WP_313029948.1		WP_143023717.1
		WP_203330651.1			WP_203330651.1
		WP_076970058.1			WP_076970058.1
		WP_083671236.1			WP_083671236.1
		WP_078000771.1			WP_078000771.1
		WP_105733731.1			WP_105733731.1
		WP_130151888.1			WP_130151888.1
		MET0377007.1			MET0377007.1
		WP_216187126.1			WP_216187126.1
		EEQ18840.1			EEQ18840.1
		KAF1051238.1			KAF1051238.1
		WP_213989432.1			WP_213989432.1
		WP_166300434.1			WP_166300434.1
		WP_257318106.1			WP_257318106.1
		WP_271136138.1			WP_271136138.1
		MCR6646017.1			MCR6646017.1
		WP_250946092.1			WP_250946092.1
		MBP2167284.1			MBP2167284.1
		WP_158876521.1			WP_158876521.1
		MBX7120637.1			MBX7120637.1
		WP_341675473.1			WP_341675473.1
		MBX3629115.1			MBX3629115.1
		WP_307429110.1			WP_307429110.1
		WP_107789694.1			WP_107789694.1
		WP_209207590.1			WP_209207590.1
		WP_330918430.1			WP_330918430.1
		MCM2473331.1			MCM2473331.1
		WP_283193111.1			WP_283193111.1
		WP_121085248.1			WP_121085248.1
		MBK0097435.1			MBK0097435.1
		WP_101291295.1			WP_101291295.1
		HEY4250530.1			HEY4250530.1
		MBY0333838.1			MBY0333838.1
		WP_043366885.1			WP_043366885.1
		WP_245195706.1			WP_245195706.1
		WP_246436314.1			WP_246436314.1
		WP_094817128.1			WP_094817128.1
		WP_289721406.1			WP_289721406.1
		WP_188909872.1			WP_188909872.1
		HML94089.1			HML94089.1
		WP_310094553.1			WP_310094553.1
		WP_245411791.1			WP_245411791.1
		WP_147197849.1			WP_147197849.1
		WP_189500785.1			WP_189500785.1
		WP_245283081.1			WP_245283081.1
		MBK0000436.1			MBK0000436.1
		WP_218455495.1			WP_218455495.1
		WP_150971754.1			WP_150971754.1
		WP_174170302.1			WP_174170302.1
		WP_348998518.1			WP_348998518.1
		WP_158243126.1			WP_158243126.1
		WP_310755534.1			WP_310755534.1
		WP_379596409.1			WP_379596409.1
		WP_159719029.1			WP_159719029.1
		WP_409373286.1			WP_409373286.1
		MBE9607442.1			MBE9607442.1
		HFS0158571.1			HFS0158571.1
		HLS82776.1			HLS82776.1
		WP_327512137.1			WP_327512137.1
		WP_348348952.1			WP_348348952.1
		WP_067758254.1			WP_067758254.1
		WP_122226834.1			WP_122226834.1
		WP_262078298.1			WP_262078298.1
		WP_156386739.1			WP_156386739.1
		WP_121172976.1			WP_121172976.1
		WP_248097952.1			WP_248097952.1
		KPU92363.1			KPU92363.1
		WP_317212237.1			WP_317212237.1
		WP_271205275.1			WP_271205275.1
		WP_301260438.1			WP_301260438.1
		WP_353937408.1			WP_353937408.1
		WP_242679799.1			WP_242679799.1
		MBX9828422.1			MBX9828422.1
		MBB51933.1			MBB51933.1
		MBO1903940.1			MBO1903940.1
		HAV74085.1			HAV74085.1
		WP_082980227.1			WP_082980227.1
		WP_167304894.1			WP_167304894.1
		MCG8561002.1			MCG8561002.1
		MET0258760.1			MET0258760.1
		MBN9559330.1			MBN9559330.1
		MDB6061579.1			MDB6061579.1
		WP_245214441.1			WP_245214441.1
		QJW55338.1			QJW55338.1
		MBN8842207.1			MBN8842207.1
		WP_319934110.1			WP_319934110.1
		WP_146035738.1			WP_146035738.1
		MBE9606764.1			MBE9606764.1
		WP_309955179.1			WP_309955179.1
		MBS0224292.1			MBS0224292.1
		WP_249976281.1			WP_249976281.1
		WP_293214931.1			WP_293214931.1
		MCL4715583.1			MCL4715583.1
		WP_380691768.1			WP_380691768.1
		WP_372094640.1			WP_372094640.1
		WP_330521164.1			WP_330521164.1
		WP_370640254.1			WP_370640254.1
		MDO4635937.1			MDO4635937.1
		WP_325464342.1			WP_325464342.1
		WP_271834518.1			WP_271834518.1
		WP_128621735.1			WP_128621735.1
		WP_090134598.1			WP_090134598.1
		WP_075758006.1			WP_075758006.1
		GEN25888.1			GEN25888.1
		WP_137154178.1			WP_137154178.1
		WP_109457601.1			WP_109457601.1
		MDC7258038.1			MDC7258038.1
		WP_225596760.1			WP_225596760.1
		HEY9216356.1			HEY9216356.1
		OJT97702.1			OJT97702.1
		WP_245480334.1			WP_245480334.1
		WP_199553296.1			WP_199553296.1
		WP_121645528.1			WP_121645528.1
		WP_167126926.1			WP_167126926.1
		WP_264091226.1			WP_264091226.1
		WP_103975081.1			WP_103975081.1
		WP_315838907.1			WP_315838907.1
		CAH0338689.1			CAH0338689.1
		WP_230451688.1			WP_230451688.1
		WP_249244496.1			WP_249244496.1
		WP_069062184.1			WP_069062184.1
		WP_329713387.1			WP_329713387.1
		WP_161135442.1			WP_161135442.1
		WP_024890740.1			WP_024890740.1
		WP_189608711.1			WP_189608711.1
		MEW5688385.1			MEW5688385.1
		WP_343044831.1			WP_343044831.1
		WP_394018863.1			WP_394018863.1
		HEI6849765.1			HEI6849765.1
		WP_102129266.1			WP_102129266.1
		WP_408377214.1			WP_408377214.1
		WP_091770579.1			WP_091770579.1
		WP_020180191.1			WP_020180191.1
		WP_134761152.1			WP_134761152.1
		MEM8974372.1			MEM8974372.1
		WP_227399109.1			WP_227399109.1
		MBO9643448.1			MBO9643448.1
		WP_135155302.1			WP_135155302.1
		WP_299970395.1			WP_299970395.1
		MEM9637650.1			MEM9637650.1
		WP_371820174.1			WP_371820174.1
		GAA0812523.1			GAA0812523.1
		WP_318652001.1			WP_318652001.1
		RYY89749.1			RYY89749.1
		MCG8694387.1			MCG8694387.1
		CUJ98860.1			CUJ98860.1
		MEM9683242.1			MEM9683242.1
		WP_304051738.1			WP_304051738.1
		HTU13437.1			HTU13437.1
		HTJ02762.1			HTJ02762.1
		WP_328716429.1			WP_328716429.1
		MET0742479.1			MET0742479.1
		KND55421.1			KND55421.1
		WP_350028306.1			WP_350028306.1

## Sheet: FigS1B
PA0151	PA0192	PA0434	FiuA	PA0781	PirA	BtuB	HxuA	PfuA	PA1365	PA1613	FemA	CirA	SppR	PA2070	PA2089	PA2289	OptO	FpvA	FoxA	PA2590	PfeA	PA2911	ActA	HasR	OprC	FecA	FvbA	FpvB	FptA	PiuA	ChtA	PhuR	CntO	PA4897
KPX24022.1	WP_053935749.1	KPF48169.1	BCA26527.1	CEN55147.1	WP_051632682.1	WP_036183932.1	WP_060782881.1	WP_051509540.1	WP_053378679.1	WP_039606312.1	EZP68510.1	WP_068392989.1	WP_022969630.1	BAP42084.1	BAP42084.1	WP_051924545.1	WP_053935749.1	WP_045484656.1	WP_035938980.1	BAP42084.1	WP_051632682.1	CEJ11548.1	WP_042552303.1	OAT53407.1	WP_035268232.1	WP_042552303.1	WP_066817042.1	WP_045484656.1	WP_038410979.1	WP_051597378.1	WP_036752480.1	WP_069084867.1	WP_068386417.1	KPH64553.1
KPX58614.1	OBR52127.1	AMK59249.1	WP_367857328.1	KNZ30739.1	BAP43149.1	KGM54625.1	OAM30557.1	WP_051240028.1	BAU16017.1	SDJ89899.1	KCZ46672.1	WP_073036550.1	KGM55610.1	WP_048848435.1	WP_048848435.1	WP_051240067.1	OBR52127.1	KEZ20931.1	WP_045491602.1	WP_048848435.1	BAP43149.1	WP_048360274.1	KLN54670.1	OBX35930.1	KJU86230.1	KLN54670.1	SCM78461.1	KEZ20931.1	GAD23457.1	WP_036249416.1	GAL31640.1	WP_074865641.1	AOE83640.1	WP_060783725.1
WP_060819218.1	PYB79465.1	ODU10585.1	WP_120994794.1	WP_056902013.1	WP_034614691.1	WP_036209505.1	AOA58493.1	WP_037510746.1	WP_069965490.1	SDS42256.1	GAK34544.1	RAK25926.1	KGM57173.1	WP_048848143.1	WP_048848143.1	WP_043099155.1	PYB79465.1	KFD19167.1	WP_051749843.1	WP_048848143.1	WP_034614691.1	KPW99068.1	WP_058489609.1	SDW29100.1	KOR30584.1	WP_058489609.1	PHM70421.1	KFD19167.1	WP_042553007.1	WP_043357091.1	WP_068999428.1	RMH88238.1	RAI58910.1	WP_067558012.1
OCX21869.1	ROH84541.1	OON64035.1	WP_397451016.1	WP_067109587.1	WP_052453228.1	ALP52896.1	WP_072427800.1	WP_019369611.1	BAW97801.1	PTU73609.1	WP_051672316.1	THT98752.1	WP_048409644.1	AEH63557.1	AEH63557.1	WP_054581993.1	ROH84541.1	KGD89435.1	WP_034791564.1	AEH63557.1	WP_052453228.1	WP_068461212.1	PHS70305.1	SFP05968.1	KOR32760.1	PHS70305.1	MBB96665.1	KGD89435.1	KPX38398.1	WP_045831236.1	PZQ17889.1	NLY14709.1	TNC14547.1	WP_075962855.1
SDE91884.1	ROH88084.1	OQW69408.1	KXE43126.1	OGA99420.1	WP_048636360.1	WP_068091780.1	PHV02964.1	WP_067646509.1	WP_073548686.1	TWC64369.1	KEQ00232.1	NYT80315.1	WP_062535795.1	WP_054017838.1	WP_054017838.1	KQM78162.1	ROH88084.1	WP_034892052.1	WP_032632016.1	WP_054017838.1	WP_048636360.1	SBT25704.1	PJK08834.1	OUC54446.1	WP_057656614.1	PJK08834.1	WP_075784345.1	WP_034892052.1	WP_060764305.1	AKH99407.1	WP_028499778.1	WP_037014866.1	VVN67090.1	OHX13619.1
SEP25410.1	TXD77339.1	PBJ84079.1	WP_196931980.1	SDV46251.1	WP_066012722.1	SDY17163.1	PTQ74218.1	WP_069205059.1	OKH37944.1	TVP88780.1	AIJ08823.1	WP_023950641.1	WP_053939607.1	WP_054020463.1	WP_054020463.1	WP_055827058.1	TXD77339.1	AJG23747.1	WP_033080396.1	WP_054020463.1	WP_066012722.1	SDO86497.1	SQK77468.1	PKP94619.1	WP_066918312.1	SQK77468.1	QEN85524.1	AJG23747.1	WP_067553361.1	WP_047995077.1	RMS65455.1	MDZ4386982.1	WP_015277644.1	PHV02135.1
SEQ83728.1	MRW89680.1	PIF89202.1	WP_037030573.1	SMC23874.1	WP_070069598.1	SEL47595.1	PZE12323.1	SDW82777.1	BAZ37909.1	HDZ57192.1	AIR90870.1	MCR3867173.1	WP_056105054.1	KNZ34255.1	KNZ34255.1	WP_056669555.1	MRW89680.1	WP_046998931.1	WP_036522343.1	KNZ34255.1	WP_070069598.1	SEO04475.1	RMT83370.1	TBU86875.1	WP_068390182.1	RMT83370.1	MTH98345.1	WP_046998931.1	WP_067556095.1	WP_056096512.1	RQO64093.1	WP_187670301.1	WP_023272438.1	SUD89963.1
WP_073131953.1	MUI11769.1	PPD04922.1	WP_258636312.1	ASM77477.1	SDV47074.1	SFU29269.1	RMP07165.1	SEQ46466.1	MAC47417.1	WP_093473875.1	WP_038020604.1	HLV28271.1	WP_056881176.1	WP_052234169.1	WP_052234169.1	WP_057648439.1	MUI11769.1	ALH79910.1	CEJ14978.1	WP_052234169.1	SDV47074.1	OJW57615.1	TCM64392.1	TCV09059.1	WP_067731389.1	TCM64392.1	QPS09850.1	ALH79910.1	WP_067558760.1	WP_056713795.1	RQO70489.1	WP_195778590.1	ENV84747.1	RQO60478.1
SNQ28321.1	WP_021012438.1	PWB95524.1	WP_225839911.1	OYT91245.1	WP_073355277.1	WP_028462565.1	TCM69762.1	WP_072598857.1	PSJ43742.1	WP_394243166.1	WP_046998421.1	WP_109922946.1	WP_057918116.1	WP_056158469.1	WP_056158469.1	KPK14849.1	WP_021012438.1	WP_055102698.1	CEJ15503.1	WP_056158469.1	WP_073355277.1	OJY71161.1	QDO97778.1	TVP52148.1	WP_067557982.1	QDO97778.1	WP_037236394.1	WP_055102698.1	WP_066521868.1	KQZ61684.1	MXV38084.1	WP_108099989.1	WP_079745374.1	TCM71043.1
SNT35542.1	MCR3834508.1	HAZ61664.1		PKO25429.1	WP_073356028.1	WP_076584651.1	VVM55650.1	WP_075151356.1	PSM46721.1	WP_347426204.1	KPF89366.1	WP_331157769.1	ALV06978.1	WP_057153504.1	WP_057153504.1	WP_068386971.1	MCR3834508.1	WP_056151933.1	CEJ14804.1	WP_057153504.1	WP_073356028.1	OOO02326.1	VED51773.1	QLF92755.1	OAT48767.1	VED51773.1	GGF50213.1	WP_056151933.1	WP_073101296.1	WP_056382171.1	QKS25948.1	WP_400170580.1	WP_238183845.1	CAQ47301.1
OWY30550.1	WP_108097669.1	RMQ47763.1		PKO44670.1	WP_073356544.1	PCH61012.1	EGY53597.1	OJY61893.1	PSO48255.1	NQD92966.1	KPP81254.1	WP_200683888.1	AMJ56009.1	WP_067614031.1	WP_067614031.1	WP_067650444.1	WP_108097669.1	WP_055999171.1	AJD50449.1	WP_067614031.1	WP_073356544.1	OWJ77121.1	WP_226106930.1	WP_008374618.1	WP_067032064.1	WP_226106930.1	WP_005671832.1	WP_055999171.1	WP_075122579.1	GAJ34698.1	EDM68068.1	WP_151703355.1	KPX65148.1	WP_014402753.1
PFH11242.1	WP_190416965.1	RQO56896.1		PZP28366.1	WP_076575046.1	PIX97766.1	AEV42583.1	WP_077029530.1	PSO49640.1	VUY45646.1	WP_055833244.1	MDY0249597.1	WP_067643929.1	WP_067742854.1	WP_067742854.1	WP_067111074.1	WP_190416965.1	WP_056002104.1	AJD53195.1	WP_067742854.1	WP_076575046.1	OYX29867.1	WP_159914898.1	WP_016657883.1	WP_068996914.1	WP_159914898.1	CCG09237.1	WP_056002104.1	OLS62236.1	KRW62790.1	EEW06224.1	OYT97102.1	WP_178120209.1	WP_271114807.1
PWC80075.1	WP_245217769.1	THJ32292.1		SPS06471.1	WP_076554536.1	PJK09519.1	EPF12832.1	WP_070932502.1	PSP17355.1	WP_251836285.1	KQP00913.1	WP_066687747.1	SEK87159.1	WP_066554996.1	WP_066554996.1	WP_064593684.1	WP_245217769.1	WP_057647337.1	WP_041512944.1	WP_066554996.1	WP_076554536.1	OYX66061.1	WP_130130865.1	WP_353252122.1	WP_070069913.1	WP_130130865.1	WP_020952021.1	WP_057647337.1	WP_075961541.1	WP_061524749.1	WP_013632313.1	WP_160347041.1	WP_331296765.1	WP_368884886.1
SQC93760.1	RYF03075.1	QNP57778.1		RMP06167.1	WP_062501558.1	PKM12356.1	WP_064082593.1	PZN66072.1	PZO18377.1	WP_269817277.1	KQT42309.1	WP_206858460.1	SFL73473.1	AMS33028.1	AMS33028.1	WP_070068482.1	RYF03075.1	WP_049598044.1	WP_045680197.1	AMS33028.1	WP_062501558.1	PTW48159.1	WP_025137020.1	WP_145475883.1	OGI49273.1	WP_025137020.1	ERM01926.1	WP_049598044.1	SNX46308.1	WP_024879664.1	WP_008482426.1	MBA4288851.1	RQI84923.1	WP_166330359.1
HBK46597.1	MER0836455.1	QHE97301.1		RVU47148.1	SMB90443.1	PTR33984.1	WP_012419013.1	PZP23380.1	PWB16264.1	WP_197882494.1	WP_057152848.1	WP_232145692.1	OUR60538.1	WP_064274886.1	WP_064274886.1	OGB25269.1	MER0836455.1	WP_062166403.1	BAQ71579.1	WP_064274886.1	SMB90443.1	BBC71536.1	WP_053899643.1	WP_045844362.1	OGS92046.1	WP_053899643.1	TBV11006.1	WP_062166403.1	PND34183.1	OAI56149.1	BAE16006.1	WP_320572670.1	WP_134723964.1	WP_139853324.1
RUT64392.1	WP_385946625.1	EFF73455.1		GDX58314.1	ATI43559.1	PZN68886.1	WP_273671220.1	TMJ20135.1	AYC33665.1	WP_367180862.1	WP_057153292.1	BBK44317.1	OWR34646.1	OGA36918.1	OGA36918.1	OGT58395.1	WP_385946625.1	WP_068373809.1	KIV71600.1	OGA36918.1	ATI43559.1	GBU17298.1	WP_090449153.1	WP_145531506.1	OGT32845.1	WP_090449153.1	MDE4514260.1	WP_068373809.1	WP_051528749.1	AOH83855.1	WP_021709526.1	WP_258251595.1	WP_353926233.1	HEK1686352.1
TRW99384.1	WP_402892912.1	ABE48807.1		QBK04616.1	AUN36577.1	BBD80700.1	MCW3479059.1	NAW12461.1	HAJ59256.1	WP_353924421.1	WP_056315001.1	WP_231000248.1	PRH81299.1	OGA69307.1	OGA69307.1	OGV72559.1	WP_402892912.1	WP_067553105.1	WP_046172278.1	OGA69307.1	AUN36577.1	RIA19389.1	MDO5103541.1	HDV5963316.1	OGT88311.1	MDO5103541.1	MBA8838928.1	WP_067553105.1	PZQ50032.1	AOY95272.1	WP_025371919.1	WP_023130314.1	MBM7060710.1	WP_068089105.1
VXA55566.1	WP_190417262.1	WP_041099694.1		RYD18203.1	PWW11782.1	HBC58117.1	WP_182122968.1	NWF09936.1	QBE61752.1	WP_241582697.1	WP_056448290.1	WP_321349738.1	PZU30157.1	SDA31960.1	SDA31960.1	OHC65253.1	WP_190417262.1	WP_067554794.1	KMV69472.1	SDA31960.1	PWW11782.1	RUP09971.1	SEP34661.1	WP_145931816.1	OGW25083.1	SEP34661.1	MDY0242383.1	WP_067554794.1	RMQ41939.1	WP_070070620.1	WP_106730126.1	WP_407074076.1	ENV56984.1	WP_320335185.1
QKF49791.1	ASN83634.1	MEI2614962.1		RYZ55254.1	WP_027704757.1	RDD80509.1	KES09647.1	VVP85803.1	TXL63904.1	WP_386366846.1	WP_057639118.1	WP_377004284.1	WP_074551940.1	SEQ41716.1	SEQ41716.1	SDC40464.1	ASN83634.1	WP_067555180.1	WP_053378676.1	SEQ41716.1	WP_027704757.1	TCU77029.1	WP_391570176.1	WP_179113430.1	OHC81580.1	WP_391570176.1	WP_137830816.1	WP_067555180.1	RMQ41941.1	SDC14858.1	WP_077529599.1	MDB6142272.1	WP_324646278.1	XDZ52440.1
QOT81352.1	MDR2165432.1	MBP6530339.1		RYD68317.1	ROR11172.1	HAI93168.1	WP_111691353.1	WP_115562545.1	QEY15457.1	WP_187805912.1	WP_057651520.1	WP_292911960.1	RAO75139.1	SFJ02734.1	SFJ02734.1	SFG99731.1	MDR2165432.1	WP_067558723.1	KPF98949.1	SFJ02734.1	ROR11172.1	TDR93498.1	VFT11592.1	WP_334512632.1	SDV47097.1	VFT11592.1	WP_223677688.1	WP_067558723.1	RMS49020.1	WP_074864015.1	WP_190366845.1	WP_390935376.1	WP_175132641.1	WP_163123972.1
MRW82694.1	HEV7446749.1	WP_279764630.1		TXT27542.1	VDZ74457.1	VFK53590.1	WP_131977217.1	WP_319782381.1	NEQ48301.1	WP_081798228.1	ALM86739.1	WP_146544209.1	AXA83830.1	SFU91412.1	SFU91412.1	SFL08612.1	HEV7446749.1	WP_067559369.1	WP_062225601.1	SFU91412.1	VDZ74457.1	RYX91310.1	WP_131338888.1	WP_317634261.1	SEP13008.1	WP_131338888.1	WP_147912694.1	WP_067559369.1	SSW63505.1	WP_074654905.1	WP_173295957.1	NJP00357.1	WP_040262511.1	WP_262098515.1
NDL63354.1	MDB6102198.1	WP_051303429.1		VVE15815.1	TBU72375.1	VFK64600.1	MBP6115690.1	MDR0200643.1	NEO26309.1	HEY6610811.1	KTB57948.1	MDP3382362.1	AXI04697.1	WP_072428608.1	WP_072428608.1	SFP46730.1	MDB6102198.1	WP_065609841.1	WP_055834266.1	WP_072428608.1	TBU72375.1	RZL60802.1	KFC86912.1	MFG9941960.1	WP_072821731.1	KFC86912.1	WP_340273423.1	WP_065609841.1	RYF27931.1	WP_074873709.1	WP_133490959.1	WP_311971563.1	WP_179584402.1	XDZ52457.1
RMR92573.1	HWS66089.1	MBN9409445.1		NUZ06681.1	THT99979.1	VFK79480.1	WP_213402933.1	WP_213641252.1	NEQ97156.1	WP_349665513.1	WP_061072717.1	PJK07859.1	HAV37095.1	SHG48604.1	SHG48604.1	APG04059.1	HWS66089.1	OCJ13112.1	WP_056233006.1	SHG48604.1	THT99979.1	VVT02936.1	MET0266657.1	MDE1168255.1	SBV36672.1	MET0266657.1	WP_106690657.1	OCJ13112.1	TBU97773.1	SEM68336.1	WP_227662850.1	WP_324184031.1	WP_301587637.1	WP_165928584.1
AAM86893.1	WP_310179485.1	WP_314540824.1		MRD46467.1	QDQ86664.1	VFM99114.1	OWQ47151.1	WP_339629300.1	QPJ66304.1	WP_090214869.1	WP_066883782.1	WP_105643549.1	HBN52808.1	WP_073218756.1	WP_073218756.1	WP_073467089.1	WP_310179485.1	WP_067037363.1	WP_056163505.1	WP_073218756.1	QDQ86664.1	MTJ84378.1	WP_308409816.1	MDP9939272.1	MBE36135.1	WP_308409816.1	WP_348331426.1	WP_067037363.1	TDF84400.1	SEO41826.1	WP_144373223.1	UII16537.1	WP_288649616.1	MBA8821933.1
EPJ87521.1	MDR1887877.1	QRF90584.1		BCM23883.1	TKW68886.1	RYZ73117.1	SQH14273.1	MBB4818657.1	NUO62250.1	MBU0903314.1	WP_067556535.1	MBA4207950.1	HBN53455.1	APV51097.1	APV51097.1	APV51848.1	MDR1887877.1	WP_067755574.1	KQQ83063.1	APV51097.1	TKW68886.1	MTD94766.1	WP_275411130.1	WP_350447396.1	MBM95563.1	WP_275411130.1	WP_310988088.1	WP_067755574.1	TDS71113.1	SFC52829.1	WP_265675390.1	WP_406666416.1	NQD94334.1	WP_321091700.1
WP_024022419.1	HTU66164.1	WP_153234133.1		NBU88518.1	TSH93878.1	QDH70921.1	WP_077927036.1	WP_087518137.1	NEP59680.1	MBP7189075.1	SAI41267.1	WP_265975604.1	RDS81389.1	OYT90928.1	OYT90928.1	OLE19560.1	HTU66164.1	WP_067758781.1	WP_056698206.1	OYT90928.1	TSH93878.1	MXO98571.1	MBS7778565.1	WP_131181595.1	PKM42937.1	MBS7778565.1	WP_228073512.1	WP_067758781.1	TDS82176.1	WP_072293752.1	WP_105901372.1	WP_321348684.1	WP_386365877.1	MDR2311830.1
WP_137827540.1	WP_311223400.1	MEQ1730755.1		NDF11963.1	QIW15547.1	TAK37689.1	WP_242152858.1	WP_137821093.1	NJK52100.1	WP_390896932.1	WP_063331557.1	WP_307365400.1	RDS81710.1	OYT91928.1	OYT91928.1	WP_076095134.1	WP_311223400.1	WP_069294792.1	WP_057154798.1	OYT91928.1	QIW15547.1	HDY84894.1	GLZ87607.1	WP_300730822.1	PTY07168.1	GLZ87607.1	WP_025030672.1	WP_069294792.1	TDS85020.1	OJY68581.1	WP_191594170.1	WP_263223697.1	WP_372874926.1	WP_210307203.1
WP_253711249.1	WP_162049996.1	WP_408169349.1		NQW81262.1	NYT23925.1	TAN48636.1	EMA3640977.1	WP_306079046.1	NJK64294.1	WP_408003092.1	WP_067731940.1	WP_008942996.1	RDS77850.1	OYU45319.1	OYU45319.1	OZA10001.1	WP_162049996.1	SDV46889.1	WP_057152846.1	OYU45319.1	NYT23925.1	NOT28572.1	WP_229728759.1	WP_039320366.1	AWK15068.1	WP_229728759.1	KPF46037.1	SDV46889.1	RZI64902.1	WP_076570223.1	WP_334125543.1	WP_328284807.1	WP_244020541.1	WP_066726277.1
WP_276268707.1	HEX8605638.1	WP_253273615.1		TAE91777.1	HJD44488.1	TWT19191.1	OTQ32419.1	NCT70178.1	NJL47841.1	WP_374380592.1	WP_064583464.1	WP_211925839.1	HAI94789.1	OYW44783.1	OYW44783.1	MBF24414.1	HEX8605638.1	SEI03692.1	WP_056665973.1	OYW44783.1	HJD44488.1	MQA28432.1	CRM68531.1	WP_083251815.1	PWF22204.1	CRM68531.1	WP_273688948.1	SEI03692.1	TRX74484.1	OLS59035.1	WP_042041192.1	WP_022640449.1	WP_043361460.1	WP_241317296.1
WP_085585854.1	WP_353455661.1	HEY0503716.1		NBW79312.1	EFV41955.1	TXI50510.1	NHB89566.1	WP_279803905.1	NJL37339.1	WP_318949665.1	WP_067111444.1	WP_263968886.1	RNF83756.1	PEQ14074.1	PEQ14074.1	AUX87776.1	WP_353455661.1	SEQ73294.1	WP_057649672.1	PEQ14074.1	EFV41955.1	GGJ87561.1	VFT51301.1	GAA3895576.1	PZQ18396.1	VFT51301.1	WP_178967715.1	SEQ73294.1	QEI05150.1	OVZ57944.1	GAB1623455.1	WP_300732979.1	WP_318645356.1	WP_192275389.1
WP_245267719.1	WP_309564799.1	MEQ1908352.1		AEG92197.1	WP_005761028.1	RLA20278.1	PHV32277.1	WP_386823754.1	NJL98643.1	WP_169406378.1	WP_067552101.1	WP_313214285.1	RNF85155.1	PHX37224.1	PHX37224.1	PKM28899.1	WP_309564799.1	WP_071323833.1	WP_057654958.1	PHX37224.1	WP_005761028.1	ROQ47936.1	WP_213927738.1	WP_060420429.1	HAT41816.1	WP_213927738.1	WP_172329461.1	WP_071323833.1	QOT79213.1	OYW70881.1	HTN33177.1	WP_367393328.1	AMA45359.1	WP_349323002.1
WP_339862662.1	WP_084091605.1	MCA3210817.1		EHR70450.1	WP_008485753.1	QGZ31805.1	WP_198623030.1	VTQ07227.1	NJN73580.1	WP_229607246.1	WP_067553226.1	WP_265128955.1	RQO59708.1	PIM54006.1	PIM54006.1	PKO25297.1	WP_084091605.1	OJV00702.1	WP_057917150.1	PIM54006.1	WP_008485753.1	WEK47771.1	GAA5627601.1	WP_075179229.1	HBM65108.1	GAA5627601.1	WP_193182303.1	OJV00702.1	QIL73758.1	OYW77591.1	WP_284195356.1	WP_192318049.1	WP_197457019.1	WP_372694933.1
WP_082512759.1	WP_036995952.1	WP_179584463.1		BAE87075.1	WP_009756549.1	TVQ92952.1	WP_038219489.1	MDR7023404.1	NJO73394.1	WP_092386070.1	WP_067554058.1	WP_408100609.1	RUL75250.1	PZP33387.1	PZP33387.1	PKO82538.1	WP_036995952.1	WP_072898563.1	WP_056413582.1	PZP33387.1	WP_009756549.1	WP_012973107.1	WP_280289863.1	WP_150434754.1	RAU21435.1	WP_280289863.1	WP_211783370.1	WP_072898563.1	MTH35233.1	PCH94781.1	WP_172962232.1	KPY54079.1	WP_178114611.1	WP_253596637.1
WP_232630343.1	WP_121458889.1	WP_125095740.1		HWB06082.1	WP_004339283.1	NEV63119.1	PAU88818.1	WP_275965655.1	TAE55874.1	WP_080050850.1	WP_066185582.1	WP_137106442.1	RKP44316.1	WP_061274346.1	WP_061274346.1	AVR90203.1	WP_121458889.1	WP_076515947.1	WP_056901038.1	WP_061274346.1	WP_004339283.1	WP_013542255.1	WP_372831318.1	WP_081408627.1	RFP60400.1	WP_372831318.1	WP_369952743.1	WP_076515947.1	QHB26055.1	PCJ18468.1	WP_386702051.1	GFA02799.1	WP_144570414.1	WP_340071138.1
WP_336946178.1	WP_183025127.1	MCC6247650.1		WP_284413186.1	WP_004856945.1	SHE20492.1	WP_123890845.1	HWA22536.1	TCP74273.1	WP_335614864.1	WP_067750361.1	WP_122231749.1	RXQ99390.1	RAK51273.1	RAK51273.1	GBG15314.1	WP_183025127.1	WP_075805548.1	WP_056897497.1	RAK51273.1	WP_004856945.1	EIZ79872.1	HYG06168.1	WP_097079059.1	RMX08097.1	HYG06168.1	WP_262099804.1	WP_075805548.1	ABR89634.1	MAS92762.1	WP_306352723.1	WP_223508021.1	AHJ68679.1	WP_334350764.1
WP_122245572.1	WP_401076948.1	WP_184707420.1		MEN9539360.1	ERL55173.1	HEB99199.1	QTS88395.1	WP_029012731.1	WP_005000029.1	MAK74600.1	WP_067756134.1	WP_096651879.1	RYG14125.1	HAV35366.1	HAV35366.1	AVO34206.1	WP_401076948.1	WP_075801482.1	KQY13214.1	HAV35366.1	ERL55173.1	WP_011439004.1	WP_269914875.1	MCU7651107.1	RPJ53933.1	WP_269914875.1	WP_255009034.1	WP_075801482.1	AFK67663.1	MAY19464.1	WP_205686101.1	WP_298183280.1	GLX13778.1	KAB0542363.1
WP_398477695.1	WP_161041428.1	MBA4060201.1		WP_228483746.1	WP_314637621.1	HHC73145.1	WP_245809131.1	HRK64413.1	WP_012305483.1	MFA5679139.1	GAU85745.1	WP_370564035.1	RZA35149.1	HBI67700.1	HBI67700.1	PVE07285.1	WP_161041428.1	WP_075961390.1	WP_058987226.1	HBI67700.1	WP_314637621.1	AAY92242.1	WP_317337222.1	WP_290203100.1	RUO48000.1	WP_317337222.1	WP_333483764.1	WP_075961390.1	EIZ77141.1	MBA86174.1	WP_077608592.1	WP_241583121.1	WP_197456788.1	WP_116551407.1
AUC44452.1	WP_190540736.1	WP_338495916.1		MEY4949278.1	WP_239990196.1	NDP47581.1	WP_339429368.1	WP_386812380.1	EHP40279.1	MBH3345746.1	WP_070070082.1	MBK0010801.1	TDR46598.1	RDI40669.1	RDI40669.1	PZN05995.1	WP_190540736.1	ONF95085.1	AMG34743.2	RDI40669.1	WP_239990196.1	WP_175193462.1	WP_258251106.1	WP_234965601.1	WP_051206954.1	WP_258251106.1	WP_325249022.1	ONF95085.1	WP_007907654.1	MBB86697.1	WP_242218418.1	WP_182248187.1	WP_393956989.1	WP_353173420.1
WP_407654394.1	MET0659776.1	MDP1638321.1		EJO51771.1	WP_319922322.1	NVK42927.1	WP_406669141.1	WP_324315600.1	WP_014705438.1	WP_369317538.1	WP_070069586.1	WP_285012900.1	THD12000.1	PWB81005.1	PWB81005.1	RCX09204.1	MET0659776.1	OYX67269.1	AMN39396.1	PWB81005.1	WP_319922322.1	WP_158938000.1	WP_274418196.1	WP_406671241.1	RWU09519.1	WP_274418196.1	WP_151025488.1	OYX67269.1	WP_004338948.1	MBB89555.1	WP_255391990.1	MDO8696264.1		WP_082380371.1
WP_231080033.1	WP_315384425.1	MDO4682086.1		CAG9192162.1	WP_153110227.1	MSQ19944.1	WP_081409274.1	HKX64397.1	WP_015172072.1		WP_070069081.1	WP_226816923.1	TKB50588.1	RIV82628.1	RIV82628.1	RPH45244.1	WP_315384425.1	PAT40036.1	SAI65758.1	RIV82628.1	WP_153110227.1	WP_271200123.1	WP_212711403.1	WP_084154427.1	TCS78386.1	WP_212711403.1	WP_107991597.1	PAT40036.1	ABA04993.1	MBL28154.1	WP_084155925.1	WP_053106448.1		WP_249204894.1
WP_283022079.1	MES2297519.1	MDP2786383.1		WP_233236760.1	WP_110813573.1	NLO80843.1	WP_278248858.1	WP_281779567.1	WP_015149448.1		SCY42896.1	WP_237173677.1	TQD41067.1	HCG52016.1	HCG52016.1	RTL55832.1	MES2297519.1	PCI53401.1	SAK97185.1	HCG52016.1	WP_110813573.1	WP_255578827.1	MBF7682201.1	WP_390938308.1	TDQ39543.1	MBF7682201.1	MCC9624738.1	PCI53401.1	WP_038497774.1	MBS74748.1	MBP6878104.1	EZQ17962.1		WP_406667533.1
EUC84490.1	HIV69998.1	WP_315550116.1		MDB6136813.1	MDF7676720.1	NOX09106.1	WP_095154807.1	WP_115560124.1	WP_015198211.1		SDG74507.1	KAF0803488.1	QDH69789.1	RMS44002.1	RMS44002.1	RYD16030.1	HIV69998.1	MAD46556.1	SAL04013.1	RMS44002.1	MDF7676720.1	WP_407035609.1	BCT06084.1	MDZ4020006.1	TGV07675.1	BCT06084.1	NKX29072.1	MAD46556.1	WP_155043967.1	PJK12836.1	WP_241310446.1	WP_119701775.1		WP_081408580.1
WP_233208976.1	WP_246165065.1	MDP3008392.1		MBM3870625.1	WP_194295041.1	NOY62821.1	WP_277588046.1	WP_119894940.1	WP_015186550.1		SDP51615.1	GAB1575790.1	QDQ26157.1	RQP21663.1	RQP21663.1	RYX95586.1	WP_246165065.1	MAQ99335.1	WP_064121559.1	RQP21663.1	WP_194295041.1	WP_329645890.1	WP_305809690.1	WP_161777427.1	TEU24192.1	WP_305809690.1	WP_109468024.1	MAQ99335.1	WP_276809537.1	PYT00507.1	WP_245743112.1	WP_205337460.1		WP_394459104.1
RED24209.1	WP_201198401.1	MFI3218678.1		WP_226108006.1	WP_172365201.1	HHJ15943.1	WP_353171095.1	HYD43883.1	AFZ45701.1		SEC62325.1	HGJ8026870.1	TAL82362.1	RQP25914.1	RQP25914.1	RZA35376.1	WP_201198401.1	MAX47687.1	OCK10238.1	RQP25914.1	WP_172365201.1	MBI1689426.1	GHD58080.1	WP_337993344.1	TKS54738.1	GHD58080.1	WP_223640443.1	MAX47687.1	WP_232311011.1	PZN92456.1	WP_148862064.1	WP_188867192.1		WP_147693106.1
WP_131184629.1	WP_400644409.1	WP_353138304.1		WP_116001514.1	WP_216029261.1	HHL45207.1	WP_005005110.1	MCA0200592.1	WP_002809919.1		WP_074877682.1	CAK7068768.1	TAM23167.1	RTL45646.1	RTL45646.1	THU02527.1	WP_400644409.1	MBA34060.1	WP_066010210.1	RTL45646.1	WP_216029261.1	HEY8247098.1	WP_332606209.1	WP_314398037.1	TAK39006.1	WP_332606209.1	WP_093968766.1	MBA34060.1	WP_312379284.1	PZQ87699.1	WP_241586554.1			WP_184297708.1
WP_296251107.1	MBW7900668.1	MBN8660954.1		WP_239236041.1	WP_160895859.1	ACO79468.1	PPE58514.1	WP_293697189.1	CAA66129.1		SEG79121.1	WP_279642930.1	TAM26966.1	RSZ55613.1	RSZ55613.1	RYX95200.1	MBW7900668.1	MBK82691.1	SBT27203.1	RSZ55613.1	WP_160895859.1	MDB5706972.1	WP_168814940.1	WP_253445240.1	TAL86196.1	WP_168814940.1	WP_397209206.1	MBK82691.1	MES2414722.1	PZU48165.1	WP_232358023.1			PHV35342.1
WP_090224682.1	WP_200379720.1	WP_272549086.1		HSW17577.1	WP_193179643.1	WP_007041727.1	WP_144370768.1	WP_099620346.1	ERN40998.1		SEP95377.1		TAN04867.1	RKP44453.1	RKP44453.1	TFW10495.1	WP_200379720.1	PHR71684.1	SCB59203.1	RKP44453.1	WP_193179643.1	WP_260843842.1	MDO4223737.1	WP_211266743.1	TAM48068.1	MDO4223737.1	WP_348190076.1	PHR71684.1	WP_293865840.1	RDI99167.1	WP_198436350.1			WP_327495263.1
WP_259106081.1	WP_371764531.1	MDP1735525.1		MEQ1516799.1	WP_318631885.1	WP_009151507.1	WP_198986569.1	HUQ52739.1	WP_051497193.1		SFB31323.1		TXI27694.1	QBE61664.1	QBE61664.1	QDX81900.1	WP_371764531.1	PHR73478.1	OBZ95806.1	QBE61664.1	WP_318631885.1	MDF2639577.1	WP_052018097.1	WP_193680245.1	TXH98547.1	WP_052018097.1	WP_272804276.1	PHR73478.1	MCZ2497542.1	RDV02808.1	WP_264179840.1			WP_226879804.1
WP_161134247.1	WP_145648135.1	MCX7898628.1		MEY4364272.1	MCK9511041.1	AGI25471.1	WP_189535352.1	WP_395792222.1	MCI0668926.1		SFU22299.1		WP_068581461.1	RYZ12144.1	RYZ12144.1	RZL09955.1	WP_145648135.1	PHR98162.1	WP_071039763.1	RYZ12144.1	MCK9511041.1	MBN3801730.1	WP_122101457.1	WP_131191195.1	TXI14533.1	WP_122101457.1	WP_183750533.1	PHR98162.1	WP_251863524.1	RIJ96338.1	WP_289830209.1			HBP6621891.1
WP_323600878.1	MEG1052947.1	WP_406940099.1		WP_326536663.1	WP_126979527.1	ESQ10618.1	WP_065237180.1	WP_230527732.1	HET9449676.1		SFU22529.1		NNC77293.1	TCM66793.1	TCM66793.1	RZM01635.1	MEG1052947.1	PHS32331.1	WP_066521665.1	TCM66793.1	WP_126979527.1	WP_287958837.1	WP_237410739.1	WP_207406703.1	TXJ08453.1	WP_237410739.1	WP_287883283.1	PHS32331.1	MFD2431668.1	HCM32429.1	WP_342883146.1			KDD15026.1
WP_271193768.1	WP_232046602.1	WP_396626195.1		MCA0175012.1	WP_311691292.1	EXF45499.1	MDH2924055.1	HET8613834.1	WP_237173511.1		WP_034478202.1		NVJ50937.1	TCS07522.1	TCS07522.1	TAH41255.1	WP_232046602.1	PKH25002.1	GAU81799.1	TCS07522.1	WP_311691292.1	WP_091912659.1		WP_089657432.1	TXK22401.1		WP_162106296.1	PKH25002.1	RYF53401.1	HCM41928.1	WP_148816575.1			VEE51233.1
WP_192435439.1	WP_273335209.1	OYU29045.1		HEY1091423.1	WP_164885398.1	WP_373663149.1	AMD49345.1	WP_104231962.1	MCE3223350.1		OJU99794.1		NVJ59180.1	GEB83253.1	GEB83253.1	TAK38123.1	WP_273335209.1	ATY33894.1	GAU82744.1	GEB83253.1	WP_164885398.1	WP_183567073.1		MDF0490299.1	VVN13069.1		MBP6679250.1	ATY33894.1	NAX11357.1	RUQ71439.1	WP_207257058.1			WP_377101845.1
WP_190416937.1	WP_090267489.1	HEY8220834.1		MBP6776443.1	WP_250207852.1	MEY3200615.1	CAD7637373.1	HEU4654137.1	SCW94509.1		WP_072838905.1		WIO73804.1	TFW34219.1	TFW34219.1	TAK40888.1	WP_090267489.1	PJN95602.1	WP_068999416.1	TFW34219.1	WP_250207852.1	MBN9008527.1		WP_225837157.1	TVP89138.1		MBB4952138.1	PJN95602.1	WP_308924433.1	RTL68572.1	WP_063176881.1			CUJ49243.1
WP_320579112.1	MEA3220613.1	HCE7125427.1		WP_281286138.1	WP_084932493.1	MCB1917889.1	WP_335964185.1	WP_332716010.1	MEM9483231.1		SHG79333.1		WP_044837352.1	GEN59295.1	GEN59295.1	TAL20766.1	MEA3220613.1	PSL16155.1	ODN70764.1	GEN59295.1	WP_084932493.1	TQK04137.1		WP_192535745.1	QKK03285.1		TFH87218.1	PSL16155.1	WP_338001319.1	RXR24962.1	SOC84025.1
MDB5981529.1	HKT71885.1	MDF1589504.1		MEN9373042.1	WP_237813851.1	MET0088797.1		MDO5102181.1	HEY3191648.1		WP_073462966.1		WEK47813.1	RZI61589.1	RZI61589.1	TAN14505.1	HKT71885.1	PTE20009.1	WP_070247461.1	RZI61589.1	WP_237813851.1	HET6322772.1		WP_105643542.1	TVP81274.1		WP_339851221.1	PTE20009.1	MET1117104.1	RYD22594.1	WP_046897631.1
WP_302228300.1	WP_154379854.1	WP_266276919.1		MES3000625.1	WP_174833771.1	MEY4195746.1		MEQ8748646.1	WP_168063514.1		WP_074300001.1		EEX03283.1	RZJ97453.1	RZJ97453.1	TMG84368.1	WP_154379854.1	PVM82297.1	OGA80113.1	RZJ97453.1	WP_174833771.1	MEQ1868701.1		WP_231968046.1	NLD14637.1		WP_119751769.1	PVM82297.1	WP_087688225.1	RYY14884.1	WP_018719675.1
AZE93168.1	WP_211165996.1	MCX7555240.1		MEX2207244.1	WP_179589398.1	MCB1930249.1		WP_223395509.1	MEM9265629.1		SIR65164.1		CBA15484.1	RZK99857.1	RZK99857.1	TMH08600.1	WP_211165996.1	PWF20891.1	OHC48869.1	RZK99857.1	WP_179589398.1	WP_114359944.1		WP_083640035.1	WIM04814.1		WP_252806049.1	PWF20891.1	WP_044294561.1	RYY28372.1	WP_374536163.1
WP_244391915.1	WP_119893426.1	MEG0921563.1		WP_135287195.1	WP_089842883.1	MDY6921017.1		HSX55556.1	GJL64030.1		WP_076555077.1		EGD07636.1	TLZ60385.1	TLZ60385.1	TMH16773.1	WP_119893426.1	PZQ48966.1	WP_074920640.1	TLZ60385.1	WP_089842883.1	WP_315834339.1		WP_147373627.1	ABP80655.1		WP_239338272.1	PZQ48966.1	WP_382233392.1	RYY80134.1	MBS9778047.1
WP_050476745.1	MFD2836016.1	WP_091712904.1		MBX3657437.1	WP_022706991.1	MEQ1533308.1		MBP6216901.1	WP_321551262.1		WP_073953934.1		WP_014160214.1	TMH32831.1	TMH32831.1	TMH46730.1	MFD2836016.1	PZQ48169.1	SEI14318.1	TMH32831.1	WP_022706991.1	CAH0649972.1		WP_010626789.1	CAP44183.1		WP_374799359.1	PZQ48169.1	WP_407995117.1	RYZ55410.1	WP_274689177.1
WP_215531595.1	WP_400878088.1	WP_396529766.1		WP_200787228.1	WP_146187264.1	HEX8979300.1		WP_293970380.1	WP_409246448.1		WP_075299898.1		WP_014403175.1	TMH63846.1	TMH63846.1	TMH55942.1	WP_400878088.1	PZQ50856.1	SFG29422.1	TMH63846.1	WP_146187264.1	MDO9383126.1		WP_367770826.1	WP_012376474.1		WP_150063584.1	PZQ50856.1	WP_264310473.1	TCM70766.1	MDR0219633.1
WP_323518754.1	WP_130300952.1	MBK7660344.1		WP_187082363.1	WP_283172059.1	WP_006788320.1		WP_145848974.1	MEO1507161.1		WP_075962123.1		AFC86315.1	TMH88878.1	TMH88878.1	TMI12544.1	WP_130300952.1	PZU58566.1	WP_074905351.1	TMH88878.1	WP_283172059.1	WP_291150682.1		WP_232143119.1	EDY83406.1		WP_027488161.1	PZU58566.1	MBN9341735.1	TMS57287.1	PUB35711.1
WP_111876939.1	WP_342633106.1	WP_211925081.1		WP_298924335.1	WP_300148456.1	MEE4378862.1		WP_008993303.1	MEM7793205.1		ONG52297.1		WP_008486579.1	TMH95354.1	TMH95354.1	TWI03540.1	WP_342633106.1	HBK45443.1	SFP15999.1	TMH95354.1	WP_300148456.1	CAB3974181.1		WP_052493786.1	EEH12995.1		MBV7433808.1	HBK45443.1	UJB64459.1	TMS59022.1	WP_234986791.1
WP_099732682.1	WP_213300636.1	WP_201129992.1		MFM7024467.1	WP_225773391.1	MEH6798817.1		WP_129449068.1	WP_039010380.1		SLM50096.1		AAW77650.1	QEO18166.1	QEO18166.1	TVP90767.1	WP_213300636.1	HBR98374.1	OIQ32227.1	QEO18166.1	WP_225773391.1	WP_318235511.1		AQU83917.1	WP_012702521.1		WP_250653342.1	HBR98374.1	WP_175127685.1	TFI56735.1	WP_268408202.1
VTP87645.1	WP_052631975.1	WP_119701626.1		HEX4885959.1	MDU8924375.1	WP_145842264.1		WP_161904345.1	MEM7796050.1		ARN18716.1		GAB1625093.1	MPT47310.1	MPT47310.1	TVQ84461.1	WP_052631975.1	RGD93537.1	WP_074070403.1	MPT47310.1	MDU8924375.1	WP_332872512.1		WP_406666422.1	CBL46492.1		WP_346915682.1	RGD93537.1	MCZ2497571.1	TAK05843.1	WP_140905014.1
WP_238990255.1	HEX4024003.1	MBL0252729.1		MBC7919440.1	WP_305271765.1	HSD37923.1		WP_245648697.1	MDQ4120942.1		OUR60187.1		WP_242113406.1	MPT48152.1	MPT48152.1	NDP43407.1	HEX4024003.1	RIV80913.1	APT58283.1	MPT48152.1	WP_305271765.1	WP_024584695.1		WP_238876182.1	WP_014404383.1		MEM9030330.1	RIV80913.1	WP_332539488.1	TAM02765.1	ELA7319287.1
MBN4674247.1	WP_083438811.1	WP_377005329.1		WP_374663631.1	MBP9540377.1	WP_104005129.1		WP_177188838.1	HWQ55511.1		OUR63474.1		HEX4481083.1	MQA40528.1	MQA40528.1	NDP48445.1	WP_083438811.1	RMT83812.1	OJW73705.1	MQA40528.1	MBP9540377.1	GJD85704.1		WP_242609143.1	EIL86831.1		CAD5296208.1	RMT83812.1	WP_326535202.1	TMJ58053.1	EWF35739.1
WP_088384359.1	WP_345928759.1	WP_088280505.1		MBI5277827.1	WP_036537634.1	WP_297527650.1		MCC2656355.1	MEM9486526.1		OUR74389.1		HGN0927553.1	MTJ83744.1	MTJ83744.1	QNN68790.1	WP_345928759.1	RMX08291.1	SHI58477.1	MTJ83744.1	WP_036537634.1	WP_200954920.1		WP_245191667.1	EIP96729.1		WP_209942743.1	RMX08291.1	PZP95234.1	TSH91554.1	ESE40166.1
KVP31877.1	WP_322052978.1	WP_188637207.1		WP_247652745.1	MBP6117611.1	MBS4099014.1		WP_331612345.1	WP_134358453.1		OWT60228.1		HTD29073.1	NGM48972.1	NGM48972.1	MPZ45218.1	WP_322052978.1	RMX18540.1	WP_073132691.1	NGM48972.1	MBP6117611.1	WP_072394816.1		WP_346507157.1	WP_014888156.1		WP_323038343.1	RMX18540.1	WP_353926912.1	TWH64643.1	BDO30062.1
EDS82530.1	WP_287690968.1	WP_371324447.1		MBI2771832.1	WP_306409729.1	MDO6459607.1		WP_294394115.1	HYE57039.1		SNT53494.1		WP_182924056.1	MTV54205.1	MTV54205.1	NLD53609.1	WP_287690968.1	ROP76593.1	WP_073468068.1	MTV54205.1	WP_306409729.1	WP_245290763.1		MDU7557775.1	EKE77503.1		WP_331686250.1	ROP76593.1	WP_287755707.1	MPT47527.1	WP_062448690.1
GMD19728.1	WP_345919418.1	KAB2927870.1		MEO5695662.1	WP_189487789.1	GMQ90820.1		MBX3693631.1	MEM8808441.1		SNU83207.1		MFM2289040.1	MUI15406.1	MUI15406.1	NOU41929.1	WP_345919418.1	RRD43969.1	WP_073631763.1	MUI15406.1	WP_189487789.1	WP_024903907.1		MCO3065130.1	WP_011628787.1		WP_378619822.1	RRD43969.1	WP_313519338.1	TLD71107.1	WP_134290040.1
WP_322183069.1	WP_175424955.1	WP_216186709.1		MES2997322.1	MWD26441.1	MEJ2610612.1		HZV18128.1	WP_206243441.1		ASX26585.1		MBV8341990.1	NGY06718.1	NGY06718.1	WP_084544946.1	WP_175424955.1	RRS03832.1	WP_076464035.1	NGY06718.1	MWD26441.1	MCE4226393.1		MDU7558124.1	WP_023273117.1		WP_226553791.1	RRS03832.1	WP_179113365.1	WP_016708383.1	OSL41013.1
MDR6145019.1	WP_245809157.1	WP_238873116.1		MEI6356792.1	WP_172364941.1	WP_120993070.1		MCF8505368.1	MEW6732319.1		OYU90495.1		WP_109764869.1	NDP43062.1	NDP43062.1	GHA79745.1	WP_245809157.1	SSW71093.1	WP_073957309.1	NDP43062.1	WP_172364941.1	WP_261758046.1			AHF77367.1		WP_106358191.1	SSW71093.1	WP_367599462.1	MPY75818.1	WP_077649405.1
EIH3592505.1	WP_081408778.1	WP_236209883.1		MEY2953444.1	MBJ7263560.1	MEA3278376.1		WP_172339688.1	WP_216820533.1		OYU91663.1		WP_309201280.1	NDP43014.1	NDP43014.1	NBQ84810.1	WP_081408778.1	RXK13263.1	WP_075627122.1	NDP43014.1	MBJ7263560.1	HET6322794.1			MDR1911647.1		WP_151719464.1	RXK13263.1	KAF1067401.1	MPY87841.1	WP_349750888.1
HED1427109.1	WP_093287557.1	MDO4768820.1		HWA39140.1	WP_109923368.1	MEE9338203.1		MBY0509143.1	HEU4586570.1		OYX04559.1		WP_331704044.1	QOY94117.1	QOY94117.1	NUS38141.1	WP_093287557.1	RYF08390.1	ONM44469.1	QOY94117.1	WP_109923368.1	WP_374215728.1			MDR0219678.1		WP_137131921.1	RYF08390.1	WP_201217554.1	MYA36429.1	WP_244487699.1
MDE1146863.1	WP_092947586.1	WP_077302610.1		MCC7218260.1	WP_353521548.1	WP_221896979.1		HTN14171.1	MDJ0724040.1		OZI17808.1		WP_159725693.1	CDG32741.1	CDG32741.1	ROZ79896.1	WP_092947586.1	RYF22133.1	OOO01435.1	CDG32741.1	WP_353521548.1	MBC7831008.1			MCP1679358.1		WP_080801816.1	RYF22133.1	WP_207872373.1	QGM46230.1	WP_250956190.1
MDU7046290.1	MDR3415227.1	WP_208008879.1		WP_377413546.1	WP_088214466.1	WP_289930828.1		MDO9488791.1	WP_017685407.1		OZI30974.1		WP_341502085.1	MVW59623.1	MVW59623.1	TAG02786.1	MDR3415227.1	RYG35843.1	SJZ44145.1	MVW59623.1	WP_088214466.1	VXC68484.1			WP_313299224.1		WP_374630153.1	RYG35843.1	WP_166069157.1	QGY81837.1	WP_224152217.1
WP_260929331.1	NBV75258.1	MCC7113507.1		MBI2748924.1	WP_325929623.1	WP_200254059.1		HYE44605.1	NUN67236.1		OZI31041.1		WP_035482734.1	MVW61650.1	MVW61650.1	TSA57618.1	NBV75258.1	RYY80173.1	AQZ52202.1	MVW61650.1	WP_325929623.1	WP_324378691.1			MDR2852793.1		WP_121646637.1	RYY80173.1	MDR5172355.1	HDY84318.1	WP_025643677.1
WP_269915038.1	WP_228301666.1	MBP7659261.1		MBU0601250.1	MEC9261171.1	WP_379910661.1		WP_281043642.1	WP_289267267.1		OZI31043.1		MEP6485510.1	GEM17063.1	GEM17063.1	AEG92430.1	WP_228301666.1	RZS73934.1	ARC90132.1	GEM17063.1	MEC9261171.1	WP_181335742.1			MCC7265515.1		WP_158970845.1	RZS73934.1	WP_177330897.1	NII05537.1	WP_081888990.1
WP_075182506.1	WP_130120670.1	MES2714431.1		MCY7316100.1	WP_163124539.1	WP_217424591.1		WP_368561803.1	XHO07368.1		OZI33269.1		MBN8606098.1	GEM17062.1	GEM17062.1	WP_014404328.1	WP_130120670.1	TBU99338.1	ARC90628.1	GEM17062.1	WP_163124539.1	SUW57423.1			MCG1041517.1		MEM9629876.1	TBU99338.1	WP_148816529.1	NLA89201.1	WP_272448001.1
WP_019950003.1	NRR28723.1	RRN59115.1		MBK6803414.1	WP_085837220.1	HLT04437.1		WP_226468878.1	HRP95620.1		OZI71323.1		WP_028447008.1	MQQ99912.1	MQQ99912.1	AGH75660.1	NRR28723.1	TCB79663.1	ARQ00812.1	MQQ99912.1	WP_085837220.1	WP_129150191.1			WP_122659509.1		WP_086996303.1	TCB79663.1	WP_179113385.1	NOT27939.1	WP_084308543.1
WP_250936299.1	WP_238935061.1	WP_346654413.1		HSV68561.1	WP_374630857.1	WP_096344807.1		WP_057159925.1	WP_311221837.1		SOD41804.1		WP_137939557.1	QHC35602.1	QHC35602.1	WP_004854757.1	WP_238935061.1	TCU57766.1	OUR63432.1	QHC35602.1	WP_374630857.1	WP_280383871.1			MCC7043860.1		WP_207142114.1	TCU57766.1	WP_293865214.1	NOT43607.1	WP_353546277.1
WP_339852875.1	MCR3869330.1	WP_226415944.1		MCA0244352.1	EKT4467267.1	MCB1760096.1		WP_084089533.1	WP_198155950.1		ATE59655.1		WP_331985710.1	MSP35729.1	MSP35729.1	WP_005263623.1	MCR3869330.1	TCV07777.1	SMF97449.1	MSP35729.1	EKT4467267.1	WP_376829316.1			MCK9490060.1		WP_244536949.1	TCV07777.1	WP_179583249.1	NUQ30154.1	MBH3341384.1
WP_137765443.1	EZN77127.1	RMO74836.1		WP_242477880.1	WP_072432514.1	NOQ35241.1		WP_139450337.1	HEU4628130.1		ATE59662.1		WP_409030569.1	TAG03602.1	TAG03602.1	AAW73271.1	EZN77127.1	TDF82401.1	OWJ64664.1	TAG03602.1	WP_072432514.1	GJE11159.1			MDR0536274.1		MDF1791232.1	TDF82401.1	WP_268262402.1	HHX81696.1	WP_115171509.1
WP_144764628.1	AOK49874.1	MBA4342976.1		MEY4243678.1	WP_095640134.1	MEW6679137.1		WP_271256121.1	MCG8595081.1		PCJ33055.1		WP_253043479.1	TAG78168.1	TAG78168.1	WP_016494090.1	AOK49874.1	TGV07007.1	WP_035744239.1	TAG78168.1	WP_095640134.1	GJD74678.1			MFB3855520.1		WP_013332583.1	TGV07007.1	WP_136346447.1	MQA28787.1	MDR2275210.1
WP_268178741.1	MDR2678156.1	WP_407353188.1		MES2482604.1	WP_273337007.1	MFM8331349.1		WP_277769363.1	TFH86187.1		ATQ66790.1		WP_215796367.1	USU07970.1	USU07970.1	EPZ16925.1	MDR2678156.1	TGX52730.1	WP_035745287.1	USU07970.1	WP_273337007.1	MEM8574673.1			MCL4822399.1		WP_098938304.1	TGX52730.1	WP_307689618.1	NYT75707.1	WP_110833512.1
WP_249679248.1	HEX4378277.1	HMZ83685.1		MCP5284432.1	WP_132865734.1	HVK56753.1		WP_243445231.1	WP_105220331.1		ATQ70913.1		WP_184100755.1	RFP11716.1	RFP11716.1	AHG62348.1	HEX4378277.1	THF60149.1	SBW11836.1	RFP11716.1	WP_132865734.1	VWD18521.1			BEM18694.1		MCT6870387.1	THF60149.1	WP_198132016.1	SUY78515.1	WP_184657404.1
WP_199014749.1	MET0659530.1	WP_167223001.1		WP_285232108.1	MES2870461.1	MCB1961742.1		WP_237055054.1	WP_250123982.1		MAO55402.1		WP_284102996.1	GGY39488.1	GGY39488.1	WP_233737457.1	MET0659530.1	THF65553.1	OWT56274.1	GGY39488.1	MES2870461.1	MBM3772934.1			MEZ5283919.1		WP_261272717.1	THF65553.1	WP_143490177.1	GIL39956.1	WP_232414353.1
WP_241647439.1		WP_283211523.1		HOY71067.1	WP_143947455.1	MBI3778286.1		WP_370308163.1	OAB58118.1		MAO57503.1		MBV8659568.1	WP_019100425.1	WP_019100425.1	MEO9002605.1		THF66066.1	SMX51223.1	WP_019100425.1	WP_143947455.1	VFT28936.1			HQZ15305.1		WP_090328111.1	THF66066.1	WP_110993181.1	MSO72322.1	WP_264732891.1
WP_050460597.1		AQT11004.1		WP_290358864.1	WP_082890295.1	WP_281850224.1		WP_219755547.1	WP_195876076.1		MAT84536.1		WP_240007363.1	WP_012222771.1	WP_012222771.1	WP_130010276.1		THF66160.1	SNS39760.1	WP_012222771.1	WP_082890295.1	EAY65646.1			HYK88203.1		WP_343565079.1	THF66160.1	WP_400883520.1	NBV05941.1	WP_092304357.1
WP_288654347.1		WP_227965365.1		MDE0925885.1	WP_179113274.1	WP_243606649.1		HEY0269649.1	NUP56647.1		MBB86031.1		MET3131850.1	WP_008064992.1	WP_008064992.1	WP_386028589.1		RYF27146.1	OWP71592.1	WP_008064992.1	WP_179113274.1	CFL02326.1			HUL78440.1		WP_160740121.1	RYF27146.1	WP_099736014.1	NBW07989.1	WP_131071142.1
WP_244644436.1		WP_323850427.1		NMM15084.1	WP_253353147.1	MBL8446407.1		WP_367771961.1	WP_367652186.1		MBB90704.1		MBV1774362.1	WP_008065061.1	WP_008065061.1	MBS1134403.1		TPV58527.1	ASG22348.1	WP_008065061.1	WP_253353147.1	WP_281820665.1			AQT45565.1		WP_233720226.1	TPV58527.1	WP_230342948.1	NIW24853.1	WP_143949171.1
WP_210202286.1		HEY5805628.1		WP_296353295.1	WP_119944452.1	MCK9993094.1		HPO23991.1	WP_193909974.1		PHS31602.1		MCA0371320.1	AEK63000.1	AEK63000.1	WP_369788792.1		QDQ88194.1	OUJ15754.1	AEK63000.1	WP_119944452.1	MBN2752950.1			MET0550406.1		WP_234826822.1	QDQ88194.1	WP_148813458.1	NJM38371.1	WP_353173432.1
WP_167362788.1		WP_101927057.1		MBA4341869.1	WP_338799100.1	WP_324538967.1		WP_200820042.1	CAB3702744.1		PHX39758.1		WP_083614802.1	EPG36735.1	EPG36735.1	WP_343205665.1		RZJ26031.1	OYU89718.1	EPG36735.1	WP_338799100.1	WP_293676212.1			WP_370871529.1		WP_319531784.1	RZJ26031.1	WP_310178869.1	NKB15851.1	WP_158555149.1
WP_224418423.1		WP_148816732.1		WP_209385737.1	WP_078236530.1	MCF7983163.1		WP_362987064.1	WP_280815650.1		PIF92945.1		WP_092749719.1	ESQ90991.1	ESQ90991.1	MBU32035.1		QEI08914.1	OYU91597.1	ESQ90991.1	WP_078236530.1	WP_132719739.1			MBH3436508.1		WP_303853420.1	QEI08914.1	WP_225579284.1	NLT69735.1	WP_209607514.1
HWV07917.1		MCC7546263.1		MBX3606408.1	WP_127711921.1	MEA3292310.1		WP_264574684.1	WP_201448342.1		PKH26280.1		WP_157288368.1	CDG82348.1	CDG82348.1	WP_176070885.1		RKW44751.1	OZI29284.1	CDG82348.1	WP_127711921.1	MFM7294327.1			EDS5483797.1		WP_279524868.1	RKW44751.1	WP_109513138.1	WP_012029837.1	WP_370999255.1
WP_371734632.1		WP_203467650.1		NBS46595.1	WP_271430048.1	MEW5904655.1		MDB5662249.1	WP_214867324.1		AUZ17997.1		WP_242922705.1	WP_038495814.1	WP_038495814.1	XAW88817.1		RKW46688.1	OZI30941.1	WP_038495814.1	WP_271430048.1	HXI30341.1			MEO7200191.1		VFT49155.1	RKW46688.1	WP_279885638.1	ACO32161.1	WP_175220583.1
WP_151764395.1		RYF83074.1		WP_292803847.1	WP_142850592.1	WP_162455250.1		BCW87286.1	TAM10549.1		PJC87130.1		WP_406664441.1	MCE2968630.1	MCE2968630.1	HEY2590081.1		MRW92934.1	OZI37675.1	MCE2968630.1	WP_142850592.1	WP_301116562.1			HEY3426186.1		WP_239802227.1	MRW92934.1	WP_396956471.1	ADL00369.1	MDR3016949.1
WP_379137468.1		WP_122102480.1		WP_119153011.1	MBI0432625.1	WP_180677358.1		WP_308238075.1	WP_155084645.1		PLK23312.1		WP_394459555.1	HQR88971.1	HQR88971.1	MBL8527019.1		QHF44577.1	OZI60171.1	HQR88971.1	MBI0432625.1	WP_272777942.1			WP_040347146.1		WP_143238537.1	QHF44577.1	WP_100942489.1	WP_013567714.1	WP_132607836.1
WP_122229129.1		WP_394004871.1		WP_396267486.1	WP_249978570.1	MDT8405694.1		WP_114687693.1	HEY9478863.1		WP_012251100.1		WP_047249299.1	HUL68456.1	HUL68456.1	HWA14075.1		MYM84222.1	PBJ82405.1	HUL68456.1	WP_249978570.1	PKM29300.1			WLI78966.1		WP_377748254.1	MYM84222.1	WP_316919635.1	WP_013581067.1	WP_317045660.1
BEM72361.1		MCZ8103203.1		MDP3701493.1	WP_325342723.1	HEY4556049.1		WP_062352072.1	WP_219884717.1		SPE17370.1		HJW46058.1	MBV8470862.1	MBV8470862.1	HEX5049787.1		QJR01865.1	PCJ08045.1	MBV8470862.1	WP_325342723.1	WP_218304952.1			HEY9249208.1		NIF26733.1	QJR01865.1	WP_143949867.1	WP_013912986.1	EGQ7813368.1
MDH1559579.1		TEA79769.1		MBU3644403.1	APP35995.1	WP_395789678.1		MES2491079.1	MET0264801.1		PSH03551.1		MEA3178561.1	WP_223799519.1	WP_223799519.1	MBS0555977.1		QLF93473.1	PEH90007.1	WP_223799519.1	APP35995.1	WP_326506788.1			WP_202987508.1		MBK5922652.1	QLF93473.1	WP_123300002.1	AEU38174.1	MDA9557833.1
MBE9604333.1		KAB8192521.1		MCX7266738.1	WP_336929264.1	HKJ22796.1		WP_345301753.1	WP_210437198.1		AVJ30204.1		WP_241299234.1	HEX6795299.1	HEX6795299.1	WP_147799048.1		NRQ41771.1	MAM72177.1	HEX6795299.1	WP_336929264.1	MEO6378427.1			WP_324626580.1			NRQ41771.1	WP_205349822.1	WP_014403565.1	WP_097022609.1
WP_052365067.1		WP_372017936.1		MEX1049499.1	GAA5109354.1	MBT3792791.1		WP_283214076.1	NBD33013.1		AVO34666.1		WP_224917819.1	WP_185665458.1	WP_185665458.1	WP_347876578.1		NVJ54009.1	MAO57383.1	WP_185665458.1	GAA5109354.1	WP_293776732.1			MFA7097803.1			NVJ54009.1	WP_262155751.1	AFL89673.1	WP_171384734.1
WP_183201919.1		WP_170185840.1		MEY3861680.1	WAZ35770.1	WP_090285306.1		WP_296453347.1	MEM7061854.1		AWJ82255.1		WP_226746098.1	WP_277980616.1	WP_277980616.1	WP_180046896.1		NVJ54549.1	MAO93475.1	WP_277980616.1	WAZ35770.1	WP_303342158.1			MBI5789139.1			NVJ54549.1	WP_173147311.1	ENV13728.1	WP_089684186.1
WP_343059187.1		WP_242683739.1		MFM2435904.1	WP_128210543.1	WP_261693518.1		MET0586887.1	WP_325511900.1		PTR34278.1		MEG0817814.1	WP_171836212.1	WP_171836212.1	HQR50780.1		NYT35893.1	MAY61102.1	WP_171836212.1	WP_128210543.1	WP_311399645.1			HEI8868851.1			NYT35893.1	MET0322592.1	WP_004818899.1	MDU6167810.1
MDQ1077904.1		MBA3996283.1		MBN8479210.1	WP_093086467.1	WP_263544020.1		HEX7820096.1	HEY0972238.1		PTR35069.1		WP_308923482.1	WP_211150994.1	WP_211150994.1	MDO8440814.1		GGC01010.1	MBA73734.1	WP_211150994.1	WP_093086467.1	KAF1031289.1			WP_336768937.1			GGC01010.1	MDE1169323.1	WP_016494323.1	WP_171388924.1
WP_399671863.1		MEG0150685.1		MEO7057048.1	WP_332737563.1	MDD5033922.1		WP_234152232.1	PSO53403.1		PVY62586.1		WP_124449496.1	WP_190419403.1	WP_190419403.1	MBV8208865.1		GGJ86523.1	MBH03804.1	WP_190419403.1	WP_332737563.1	MDO4636474.1			WP_258868104.1			GGJ86523.1	WP_179113376.1	WP_021246821.1	WP_229628915.1
WP_244711549.1		MBP6336682.1		MBX3642884.1	WP_106477665.1	MBI5938067.1		HEY5809269.1	QCS51084.1		PZO78559.1		WP_128095840.1	WP_309418943.1	WP_309418943.1	MEY4763869.1		NQY23478.1	WP_057596711.1	WP_309418943.1	WP_106477665.1	WP_274801809.1			WP_097162220.1			NQY23478.1	WP_095109493.1	EGY65572.1	WP_148253601.1
WP_235040557.1		WP_293776728.1		WP_084268011.1	WP_213173777.1	TNF35001.1		WP_265117167.1	MEM9770038.1		PZQ46286.1		WP_226879519.1	WP_220792920.1	WP_220792920.1	WP_293194541.1		NQY24306.1	PIA72865.1	WP_220792920.1	WP_213173777.1	WP_290982350.1			WP_181619571.1			NQY24306.1	WP_271195939.1	WP_004903262.1	WP_048307887.1
WP_372400384.1		WP_338772092.1		WP_198111042.1	WP_122226517.1	HET7266669.1		WP_033922981.1	WP_174950654.1		BBC81236.1		WP_272742324.1	WP_261906647.1	WP_261906647.1	KAA9000537.1		NRA85115.1	PJK13732.1	WP_261906647.1	WP_122226517.1	WP_136574318.1			WP_072040308.1			NRA85115.1	WP_004339031.1	WP_042070302.1	WP_252030821.1
MBP8218130.1		HSX63961.1		MEN9628657.1	WP_280199277.1	WP_169199759.1		HEX7751934.1	WP_094001531.1		PWW07002.1		WP_174506185.1	KFL92173.1	KFL92173.1	HVI60029.1		RIX75513.1	PKQ07147.1	KFL92173.1	WP_280199277.1	WP_223993672.1			WP_303905445.1			RIX75513.1	WP_025871759.1	MEZ0231627.1	NAW57071.1
WP_262927243.1				MBT9594710.1	WP_204812824.1	WP_386670810.1		WP_239435187.1	MBW4623703.1		PZA09165.1		WP_184301355.1	WP_171836218.1	WP_171836218.1	WP_297397777.1		WP_074829302.1	PKU24531.1	WP_171836218.1	WP_204812824.1	WP_374941016.1			WP_198412938.1			WP_074829302.1	WP_226772274.1	WP_266156427.1	WP_006645229.1
MBC3375713.1				WP_133603533.1	QCO67289.1	MBI2778287.1		MDX2277443.1	MDA0265728.1		WP_051523767.1		MDB6011399.1	WP_322249454.1	WP_322249454.1	HTW75600.1		BAQ82054.1	AWB06561.1	WP_322249454.1	QCO67289.1	WP_116809857.1			MEW5890483.1			BAQ82054.1	SQF98048.1	MPW41948.1	WP_019020097.1
WP_188569014.1				WP_341398776.1	WP_084596142.1	HZH43749.1		WP_137267363.1	WP_239214217.1		HBF52077.1		MBM2882936.1	HWX88659.1	HWX88659.1	HEX4510305.1		KMV68279.1	AVJ28108.1	HWX88659.1	WP_084596142.1	GLV23338.1			WP_288390181.1			KMV68279.1	WP_176345257.1	WP_379713537.1	WP_218241624.1
MDO4223524.1				MCE2916014.1	WP_334322240.1	MEO8670067.1		WP_115577399.1	WP_250123973.1		HBK46287.1		WP_378167845.1	KAA8384249.1	KAA8384249.1	WP_234084419.1		WP_009797830.1	AVO44166.1	KAA8384249.1	WP_334322240.1	WP_332684366.1			WP_084982193.1			WP_009797830.1	WP_285960909.1	HRQ90266.1	WP_223671171.1
MBO1078478.1				MEK9771140.1	WP_298322300.1	WP_123088956.1		MDB6012273.1	WP_171939969.1		SUP81847.1		MCX7055688.1	WP_079303273.1	WP_079303273.1	MDO5623918.1		ABR89684.1	PPA76728.1	WP_079303273.1	WP_298322300.1	WP_326883140.1			MDP5058861.1			ABR89684.1	WP_234086885.1	WP_121928797.1	WP_346061782.1
WP_139190336.1				HLL11191.1	RYF78956.1	HVR80485.1		WP_192311345.1	MFB6277766.1		RIY42593.1		WP_240736955.1	MBY9063613.1	MBY9063613.1	MDB5912707.1		EDX89844.1	PQV44826.1	MBY9063613.1	RYF78956.1	WP_144069156.1			WP_293259455.1			EDX89844.1	WP_159916312.1	HEY9218480.1	WP_211689123.1
WP_276156597.1				WP_055872070.1	WP_220813034.1	MBI3570396.1		WP_326523745.1	MBD1842671.1		RJS93492.1		WP_110255379.1	HVW69561.1	HVW69561.1	HWQ40168.1		EDY87521.1	PRH85694.1	HVW69561.1	WP_220813034.1	WP_093217536.1			HSH41685.1			EDY87521.1	WP_095155665.1	MDE2347666.1	WP_284676489.1
MBF6637217.1				MBN8509503.1	WP_408614012.1	MFC1747224.1		WP_129832021.1	WP_246165017.1		RJS93468.1		WP_129470657.1	WP_171832792.1	WP_171832792.1	WP_295588119.1		WP_012702599.1	PSQ97889.1	WP_171832792.1	WP_408614012.1	MBM3358416.1			MDR0275403.1			WP_012702599.1	WP_090183629.1	HYD24177.1	WP_018916842.1
WP_206243616.1				WP_242616811.1	MEC7761592.1	HSO07862.1		WP_245842725.1	AGF50283.1		HAL21842.1		MDO4710060.1	HZU63639.1	HZU63639.1	MDP9090398.1		WP_015829339.1	PTC28560.1	HZU63639.1	MEC7761592.1	WP_149398952.1			HLD13730.1			WP_015829339.1	WP_263158321.1	WP_374467312.1	WP_274672681.1
WP_380221651.1				MFM8576349.1	WP_377403416.1	WP_397502277.1		WP_221715295.1	WP_099436189.1		HBO13621.1		MBA4215767.1	WP_212342774.1	WP_212342774.1	MBP7081958.1		WP_005400718.1	PTU75752.1	WP_212342774.1	WP_377403416.1	WP_116003730.1			WP_345828067.1			WP_005400718.1	WP_390969817.1	HEX7080797.1	WP_239184585.1
WP_182323933.1				WP_347704402.1	WP_155063644.1	WP_369665417.1		HEX7871534.1	MEL6398366.1		RFC32581.1		MBS0613719.1	MBV8633152.1	MBV8633152.1	MES1981916.1		EGM77052.1	PUA27019.1	MBV8633152.1	WP_155063644.1	HEX9872387.1			WP_253447020.1			EGM77052.1	WP_108097499.1	WP_303474584.1	WP_092385716.1
WP_370052373.1				HUG21815.1	MDH4412444.1	NCC39838.1		WP_191324765.1	WP_371085892.1		RMX06426.1		WP_302114989.1	MEJ0064862.1	MEJ0064862.1	WP_329688849.1		WP_014473674.1	PWE56252.1	MEJ0064862.1	MDH4412444.1	WP_353152010.1			WP_318428164.1			WP_014473674.1	WP_175651157.1	WP_331924338.1	WP_267184135.1
WP_234881827.1				HMR69763.1	MDO4231824.1	HVK51351.1		WP_301075050.1	WP_190652413.1		ROR25115.1		WP_227689618.1	WP_189042942.1	WP_189042942.1	MBL8450022.1		WP_014474754.1	PZQ12931.1	WP_189042942.1	MDO4231824.1	WP_022970717.1			WP_189388284.1			WP_014474754.1	WP_236357775.1	WP_167093153.1	WP_086937914.1
MFC2554890.1				WP_066703783.1	WP_018001482.1	HUH89224.1		MES2172942.1	WP_218242749.1		RJG55901.1		OEZ60027.1	MEO8537187.1	MEO8537187.1	WP_139867607.1		WP_014403748.1	PZQ21561.1	MEO8537187.1	WP_018001482.1	WP_142846598.1			MCC5858654.1			WP_014403748.1	WP_267981194.1	WP_228349544.1	WP_119700856.1
WP_257015380.1				MBT9486643.1	WP_207099488.1	MCG6117376.1		WP_309503680.1	WP_339384070.1		QCE34882.1		WP_263537881.1	MCQ8278818.1	MCQ8278818.1	WP_304031457.1		WP_014704431.1	PZQ52472.1	MCQ8278818.1	WP_207099488.1	MEJ2804591.1			MEW5726416.1			WP_014704431.1	WP_220814892.1	HEX5049699.1	WP_082352588.1
WP_342609478.1				HEY3299645.1	WP_283738018.1	HNJ90936.1		MET0364071.1	HEY9838666.1		RYX93854.1		WP_250626658.1	MFI4889330.1	MFI4889330.1	WP_279303967.1		WP_014770159.1	PZQ63064.1	MFI4889330.1	WP_283738018.1	MFE8645360.1			WP_092677665.1			WP_014770159.1	WP_133855636.1	WP_122899992.1	WP_316975347.1
WP_206937728.1				NDB43283.1	WP_115006536.1	MEQ1512858.1		HEU0097913.1	WP_349708882.1		RYX96809.1		WP_291190185.1	MFM1982509.1	MFM1982509.1	TAJ22454.1		WP_007185651.1	PZQ74493.1	MFM1982509.1	WP_115006536.1	WP_139038584.1			MDR0550009.1			WP_007185651.1	WP_326533867.1	HEY1049710.1	WP_160062213.1
WP_203193128.1				MEI7975285.1	WP_146366724.1	WP_377816734.1		WP_317228399.1	WP_190361294.1		TBU90658.1		WP_263544300.1	OYU00820.1	OYU00820.1	WP_338496356.1		WP_008487528.1	PZR00113.1	OYU00820.1	WP_146366724.1	WP_330898399.1			MFA5626924.1			WP_008487528.1	WP_310195833.1	WP_282471191.1	WP_150436160.1
WP_242506191.1				WP_137895854.1	WP_280581799.1	WP_354602364.1		WP_369818192.1	NBD33522.1		TCM66593.1		WP_132328346.1	PYD50839.1	PYD50839.1	MEO7885518.1		WP_009727272.1	PZU92049.1	PYD50839.1	WP_280581799.1	WP_243855607.1			WP_312521665.1			WP_009727272.1	WP_285537854.1	HTJ63465.1	WP_112478249.1
WP_145632903.1				HYF19755.1	WP_347303222.1	WP_133820996.1		MEF9978224.1	WP_193904514.1		TDR95683.1		MBS0416906.1	WP_191325647.1	WP_191325647.1	SPA48437.1		WP_004336207.1	PYE86499.1	WP_191325647.1	WP_347303222.1	WP_198837086.1			WP_018950898.1			WP_004336207.1	WP_126077733.1	HEX6993646.1	WP_252025595.1
WP_110025215.1				WP_284618420.1	WP_303088875.1	WP_162376290.1		WP_294235826.1	WP_190767757.1		TDS72969.1		WP_312516653.1	WP_177080832.1	WP_177080832.1	GDD78042.1		WP_004335116.1	RAI43487.1	WP_177080832.1	WP_303088875.1	WP_093971678.1			WP_218056024.1			WP_004335116.1	WP_095156764.1	HEX3797362.1	WP_341596222.1
CAJ1266914.1				WP_213445543.1	WP_165013942.1	HBO1965844.1		WP_127689218.1	WP_163670520.1		THF55397.1		HEY6516754.1	MCQ8241806.1	MCQ8241806.1	MCK9489664.1		WP_004333981.1	RAI59971.1	MCQ8241806.1	WP_165013942.1	WP_167796780.1			MEW5944213.1			WP_004333981.1	WP_019882845.1	WP_308981899.1	WP_070477556.1
WP_145138004.1				MEY3379963.1	WP_123298599.1	HET8818171.1		MBC7668257.1	WP_106545699.1		TMS58304.1		WP_242107018.1	MBP7704707.1	MBP7704707.1	HEY4371281.1		WP_004332981.1	RAI60426.1	MBP7704707.1	WP_123298599.1	WP_227681920.1			WP_094605615.1			WP_004332981.1	WP_308924703.1	MCB1122577.1	WP_390189394.1
WP_019937127.1				WP_316639355.1	WP_337170790.1	WP_133499325.1		WP_242110820.1	MBW4653076.1		TMS57502.1		WP_317843120.1	WP_052417538.1	WP_052417538.1	MCC7546604.1		WP_004332650.1	RAI61062.1	WP_052417538.1	WP_337170790.1	WP_370152586.1			WP_024328598.1			WP_004332650.1	WP_189614913.1	HMA51004.1	WP_299664911.1
WP_216759266.1				MCU0868121.1	MDO4877858.1	WP_241087194.1		MEO8669992.1	MEL6398588.1		RYG12344.1		WP_316220724.1	MEZ0242509.1	MEZ0242509.1	WP_242467658.1		WP_004332733.1	AXK79848.1	MEZ0242509.1	MDO4877858.1	WP_161961752.1			HYH20372.1			WP_004332733.1	MDU8473531.1	MDX1953828.1	WP_064516496.1
WP_254700231.1				HEV8691255.1	WP_272761270.1	MBI3776748.1		MDZ7894611.1	MEQ8506258.1		GEC15801.1		WP_293869079.1	MBS0295862.1	MBS0295862.1	WP_309830552.1		WP_004345834.1	HBC09248.1	MBS0295862.1	WP_272761270.1	MET0271328.1			MDX9874543.1			WP_004345834.1	WP_263459753.1	WP_332811530.1	MBL4609686.1
MDU7558390.1				WP_267671850.1	WP_231388543.1	GIX26863.1		HTU10204.1	HEY9877282.1		GEC17634.1		MEI6721726.1	MEO7865664.1	MEO7865664.1	MBU1351989.1		WP_004339756.1	HBR51029.1	MEO7865664.1	WP_231388543.1	WP_294092176.1			HWR55065.1			WP_004339756.1	WP_136383836.1	HZV61149.1	MDQ1184315.1
MDU4364834.1				WP_108330847.1	WP_166311716.1	WP_112926843.1		WP_307117635.1	WP_194030804.1		QDE37794.1		WP_164503647.1	WP_087380974.1	WP_087380974.1	WP_268081413.1		WP_004332695.1	STW38692.1	WP_087380974.1	WP_166311716.1	WP_221794041.1			WP_378953686.1			WP_004332695.1	WP_291589834.1	HRJ61685.1
CRY03731.1				MES2425229.1	HIY70122.1	WP_327602988.1		WP_330896378.1	WP_378172642.1		TFH67133.1		WP_211925025.1	WP_294075393.1	WP_294075393.1	CAJ0999171.1		WP_004332727.1	SUQ63270.1	WP_294075393.1	HIY70122.1	HKU12967.1			WP_308976824.1			WP_004332727.1	WP_315123426.1	WP_346333782.1
MET0968571.1				MES2500058.1	WP_198478303.1	WP_189455613.1		MET0231627.1	MBE9045813.1		QDQ89189.1		HWA89078.1	WP_217907365.1	WP_217907365.1	MCU0835473.1		WP_004332396.1	RJG41378.1	WP_217907365.1	WP_198478303.1	WP_319742054.1			WP_173979577.1			WP_004332396.1	HRO81431.1	HVJ52765.1
WZB71322.1				MEO7855164.1	WP_271974753.1	HEX7324200.1		WP_254292666.1	WP_017291706.1		QDX27515.1		MEO6519895.1	WP_183008232.1	WP_183008232.1	MBH2017582.1		WP_004649069.1	RJS94761.1	WP_183008232.1	WP_271974753.1	HEY6773277.1			MFA7617792.1			WP_004649069.1	WP_201215681.1	WP_190725765.1
				WP_085752236.1	MDO4699369.1	WP_242907233.1		MCC6921187.1	HEY9780357.1		RZI58782.1		WP_137914453.1	HWU04361.1	HWU04361.1	MBP7606879.1		WP_004980237.1	RJS93475.1	HWU04361.1	MDO4699369.1	WP_158295353.1			WP_002932081.1			WP_004980237.1	WP_263459701.1	MBX3628526.1
				HSV34540.1	WP_166947537.1	WP_119629191.1		WP_161391465.1	HJY06730.1		RZI62746.1		QCU72820.1	WP_054105930.1	WP_054105930.1	HBX0713850.1		WP_011234821.1	HAP41010.1	WP_054105930.1	WP_166947537.1	WP_099759814.1			WP_114279250.1			WP_011234821.1	WP_309565749.1	WP_303492440.1
				MBI5255889.1	WP_204697707.1	HET6434512.1		MET0241645.1	MEM8613433.1		RZJ46145.1		WP_080766564.1	WP_246856613.1	WP_246856613.1	MBN8885006.1		WP_011139268.1	RFC36834.1	WP_246856613.1	WP_204697707.1	HLV07084.1			MDT8317398.1			WP_011139268.1	WP_253117892.1	MFM9829004.1
				MDG2293097.1	WP_107818079.1	WP_225766145.1		MBO9580085.1	WP_084639598.1		RZL11867.1		WP_192028953.1	WP_152839176.1	WP_152839176.1	MBK8767610.1		WP_016538670.1	RMQ51213.1	WP_152839176.1	WP_107818079.1	WP_340231116.1			WP_261435588.1			WP_016538670.1	WP_095164609.1	HYG23463.1
				WP_108420359.1	WP_168161429.1	WP_250007106.1		WP_184017717.1	WP_193929750.1		RZL54799.1		WP_058834190.1	WP_282975152.1	WP_282975152.1	HEX6828900.1		EPF74463.1	RMR24386.1	WP_282975152.1	WP_168161429.1	MBO9669281.1			MEO0048384.1			EPF74463.1	WP_225578946.1	WP_193213866.1
				MEY4316324.1	WP_049376397.1	WP_200385922.1		WP_124807705.1	MEM8545900.1		RZM00560.1		WP_189376503.1	WP_207845140.1	WP_207845140.1	MEO7741537.1		EPF71374.1	RQO33538.1	WP_207845140.1	WP_049376397.1	TRN94220.1			MER2529427.1			EPF71374.1	WP_263262535.1	MAL73713.1
				MCW5624013.1	WP_198835084.1	HEU0282509.1		WP_319235659.1	WP_250125628.1		RZM36110.1		WP_250063692.1	MDH3460861.1	MDH3460861.1	MFM2435637.1		WP_020950247.1	AZN72640.1	MDH3460861.1	WP_198835084.1	WP_222200941.1			NTV95484.1			WP_020950247.1	WP_330701344.1	WP_242612403.1
				WP_144290222.1	WP_240244733.1	MET0225212.1		WP_206240380.1	WP_144873981.1		TAJ84500.1		MEJ0084720.1	WP_026259024.1	WP_026259024.1	WP_084105524.1		WP_016493959.1	RTL52870.1	WP_026259024.1	WP_240244733.1	WP_238508661.1			MDY0073483.1			WP_016493959.1	WP_054427833.1	WP_184020197.1
				MDO9074471.1	WP_167014941.1	WP_297325522.1		HJQ16349.1	WP_193933560.1		TAJ86441.1		WP_137913709.1	MBN9319585.1	MBN9319585.1	CAH7801286.1		ESK55482.1	RTL73111.1	MBN9319585.1	WP_167014941.1	WP_082308396.1			MEW5770857.1			ESK55482.1	WP_095155666.1	WP_394061129.1
				WP_135262097.1	WP_101496049.1	WP_144899432.1		WP_294056450.1	OWY64719.1		TAJ97375.1		WP_263178517.1	MBS0420065.1	MBS0420065.1	BBL26346.1		ESK57059.1	RUQ62046.1	MBS0420065.1	WP_101496049.1	WP_390367227.1			WP_295717666.1			ESK57059.1	WP_244609922.1	WP_339490210.1
				MEO5733543.1	WP_084305784.1	MCF7983402.1		WP_235077282.1	MBE9075857.1		TAN05119.1		HTY94883.1	NHN83237.1	NHN83237.1	WP_198938050.1		ETF01494.1	RJE85862.1	NHN83237.1	WP_084305784.1	WP_150667171.1			MDR2192404.1			ETF01494.1	WP_188394449.1	WP_236986954.1
				MDA0190850.1	WP_263076951.1	HEX7325440.1		WP_258890369.1	WP_322743527.1		TAN21644.1		HEY6925960.1	HEX9391417.1	HEX9391417.1	WP_176885652.1		WP_025371150.1	RRS04845.1	HEX9391417.1	WP_263076951.1	WP_195875623.1			WP_092748224.1			WP_025371150.1	WP_176375997.1	HEU0218331.1
				WP_331987961.1	PWF08312.1	WP_162201994.1		MBL8264667.1	WP_196797423.1		TKW65016.1		HTP39995.1	WP_160830325.1	WP_160830325.1	NCC27729.1		AHG64632.1	RKP47673.1	WP_160830325.1	PWF08312.1	WP_314539301.1			MEW6427936.1			AHG64632.1	UJB64841.1	MEW6304431.1
				WP_265404460.1	WP_115717311.1	WP_220379428.1		WP_018971384.1	MEO0519907.1		QEO17481.1		MBS0557143.1	WP_374485250.1	WP_374485250.1	MBK6401980.1		ETK22388.1	RKP53644.1	WP_374485250.1	WP_115717311.1	WP_133593785.1			WP_176754919.1			ETK22388.1	WP_201191041.1	WP_246130243.1
				MBK8071249.1	WP_303367337.1	WP_286784948.1		WP_375287613.1	MFH7243795.1		VVN53234.1		WP_220064786.1	WP_116141073.1	WP_116141073.1	OZI39824.1		WP_065341034.1	QCI64121.1	WP_116141073.1	WP_303367337.1	WP_336918986.1			MEX6724285.1			WP_065341034.1	WP_241072102.1	WP_338287994.1
				HEY0887874.1	WP_276616896.1	MEW5973313.1		WP_247230361.1	MEM9151687.1		VWX37112.1		MBP6797582.1	WP_186456050.1	WP_186456050.1	MDP1766523.1		WP_241239117.1	RXN83732.1	WP_186456050.1	WP_276616896.1	WP_277275924.1			MBI5162676.1			WP_241239117.1	MBH1963301.1	WP_210681909.1
				MEM6603970.1	WP_266124234.1	WP_240639637.1		WP_145155316.1	MEO0519912.1		VXB18682.1		HEV7609938.1	WP_138324390.1	WP_138324390.1	WP_293636311.1		WP_237437581.1	RXN87831.1	WP_138324390.1	WP_266124234.1	WP_018262600.1			WP_018717912.1			WP_237437581.1	WP_049870456.1	WP_290978914.1
				WP_260498801.1	WP_345927615.1	WP_028915447.1		WP_156681348.1	PSO51565.1		MPY73753.1		HEY2807446.1	MDX4010259.1	MDX4010259.1	CAH7799532.1		WP_203207102.1	RXN92335.1	MDX4010259.1	WP_345927615.1	MBX5461715.1			MEN9465470.1			WP_203207102.1	WP_240622216.1	MDR2871665.1
				MBK6651700.1	MDO4230633.1	WP_105072778.1		WP_261694136.1	HEY9695459.1		MPY75508.1		WP_347260145.1	RYY02100.1	RYY02100.1	RZI86773.1		MBJ7223253.1	RYC32243.1	RYY02100.1	MDO4230633.1	WP_125094925.1			WP_088822628.1			MBJ7223253.1	WP_095108542.1	WP_338466103.1
				MEW6706149.1	WP_132302286.1	WP_344759776.1		MBL8549464.1	WP_233501618.1		MPZ29660.1		WP_175485636.1	WP_108439443.1	WP_108439443.1	MEP6879463.1		MBJ7414562.1	RYD66575.1	WP_108439443.1	WP_132302286.1	WP_323778389.1			HUH58895.1			MBJ7414562.1	WAH58135.1	WP_379057663.1
				MES2992598.1	EZA32848.1	WP_058833694.1		HST35022.1	WP_161827083.1		MPZ29812.1		MEO8019740.1	HIV71099.1	HIV71099.1	CAI3219527.1		WP_208010259.1	RYE30763.1	HIV71099.1	EZA32848.1	GHE62321.1			WP_264746787.1			WP_208010259.1	WP_230519399.1	NQY63358.1
				WP_139871318.1	WP_232414227.1	NJD08868.1		MBC7989723.1	WP_157620239.1		MPZ30318.1		WP_343629405.1	WP_330895591.1	WP_330895591.1	MEI8305074.1		WP_373322623.1	RYG36653.1	WP_330895591.1	WP_232414227.1	MET0137793.1			MBE0482460.1			WP_373322623.1	WP_313334965.1	HEV7778904.1
				HEV7730524.1	WP_275668543.1	MCB1565339.1		MBL8300602.1	WP_194030796.1		MPZ31175.1		MDQ2877910.1	PQO98647.1	PQO98647.1	MBK6980312.1		WP_067553739.1	RYX99156.1	PQO98647.1	WP_275668543.1	WP_408156144.1			HLR16870.1			WP_067553739.1	WP_125303668.1	BFR63850.1
				MBL8512026.1	WP_152630630.1	KAB2898671.1		WP_271183695.1	WP_144871618.1		MPZ32174.1		WP_095498630.1	WP_324087858.1	WP_324087858.1	WP_277596136.1		WP_304715849.1	RZS69638.1	WP_324087858.1	WP_152630630.1	WP_376828908.1			MBI4740370.1			WP_304715849.1	WP_273913904.1	VUD41870.1
				MBU3649108.1	WBU63025.1	WP_020505169.1		WP_160366713.1	WP_233222740.1		MPZ35682.1		HEX4243064.1	MCQ8242083.1	MCQ8242083.1	MFG9885121.1		WP_221221167.1	TBN53520.1	MCQ8242083.1	WBU63025.1	WP_341992280.1			WP_255858606.1			WP_221221167.1	WP_143488407.1	HTI67134.1
				WP_402832666.1	WP_371014718.1	MCF7996680.1		WP_168133444.1	WP_228021948.1		MTJ83600.1		MEI8297662.1	WP_165191703.1	WP_165191703.1	WP_391527810.1		MCG8519122.1	TCR02968.1	WP_165191703.1	WP_371014718.1	MBY9063420.1			MBI5435834.1			MCG8519122.1	WP_207442333.1	MEZ5938451.1
				MEQ1852543.1	MDR0716034.1	WP_227815633.1		WP_375182409.1	MBW4510689.1		MPY69298.1		WP_266170366.1	MCP5412232.1	MCP5412232.1	WP_409054675.1		WP_058088224.1	TCU24504.1	MCP5412232.1	MDR0716034.1	WP_081905365.1			MDX9741275.1			WP_058088224.1	WP_400688504.1	MFA6961216.1
				MEY5010470.1	KAB0547782.1	NLB57957.1		MEP6784686.1	WP_342597250.1		MPY69959.1		WP_018972300.1	WP_110557230.1	WP_110557230.1	MCU0804951.1		WP_256660295.1	TCV97650.1	WP_110557230.1	KAB0547782.1	WP_301258548.1			WP_156820520.1			WP_256660295.1	WP_193910588.1	HYG13841.1
				HTH93947.1	WP_086963533.1	MDQ3205678.1		WP_119759711.1	MEQ8996770.1		MPY69496.1		MBS0590785.1	WP_120253201.1	WP_120253201.1	HCP28620.1		WP_195792685.1	TDH63774.1	WP_120253201.1	WP_086963533.1	HLV06465.1			WP_192557080.1			WP_195792685.1	MDR6434496.1	WP_341912687.1
				WP_135250336.1	MDF7669901.1	WP_296282135.1		WP_228254881.1	WP_162423949.1		MPZ39509.1		HEY0178632.1	WP_253950859.1	WP_253950859.1	CAD7636235.1		WP_275011100.1	THT99017.1	WP_253950859.1	MDF7669901.1	WP_183617214.1			MDD5390119.1			WP_275011100.1	HJR28282.1	HEX5788336.1
				WP_325001555.1	MBN7784191.1	WP_234523581.1		MDB5738604.1	WP_099699617.1		HEC75393.1		HTQ36267.1	GBR36723.1	GBR36723.1	WP_000526255.1		WP_051780972.1	TJZ64742.1	GBR36723.1	MBN7784191.1	MET4697529.1			WP_184264490.1			WP_051780972.1	WP_217976745.1	MBI3549077.1
				MES2785141.1	WP_231805633.1	WP_147653070.1		MDB5702826.1	WP_121969932.1		MWV25800.1		WP_404635445.1	WP_060321944.1	WP_060321944.1	MEO8133755.1		PAU86951.1	RZA34661.1	WP_060321944.1	WP_231805633.1	WP_104591739.1			NLS44003.1			PAU86951.1	PCK89236.1	WP_293320246.1
				MES2468537.1	WP_313519421.1	WP_298154117.1		WP_091736700.1	WP_281482635.1		MWV23816.1		WP_159679233.1	WP_249362780.1	WP_249362780.1	MEO8280978.1		WP_200459546.1	RZN24266.1	WP_249362780.1	WP_313519421.1	WP_343612871.1			MCL4747207.1			WP_200459546.1	QXZ75800.1	WP_242683558.1
				MBP6765384.1	WP_127775031.1	WP_374013045.1		MET0247772.1	MBW4509440.1		RMP80466.1		HTP39404.1	HKE94509.1	HKE94509.1	MDR2876157.1		WP_317031980.1	TCU78650.1	HKE94509.1	WP_127775031.1	WP_217400023.1			WP_369456081.1			WP_317031980.1	WP_287753817.1	WP_372702376.1
				WP_193214593.1	WP_177220411.1	MCP1620938.1		WP_305698436.1	MEO1295079.1		NDP59208.1		HTY50601.1	WP_304561649.1	WP_304561649.1	MCV6812426.1		MEK9711819.1	TCR72268.1	WP_304561649.1	WP_177220411.1	WP_333682835.1			MCB1955850.1			MEK9711819.1	WP_280341487.1	WP_028604446.1
				WP_282822830.1	WP_092364207.1	WP_153975823.1		WP_338160400.1	MEM9770106.1		NUU65389.1		WP_078998525.1	GBR35362.1	GBR35362.1	HST44579.1		WP_108097000.1	TPW28958.1	GBR35362.1	WP_092364207.1	MBO9671148.1			MCJ7556607.1			WP_108097000.1	WP_286649356.1	MEI6894547.1
				MDP3824217.1	WP_226785024.1	WP_232130846.1		WP_337828680.1	HEY9810221.1		NYT75709.1		WP_261695275.1	WP_372901270.1	WP_372901270.1	MEO6065342.1		MET0349776.1	RZJ26515.1	WP_372901270.1	WP_226785024.1	WP_371437833.1			MDR3111834.1			MET0349776.1	WP_173149574.1	WP_300469347.1
				MBC7804015.1	WP_272527306.1	WP_166270819.1		WP_340231756.1	WP_228021243.1		QKD42209.1		WP_183642450.1	HVY80408.1	HVY80408.1	EOG1015030.1		WP_371240158.1	RZL03449.1	HVY80408.1	WP_272527306.1	WP_343315595.1			WP_300433220.1			WP_371240158.1	WP_150100229.1	NCP10452.1
				MBK9573031.1	WP_281252015.1	MEE4283720.1		HVK80299.1	NBD18391.1		GGI55176.1		MEI8299085.1	WP_229262162.1	WP_229262162.1	MEY3804886.1		WP_353222681.1	RZL08527.1	WP_229262162.1	WP_281252015.1	WP_222243735.1			MDR2207779.1			WP_353222681.1	UJB67151.1	MDH3545552.1
				WP_082368173.1	WP_269466778.1	HEY0335149.1		HLZ77751.1	MEO1295082.1		GIL39660.1		MEI6457534.1	WP_107969538.1	WP_107969538.1	MET0351163.1		AVQ03933.1	TAJ87751.1	WP_107969538.1	WP_269466778.1	WP_237173356.1			WP_105305372.1			AVQ03933.1	WP_179114072.1	QFY76646.1
				WP_296871709.1	WP_153984932.1	WP_242102816.1		WP_404712972.1	WP_099704059.1		WP_068811507.1		WP_128667696.1	MDI6653900.1	MDI6653900.1	HZV55811.1		WP_373851523.1	TRL27762.1	MDI6653900.1	WP_153984932.1	WP_087277803.1			WP_110953966.1			WP_373851523.1	USX18927.1	MEZ5385851.1
				WP_408597895.1	WP_183826794.1	WP_045223816.1		HEX7821726.1	MEM6432335.1		NQY24297.1		HKX98251.1	HEY1891495.1	HEY1891495.1	MBN8728268.1		WP_051362189.1	TWF59167.1	HEY1891495.1	WP_183826794.1	MBN8945450.1			WP_045046832.1			WP_051362189.1	WP_312377532.1	HWL29521.1
				MCL2831451.1	WP_395273998.1	WP_141518659.1		WP_217401276.1	WP_299411725.1		NRA83550.1		HKC15222.1	WP_254836398.1	WP_254836398.1	HSW11758.1		WP_241122842.1	QEA06401.1	WP_254836398.1	WP_395273998.1	WP_169152941.1			MCB1692584.1			WP_241122842.1	WP_324258856.1	MFA4914010.1
				WP_287110548.1	WP_095523883.1	MDR2872756.1		WP_252166694.1	WP_193931476.1		NVK33427.1		WP_284329966.1	WP_137786284.1	WP_137786284.1	WP_212758292.1		WP_314438825.1	QEA07709.1	WP_137786284.1	WP_095523883.1	WP_346767091.1			MDR2427002.1			WP_314438825.1	WP_216293411.1	WP_346532995.1
				HEY0296705.1	MFM2476010.1	MFL6623672.1		WP_184116433.1	WP_190521535.1		QTD46368.1		WP_232037174.1	HTI67953.1	HTI67953.1	MCU0763495.1		QOZ94004.1	QEI06152.1	HTI67953.1	MFM2476010.1	HEX7875889.1			MEY2706855.1			QOZ94004.1	WP_136346453.1	MDD3762815.1
				WP_114898198.1	MFA5490642.1	WP_144571362.1		MEH3107401.1	UJB67733.1		WP_245591346.1		WP_114845430.1	WP_246388592.1	WP_246388592.1	MDU4361441.1		WP_238824483.1	TNC12916.1	WP_246388592.1	MFA5490642.1	HEX9805811.1			MEO5335763.1			WP_238824483.1	WP_280025537.1	MCB1567145.1
				MES2660932.1	WP_314187729.1	WP_179112577.1		WP_147079531.1	WP_237990281.1		WP_068167904.1		HEY5970607.1	WP_204679028.1	WP_204679028.1	HLU76418.1		WP_166100630.1	TNC47317.1	WP_204679028.1	WP_314187729.1	WP_249292896.1			WP_159689904.1			WP_166100630.1	WP_226772277.1	WP_176625156.1
				MBL8522393.1	WP_119499630.1	HLV16190.1		WP_330901227.1	MEM9768141.1		WP_067182438.1		WP_207523651.1	GBQ80289.1	GBQ80289.1	WP_368429547.1		WP_326535896.1	TWT02865.1	GBQ80289.1	WP_119499630.1	WP_174293157.1			WP_377098959.1			WP_326535896.1	WP_400882230.1	HAL71481.1
				WP_201494202.1	WP_036307656.1	MCM2335286.1		WP_192128674.1	WP_196519885.1		POA59846.1		WP_282266581.1	WP_082782403.1	WP_082782403.1	MEO6928638.1		WP_407596847.1	TWT09974.1	WP_082782403.1	WP_036307656.1	MEP7004894.1			WP_323871838.1			WP_407596847.1	WP_316919361.1	WP_378230465.1
				HTH47624.1	NHC60451.1	MCQ4349052.1		MDE2420708.1	WP_199300760.1		WP_009802009.1		WP_298317656.1	HEX7819094.1	HEX7819094.1	HUQ28437.1		WP_235872880.1	TWT12530.1	HEX7819094.1	NHC60451.1	WP_204949458.1			MBI4938074.1			WP_235872880.1	MFE8646371.1	WP_370154608.1
				MBC7756712.1	WP_330647094.1	WP_297144737.1		WP_070157854.1	MEL6397678.1		WP_009799325.1		HEY2395228.1	MCQ8239799.1	MCQ8239799.1	MES2859211.1		WP_198155895.1	TXM70760.1	MCQ8239799.1	WP_330647094.1	HEX7742751.1			HRP35600.1			WP_198155895.1	WP_093063217.1	MCC7267114.1
				WP_280155170.1	MBP8063564.1	MDO5505163.1		HEV7661127.1	MBW4514812.1		WP_009799257.1		WP_137914373.1	MEP6504343.1	MEP6504343.1	HZM36613.1		WP_111430953.1	VVE11093.1	MEP6504343.1	MBP8063564.1	HEY5868308.1			MBS3936083.1			WP_111430953.1	WP_218005333.1	WP_039411441.1
				MFM2167246.1	WP_286784871.1	WP_297174646.1		WP_176594994.1	MCA1992665.1		WP_012110982.1		HEX3896234.1	MET0280802.1	MET0280802.1	HSD40686.1		HBX05301.1	MPT49371.1	MET0280802.1	WP_286784871.1				WP_261593399.1			HBX05301.1	WP_263142770.1	HEY0550899.1
				WP_241398606.1	WP_226624957.1	WP_209032479.1		MBC7986493.1	MBE9016052.1		BAF87331.1		WP_242414536.1	WP_240008026.1	WP_240008026.1	MDO9452043.1		WP_390199679.1	QET01728.1	WP_240008026.1	WP_226624957.1				MDP2752710.1			WP_390199679.1	WP_090210461.1	WP_162079092.1
				MBL8519707.1	WP_064621791.1	WP_205434186.1		MBJ7415607.1	WP_242612193.1		BAF87727.1		WP_374601500.1	WP_185678755.1	WP_185678755.1	HYA60228.1		MET0936965.1	MPY73887.1	WP_185678755.1	WP_064621791.1				WP_125251982.1			MET0936965.1	WP_026013192.1	WP_027016509.1
				MEY3293984.1	WP_322999169.1	WP_374381126.1		HEY0115486.1	MBW4636671.1		WP_009841728.1		WP_240669065.1	MBS1049669.1	MBS1049669.1	MEO6624594.1		WP_309369587.1	MPY73890.1	MBS1049669.1	WP_322999169.1				WP_377122916.1			WP_309369587.1	WP_273893804.1	WP_068173286.1
				MES2976596.1	UUO12910.1	WP_108104994.1		WP_234150108.1	WP_199249193.1		ABX33649.1		MEZ5455914.1	WP_338085587.1	WP_338085587.1	MBL8511456.1		USX19750.1	MPY75119.1	WP_338085587.1	UUO12910.1				WP_171624722.1			USX19750.1	WP_291592497.1	WP_220160923.1
				WP_158268107.1	MCI5039879.1	WP_407920081.1		WP_261543547.1	MEQ8539991.1		WP_012569008.1		HEU4812760.1	MCQ8278271.1	MCQ8278271.1	MBS0392969.1		WP_332605954.1	MRW93445.1	MCQ8278271.1	MCI5039879.1				MEY2706672.1			WP_332605954.1	MBW7903215.1	WP_109062276.1
				MEY3650848.1	WP_409076471.1	WP_162373134.1		WP_268762362.1	MBW4649613.1		ACL61701.1		MBD9379433.1	WP_281433667.1	WP_281433667.1	CUJ96081.1		WP_391528083.1	WP_035486133.1	WP_281433667.1	WP_409076471.1				WP_240002460.1			WP_391528083.1	MEN0035541.1	HWK55249.1
				WP_346190953.1	WP_144572103.1	WP_386366906.1		PJK07870.1	MBW4653094.1		WP_015878574.1		WP_126672514.1	HEY2356717.1	HEY2356717.1	HMM67259.1		WP_260854072.1	MPZ57191.1	HEY2356717.1	WP_144572103.1				MEW6166191.1			WP_260854072.1	WP_252161114.1	HEY9281066.1
				HEX8371824.1	CAK7061063.1	WP_194034291.1		MDE1166013.1	WP_335225917.1		WP_015829333.1		WP_172241743.1	MEY4998985.1	MEY4998985.1	HUQ52710.1		WP_233010076.1	NEI73946.1	MEY4998985.1	CAK7061063.1				WP_237124856.1			WP_233010076.1	WP_110971145.1	WP_092903205.1
				MEP6557135.1	WP_223193219.1	WP_312913808.1		TXI09712.1	HEY9850889.1		WP_015829608.1		WP_304280566.1	WP_138324946.1	WP_138324946.1	HWN81399.1		WP_324367814.1	MPZ37549.1	WP_138324946.1	WP_223193219.1				MBF0325227.1			WP_324367814.1	WP_201212243.1	WP_312479487.1
				MEY2791481.1	WP_294929371.1	MDB6162872.1		WAH60130.1	WP_096621964.1		WP_015829613.1		WP_203521063.1	MDR3507942.1	MDR3507942.1	HYD58248.1		WP_235837828.1	MPZ40423.1	MDR3507942.1	WP_294929371.1				HJV74166.1			WP_235837828.1	WP_075930860.1	WP_027896440.1
				WP_315649219.1	WP_341780884.1	WP_201091937.1		WP_032970395.1	WP_083492825.1		WP_013391172.1		WP_157982740.1	HEX7761238.1	HEX7761238.1	MDZ7653489.1		WP_206437415.1	HIC46304.1	HEX7761238.1	WP_341780884.1				WP_239903922.1			WP_206437415.1	WP_050577322.1	MCR6654361.1
				MCW5636927.1	MEC9066765.1	MBS0214154.1		WP_320523031.1	WP_193934916.1		EGF12236.1		WP_119862242.1	WP_329639301.1	WP_329639301.1	HWI36583.1		WP_212603467.1	BCH28956.1	WP_329639301.1	MEC9066765.1				WP_290653711.1			WP_212603467.1	WP_213298796.1	WP_020648448.1
				MBC7717603.1	WP_188982616.1	MDQ3495653.1		WP_171962493.1	MBW4611873.1		WP_013661880.1		WP_282823959.1	WP_397420947.1	WP_397420947.1	WP_196322741.1		WP_166254959.1	QPJ62077.1	WP_397420947.1	WP_188982616.1				WP_257100166.1			WP_166254959.1	WP_225202923.1	MEG3000403.1
				MDH4456972.1	CCS76531.1	MBT3888721.1		WP_280192089.1	MBW4678518.1		WP_013848389.1		MDT9002014.1	HWS66637.1	HWS66637.1	HEY6822114.1		WP_237173141.1	QPJ64137.1	HWS66637.1	CCS76531.1				WP_404401067.1			WP_237173141.1	NVN61644.1	HEX3988246.1
				WP_312379260.1	WP_164885397.1	WP_156639610.1		HEY1027342.1	MBW4576581.1		CCB66796.1		OZB62174.1	WP_227544692.1	WP_227544692.1	HTH79100.1		HWA12160.1	QPS09886.1	WP_227544692.1	WP_164885397.1				WP_247682543.1			HWA12160.1	WP_163947327.1	WP_246143519.1
				WP_241585866.1	WP_005975149.1	WP_147891637.1		WP_114851842.1	MEL6398591.1		BAK65109.1		MBS0377647.1	WP_078030785.1	WP_078030785.1	HUL95193.1		WP_349743176.1	WP_042325556.1	WP_078030785.1	WP_005975149.1				WP_307003894.1			WP_349743176.1	WP_175142087.1	WP_322333234.1
				AUL18582.1	ENT5245293.1	GAA0793297.1		WP_374420657.1	MEL6382737.1		EHK67252.1		MEO6104314.1	HYE71179.1	HYE71179.1	HKW85384.1		WP_280324971.1	NOJ40608.1	HYE71179.1	ENT5245293.1				WP_303732160.1			WP_280324971.1	XJJ69808.1	WP_180182668.1
				MEP7154305.1	SFX68399.1	WP_245156850.1		WP_377836108.1	MDJ0726371.1		WP_014402509.1		MDE1897604.1	WP_207878740.1	WP_207878740.1	MEX0900722.1		WP_310168344.1	NMV38120.1	WP_207878740.1	SFX68399.1				WP_228345147.1			WP_310168344.1	WP_015923195.1	MBN9528969.1
				NDG41084.1	WP_122231009.1	MBW8850468.1		WP_059410474.1	MBC6431620.1		WP_014402015.1		MBY4598474.1	WP_305616598.1	WP_305616598.1	HEX4928903.1		ELQ6149452.1	GGI16679.1	WP_305616598.1	WP_122231009.1				WP_336565798.1			ELQ6149452.1	SQF97499.1	CPP25695.1
				MBU3735453.1	KAF1019336.1	MBP6797374.1		WP_322363584.1	MEM8543978.1		WP_014403039.1		MEO8804170.1	MBW8815143.1	MBW8815143.1	GAA4406139.1		PKO77313.1	GGE54024.1	MBW8815143.1	KAF1019336.1				WP_390447636.1			PKO77313.1	WP_241048068.1	HRH95505.1
				WP_267727409.1	WP_212595242.1	WP_213433362.1		WP_258446304.1	WP_190455780.1		WP_009636217.1		WP_156899855.1	WP_086641932.1	WP_086641932.1	HEX2197940.1		WP_400189870.1	GGC71856.1	WP_086641932.1	WP_212595242.1				MCX8087329.1			WP_400189870.1	WP_312933696.1	WP_108096144.1
				MEL0308824.1	WP_275261425.1	WP_132331360.1		WP_261240372.1	PSO70025.1		WP_014704423.1		WP_192278204.1	WP_159262048.1	WP_159262048.1	HET7731463.1		WP_154745164.1	GGC82067.1	WP_159262048.1	WP_275261425.1				WP_223846261.1			WP_154745164.1	WP_148816939.1	WP_124964378.1
				WP_160550674.1	WP_375261820.1	WP_310235047.1		EJO57751.1	WP_250123540.1		AFJ45159.1		WP_281014666.1	WP_043604674.1	WP_043604674.1	HAT1682058.1		EEY86422.1	GGF53474.1	WP_043604674.1	WP_375261820.1				WP_312660521.1			EEY86422.1	WP_124088813.1	MBA4051679.1
				WP_395724517.1	MDR1530333.1	HST44453.1		WP_232365815.1	WP_194009138.1		WP_007931031.1		MEO6104271.1	WP_246856465.1	WP_246856465.1	MEX2239222.1		WP_023380386.1	GGF89879.1	WP_246856465.1	MDR1530333.1				WP_183969062.1			WP_023380386.1	TFL11516.1	WP_169495064.1
				MBL8343001.1	WP_341646051.1	MBK8338338.1		WP_212315948.1	WP_105222001.1		WP_007938229.1		MEO8365285.1	WP_108917688.1	WP_108917688.1	MCX7961828.1		WP_107940493.1	WP_037256224.1	WP_108917688.1	WP_341646051.1				HRJ61398.1			WP_107940493.1	MDQ8035627.1	MBN8552389.1
				MBY0271516.1	WP_241622396.1	WP_386747104.1		WP_181131073.1	WP_318780344.1		WP_007882157.1		WP_286911578.1	XAE44303.1	XAE44303.1	HEY5636246.1		WP_334183032.1	WP_027287113.1	XAE44303.1	WP_241622396.1				MEZ5545358.1			WP_334183032.1	WP_282362587.1	WP_367872302.1
				MDR2219384.1	MDR2689255.1	WP_090634705.1		WP_301584905.1	WP_272034374.1		WP_008113693.1		WP_298150709.1	MES2050266.1	MES2050266.1	MBK7463563.1		WP_338076828.1	QRM46463.1	MES2050266.1	MDR2689255.1				QHJ86849.1			WP_338076828.1	WP_369629199.1	MBN9429626.1
				MDB6079949.1	WP_200930557.1	WP_240095837.1		HXR52776.1	WP_275521408.1		EJL90429.1		WP_312769330.1	PWB89316.1	PWB89316.1	HEY5761981.1		MDO5057552.1	GLK71540.1	PWB89316.1	WP_200930557.1				MEY3018246.1			MDO5057552.1	WP_323717925.1	WP_148816146.1
				WP_295373905.1	WP_269813879.1	MDR4651698.1			PSO97143.1		EJM35585.1		WP_313441161.1	WP_374470868.1	WP_374470868.1	MDH5207357.1		WP_369038486.1	GJD77841.1	WP_374470868.1	WP_269813879.1				MBP8298376.1			WP_369038486.1	WP_293857563.1	WP_407997255.1
				MBL0074856.1	WP_074163697.1	WP_206235652.1			PSO77240.1		EJN07621.1		MBS0591134.1	WP_148505856.1	WP_148505856.1	MBC5766725.1		BDA60118.1	WP_007697812.1	WP_148505856.1	WP_074163697.1				MBY4599379.1			BDA60118.1	WP_066271897.1	WP_207571034.1
				WP_286617928.1	WP_183754774.1	TSA22301.1			WP_287238870.1		WP_014993617.1		WP_329772486.1	HEY0265779.1	HEY0265779.1	HUJ87552.1		MDB5962895.1	PVE49937.1	HEY0265779.1	WP_183754774.1				KZW99969.1			MDB5962895.1	WP_280025716.1	HEU5080493.1
				WP_127683177.1	WP_304372534.1	WP_386754987.1			MDJ0515178.1		AFT69040.1		MES2404054.1	WP_206241427.1	WP_206241427.1	MDX1376258.1		WP_051424517.1	APH55764.1	WP_206241427.1	WP_304372534.1				WP_211535240.1			WP_051424517.1	WP_245636411.1	WP_386819866.1
				WP_202882357.1	WP_107854078.1	WP_027590852.1			HWO40580.1		WP_014993407.1		WP_324346928.1	MBO9518109.1	MBO9518109.1	MEY3579377.1		WP_340638293.1	WEK02984.1	MBO9518109.1	WP_107854078.1				WP_109016568.1			WP_340638293.1	WP_201203302.1	MDP0501312.1
				WP_025733448.1	WP_330995622.1	WP_020410606.1			WP_265520092.1		WP_014996326.1		WP_235567159.1	WP_240320881.1	WP_240320881.1	HUQ24401.1		WP_203322433.1	WEK03761.1	WP_240320881.1	WP_330995622.1				WP_406665574.1			WP_203322433.1	WP_310011856.1	WP_093969725.1
				MDB6128909.1	WP_145590314.1	HSX64670.1			MCG9884611.1		WP_008485089.1		WP_249352445.1	WP_369823661.1	WP_369823661.1	HET6263403.1		WP_341376105.1	NMZ40911.1	WP_369823661.1	WP_145590314.1				MDR1854090.1			WP_341376105.1	WP_322426127.1	WP_395098026.1
				WP_377479950.1	MDO4878960.1	WP_346926434.1			WP_230840882.1		WP_008842813.1		WP_347261088.1	WP_404711831.1	WP_404711831.1	MDH5245159.1		WP_347486367.1	ABK64010.1	WP_404711831.1	MDO4878960.1				WP_109040423.1			WP_347486367.1	WP_083439041.1	WP_050463792.1
				MEY3997105.1	MDU8924463.1	WP_246840871.1			WP_261841868.1		WP_008599511.1		WP_324308434.1	HWF01470.1	HWF01470.1	WP_171090614.1		WP_234625077.1	ABL69247.1	HWF01470.1	MDU8924463.1				HLP97684.1			WP_234625077.1	WP_086978107.1	MDO5640943.1
				MDO9088725.1	WP_147675643.1	WP_215497327.1			WP_304098712.1		WP_008601427.1		WP_292006279.1	HEX4181854.1	HEX4181854.1	WP_200595169.1		XLX30446.1	EAQ27421.1	HEX4181854.1	WP_147675643.1				MEP3350253.1			XLX30446.1	WP_406666755.1	MBP9853962.1
				MEZ0232588.1	WP_295558111.1	HVI58021.1			WP_386967114.1		WP_005190529.1		WP_291785111.1	WP_329606789.1	WP_329606789.1	HKO89394.1		WP_216643170.1	EAQ37607.1	WP_329606789.1	WP_295558111.1				WP_179990677.1			WP_216643170.1	WP_100872600.1	WP_166326582.1
				MEW5887779.1	WP_140524267.1	MDQ3564477.1			KAF1023349.1		WP_005271154.1		MEP6939111.1	NHO18499.1	NHO18499.1	HKU47733.1		WP_335611665.1	WP_012079072.1	NHO18499.1	WP_140524267.1				MCX7564468.1			WP_335611665.1	WP_225200286.1	MBN1239582.1
				HMZ84782.1	WP_379972463.1	MBA3486404.1			WP_308366755.1		ABF07994.1		MEP6897693.1	QXQ05705.1	QXQ05705.1	MEO5694005.1		WP_199040472.1	BAF90431.1	QXQ05705.1	WP_379972463.1				WP_287916161.1			WP_199040472.1	WP_255961168.1	WP_295637341.1
				WP_332287296.1	WP_269430761.1	MEO6226807.1			WP_347331660.1		ABE64444.1		WP_133320168.1	WP_252166955.1	WP_252166955.1	HWH41210.1		MBH1966775.1	WP_013069336.1	WP_252166955.1	WP_269430761.1				WP_169293730.1			MBH1966775.1	WP_403001239.1	WP_310456119.1
				MDW7534870.1	MDO4878737.1	WP_200614174.1			HZH28740.1		BAE87074.1		HET7930164.1	MEQ1781932.1	MEQ1781932.1	MEZ5614378.1		WP_236995525.1	WP_013032798.1	MEQ1781932.1	MDO4878737.1				GHT90386.1			WP_236995525.1	WP_228723590.1	WP_126537099.1
				HEY1182389.1	WP_022634840.1	NBC47824.1			HXH03972.1		WP_011315515.1		WP_405228368.1	HTW35012.1	HTW35012.1	HEY3700111.1		MEG0858490.1	ADJ23143.1	HTW35012.1	WP_022634840.1				MFA5632346.1			MEG0858490.1	WP_312933588.1	HEX8401334.1
				HYD33989.1	ERK09208.1	WP_337344176.1			MEO1377181.1		CAA61245.1		WP_184415397.1	WP_086643058.1	WP_086643058.1	MFL6573970.1		WP_102299166.1	WP_013541762.1	WP_086643058.1	ERK09208.1				WP_190544373.1			WP_102299166.1	WP_193910466.1	WP_102775323.1
				MEI7464735.1	KAF1065434.1	HEU4992535.1			HET6629506.1		CAE27467.1		WP_281850658.1	WP_182986676.1	WP_182986676.1	MCC7484829.1		WP_150805993.1	ADU90675.1	WP_182986676.1	KAF1065434.1				MDD5383284.1			WP_150805993.1	WP_279845838.1	WP_379000618.1
				WP_292446009.1	WP_342366179.1	WP_374383951.1			HET8523453.1		AAN68198.1		WP_346738299.1	WP_179042550.1	WP_179042550.1	HEY8067909.1		WP_225200770.1	AEH59074.1	WP_179042550.1	WP_342366179.1				MDI1302565.1			WP_225200770.1	WP_175624594.1	WP_248218436.1
				MBP7565916.1	WP_235035402.1	WP_325323221.1			WP_216361221.1		AAF23804.1		WP_247427671.1	WP_241502723.1	WP_241502723.1	HEY2338483.1		CAJ1254976.1	WP_013368582.1	WP_241502723.1	WP_235035402.1				WP_093280819.1			CAJ1254976.1	WP_400597008.1	WP_237412499.1
				WP_275741697.1	WP_379540475.1	WP_096376966.1			WP_116684748.1		WP_016654610.1		WP_086744811.1	HLZ84013.1	HLZ84013.1	WP_218569558.1		TKI07866.1	EHL97443.1	HLZ84013.1	WP_379540475.1				WP_153826573.1			TKI07866.1	XAH21243.1	WP_171014612.1
				MEQ1772846.1	MDR2689380.1	WP_163839651.1			WP_372694917.1		WP_016494020.1		MBN8736507.1	MFI4865850.1	MFI4865850.1	HET7674377.1		WP_099863889.1	EHK67559.1	MFI4865850.1	MDR2689380.1				MBI5784520.1			WP_099863889.1	WP_218380252.1	HLS16679.1
				HSI43157.1	WP_328586143.1	MCP5275343.1			WP_174018733.1		WP_025292816.1		MET0332435.1	HEX7761236.1	HEX7761236.1	MBC8058437.1		WP_290748460.1	AEX51977.1	HEX7761236.1	WP_328586143.1				HLU76943.1			WP_290748460.1	WP_243784080.1	WP_169452902.1
				HLO95560.1	WP_156414288.1	MEP6634171.1			HEX7125813.1		MES2412799.1		HWG71335.1	HJP69997.1	HJP69997.1	WP_077415229.1		HVL01835.1	EIC30073.1	HJP69997.1	WP_156414288.1				MFH2140135.1			HVL01835.1	MES2531992.1	WP_406852793.1
				WP_168561809.1	VAS22702.1	WP_280368959.1			GIX28478.1		MCC9624516.1		MBS0373894.1	MET0363251.1	MET0363251.1	HUK04573.1		WP_010282741.1	WP_014403964.1	MET0363251.1	VAS22702.1				WP_313993956.1			WP_010282741.1	MDR0277238.1	HTJ63202.1
				WP_184339061.1	CDL19995.1	WP_187712741.1			WP_257462685.1		WP_343518490.1		CRX68604.1	WP_340314755.1	WP_340314755.1	MBP7302212.1		WP_348519690.1	WP_014403752.1	WP_340314755.1	CDL19995.1				WP_304848716.1			WP_348519690.1	WP_266119826.1	WP_160753301.1
				MBA3883711.1	KAB0542366.1	WP_240126918.1			WP_211341057.1		MBS0960577.1		WP_215498272.1	HEV7158653.1	HEV7158653.1	MBO2490134.1		WP_074021627.1	AFK56088.1	HEV7158653.1	KAB0542366.1				WP_028605051.1			WP_074021627.1	WP_350282002.1	WP_088823300.1
				MEO5881529.1	MDR0702026.1	WP_238787521.1			MEM9137665.1		WP_114687890.1		MES2404051.1	HEX7872355.1	HEX7872355.1	HET7570629.1		URL60153.1	WP_008373234.1	HEX7872355.1	MDR0702026.1				WP_193910565.1			URL60153.1	MBP5959191.1	HYE50092.1
				MEN9376182.1	WP_092837265.1	MCL2830408.1			CAA9295989.1		MBS1186071.1		WP_137913707.1	WP_174301268.1	WP_174301268.1	MCM0044124.1		WP_332738683.1	WP_007663545.1	WP_174301268.1	WP_092837265.1				HEY0666042.1			WP_332738683.1	WP_284354574.1	KAF0095793.1
				NBX55116.1	WP_334653694.1	WP_150092212.1			WP_323215689.1		WP_111875644.1		WP_056718135.1	WP_158914529.1	WP_158914529.1	HXF67223.1		RJU12546.1	WP_008111509.1	WP_158914529.1	WP_334653694.1				MBS4098575.1			RJU12546.1	WP_240357284.1	MBO2487483.1
				WP_328579056.1	WP_312615526.1	MBL8262800.1					MDB6014165.1		WP_139716804.1	WP_334184752.1	WP_334184752.1	WP_377729978.1		WP_308981947.1	WP_008127498.1	WP_334184752.1	WP_312615526.1				WP_102795391.1			WP_308981947.1	WP_084703024.1	MCG3150582.1
				MCF8192854.1	WP_325805543.1	WP_296921673.1					MDW7599399.1		WP_306022583.1	MDB6012649.1	MDB6012649.1	MEO0319168.1		KEY43808.1	WP_014994334.1	MDB6012649.1	WP_325805543.1				MBQ0781200.1			KEY43808.1	MEG0859772.1	WP_157056807.1
				MBC7436929.1	WP_222821680.1	WP_386825846.1					WP_234966659.1		WP_211059530.1	WP_293977122.1	WP_293977122.1	MDQ2702142.1		WP_323804687.1	WP_008593626.1	WP_293977122.1	WP_222821680.1				MDO8540616.1			WP_323804687.1	WP_264310276.1	MBP7645313.1
				MFM9880147.1	WP_126976419.1	HKN79155.1					WP_315204567.1		WP_115858287.1	HEV7693684.1	HEV7693684.1	MBC7681106.1		MBD9485564.1	WP_004343861.1	HEV7693684.1	WP_126976419.1				MDZ7789532.1			MBD9485564.1	WP_293855133.1	HSH95823.1
				MFN0162728.1	WP_109234065.1	WP_386813165.1					WP_390191317.1		WP_246069736.1	WP_293977063.1	WP_293977063.1	HET6654746.1		WP_024005325.1	ABE60602.1	WP_293977063.1	WP_109234065.1				HTN65004.1			WP_024005325.1	WP_124573661.1	WP_265824490.1
				MDZ4141129.1	WP_089270745.1	MBN8735247.1					MDF2873954.1		WP_114845198.1	HTW36957.1	HTW36957.1	HVE51694.1		WP_280026294.1	EAS48825.1	HTW36957.1	WP_089270745.1				WP_130589006.1			WP_280026294.1	MEN0035542.1	MET0330516.1
				MBL8335717.1	WP_309209986.1	KAF7600780.1					WP_408614007.1		WP_141453332.1	MEJ1963475.1	MEJ1963475.1	WP_123889410.1		WP_299132643.1	CAA61205.1	MEJ1963475.1	WP_309209986.1				WP_286597406.1			WP_299132643.1	WP_099393862.1	HRA38364.1
				WP_161135581.1	WP_386691820.1	MBX3690288.1					MDQ2823507.1		WP_089342155.1	HEV8445021.1	HEV8445021.1	WP_318405196.1		WP_323264178.1	WP_016416867.1	HEV8445021.1	WP_386691820.1				MCB1646579.1			WP_323264178.1	HVR49493.1	MES1158510.1
				MEY5026346.1	WP_220432244.1	WP_226469245.1					WP_082887074.1		WP_368564876.1	HXQ10473.1	HXQ10473.1	MES2535900.1		HIV70336.1	EPF16202.1	HXQ10473.1	WP_220432244.1				MBI5179398.1			HIV70336.1	MBJ7310363.1	WP_294930307.1
				MDB6070191.1	WP_094163097.1	WP_199360132.1					WP_244783092.1		MBS0515575.1	WP_293376245.1	WP_293376245.1	HKQ81423.1		WP_264652070.1	WP_020949904.1	WP_293376245.1	WP_094163097.1				MDX2109661.1			WP_264652070.1	WP_293850946.1	WP_101249683.1
				HWU82114.1	WP_313352907.1	WP_366055926.1					MFA6178568.1		MES1190636.1	HTC43750.1	HTC43750.1	WP_242490025.1		WP_235523451.1	ERJ20877.1	HTC43750.1	WP_313352907.1				MCC6165404.1			WP_235523451.1	WP_346640876.1	WP_183422882.1
				MEY4561123.1	HAS1135166.1	WP_274088696.1					WP_152255718.1		WP_102302817.1	HET7086990.1	HET7086990.1	WP_149861469.1		AMW83261.1	WP_023431097.1	HET7086990.1	HAS1135166.1				WP_374257563.1			AMW83261.1	WP_157194103.1	WP_287112447.1
				MBC7623082.1	WP_100081695.1	WP_172461875.1					MEX0730243.1		MDR1075631.1	QDQ83763.1	QDQ83763.1	WP_101497519.1		TEA77792.1	AHF93816.1	QDQ83763.1	WP_100081695.1				MBK7170164.1			TEA77792.1	KAF0844603.1	WP_194213043.1
				WP_211633352.1	WP_297196977.1	MBT2115546.1					WP_353565293.1		WP_171795545.1	WP_325434072.1	WP_325434072.1	WP_161137579.1		MCH2241394.1	WP_051491779.1	WP_325434072.1	WP_297196977.1				HJW02907.1			MCH2241394.1	MFA5632188.1	HEY6515530.1
				WP_264891643.1	WP_386697543.1	MEO7323619.1					HEY1122438.1		HNW18026.1	WP_225205922.1	WP_225205922.1	MCF8158990.1		MCT5252298.1	WP_187780107.1	WP_225205922.1	WP_386697543.1				WP_132474147.1			MCT5252298.1	WP_306947146.1	WP_263460340.1
				WP_317748477.1	WP_115308772.1	MCP5222570.1					WP_272915603.1		WP_083960962.1	MCZ4340217.1	MCZ4340217.1	MET0509037.1		WP_261217104.1	WP_211855379.1	MCZ4340217.1	WP_115308772.1				MFG1172517.1			WP_261217104.1	WP_225422483.1	WP_205690341.1
				MBC7718759.1	WP_373699549.1	UDI80639.1					WP_336082941.1		HEY0200007.1	WP_336945733.1	WP_336945733.1	WP_343059112.1		WP_017522404.1	MDO9162039.1	WP_336945733.1	WP_373699549.1				MDQ5888258.1			WP_017522404.1	WP_130266280.1	MEX2124752.1
				MDB6140950.1	WP_037037871.1	CCP09567.1					WP_221575849.1		MEP6546419.1	HEY1926926.1	HEY1926926.1	HLU61742.1		MET0335527.1	WGF88242.1	HEY1926926.1	WP_037037871.1				CAK0757196.1			MET0335527.1	WP_308155104.1	WP_395624055.1
				WP_263532981.1	WP_392564205.1	MEI6416002.1					WP_156170369.1		WP_196138369.1	GBQ09361.1	GBQ09361.1	MEN3362904.1		MFA5631038.1	WP_160586968.1	GBQ09361.1	WP_392564205.1				WP_346051897.1			MFA5631038.1	WGR56691.1	WP_345738287.1
				KAB2647890.1	WP_014703741.1	HEY5613126.1					WP_130430097.1		MFL6593229.1	MBS1062365.1	MBS1062365.1	HET6546025.1		MBN6513314.1	MBO9468613.1	MBS1062365.1	WP_014703741.1				WP_131258765.1			MBN6513314.1	WP_133594984.1	HTK73516.1
				HMS27259.1	WP_037585764.1	MBW3549591.1					WP_151831361.1		WP_325129722.1	WP_103903248.1	WP_103903248.1	MBL8525503.1		MDR0633370.1	WP_241771883.1	WP_103903248.1	WP_037585764.1				MEN9341006.1			MDR0633370.1	WP_239970999.1	WP_273178957.1
				MDQ3623787.1	WP_124088513.1	MDB5815704.1					WP_408169352.1		WP_181444237.1	MET0587806.1	MET0587806.1	MBX3717467.1		KSC78050.1	WP_078710439.1	MET0587806.1	WP_124088513.1				WP_338438416.1			KSC78050.1	WP_313741573.1	HXS41078.1
				MBU0588930.1	WP_264627349.1	MEJ2426977.1					WP_048262794.1		MBL8263530.1	MDB5423588.1	MDB5423588.1	MCL4761637.1		WP_232144905.1	WP_256887879.1	MDB5423588.1	WP_264627349.1				MDX3773594.1			WP_232144905.1	WP_088165034.1	HZN11322.1
				HWL53592.1	MDR1076044.1	WP_188860491.1					WP_349292202.1		WP_246120885.1	HEY3655462.1	HEY3655462.1	CUK19072.1		WP_319021378.1	WP_353249957.1	HEY3655462.1	MDR1076044.1				WP_200270162.1			WP_319021378.1	WP_371085000.1	MCA0371300.1
				MES2889554.1	WP_380097009.1	WP_020680836.1					WP_325326605.1		WP_258812490.1	HBO70812.1	HBO70812.1	MCE2970216.1		WP_294902607.1	WP_080937413.1	HBO70812.1	WP_380097009.1				MFH1498317.1			WP_294902607.1	WP_374619409.1	WP_090730328.1
				MBC7610203.1	WP_369606010.1	WP_181741770.1					WP_304785122.1		WP_199171388.1	MDB5450943.1	MDB5450943.1	HEX2565762.1		WP_219702834.1	WP_149231410.1	MDB5450943.1	WP_369606010.1				WP_126828029.1			WP_219702834.1	MEN0035490.1	HEY4415807.1
				WP_271009572.1	WP_087281647.1	WP_123401027.1					WP_402271851.1		MBE2211065.1	MBA8734913.1	MBA8734913.1	MCO5121922.1		WP_180875176.1	WP_054420821.1	MBA8734913.1	WP_087281647.1				WP_207872544.1			WP_180875176.1	MDQ4369966.1	WP_216708046.1
				WP_136773872.1	WP_144949517.1	MDD3529179.1					WP_206064216.1		WP_267226121.1	WP_345929864.1	WP_345929864.1	MEN9391483.1		WP_228716848.1	WP_188911059.1	WP_345929864.1	WP_144949517.1				WP_014853451.1			WP_228716848.1	HRO00225.1	WP_026471187.1
				MDO8768332.1	WP_233978426.1	WP_255854820.1					WP_110598404.1		WP_102301899.1	WP_012346967.1	WP_012346967.1	MBI2754915.1		WP_236211046.1	WP_313193955.1	WP_012346967.1	WP_233978426.1				MBI5007460.1			WP_236211046.1	WP_332549760.1	WP_332047897.1
				NBW69248.1	WP_230246828.1	WP_209285896.1					MDO5623238.1		MBS0193170.1	WP_099348366.1	WP_099348366.1	WP_173179123.1		QZE46762.1	WP_065556187.1	WP_099348366.1	WP_230246828.1				WP_209051406.1			QZE46762.1	CAI0339724.1	WP_146850368.1
				KAF1024068.1	MDU8924480.1	MEM8844766.1					MEO8748510.1		WP_331688790.1	WP_363112923.1	WP_363112923.1	MEO8057935.1		WP_284110536.1	MBH2761577.1	WP_363112923.1	MDU8924480.1				WP_300045686.1			WP_284110536.1	ODU56984.1	WP_271085165.1
				HSI59362.1	WP_128238414.1	WP_335609709.1					WP_319807180.1		WP_405236473.1	HEY2675496.1	HEY2675496.1	WP_325408905.1		QBP74640.1	WP_185984483.1	HEY2675496.1	WP_128238414.1				WP_026762808.1			QBP74640.1	EQM68564.1	MEC9359456.1
				HEY5895216.1	WP_253969175.1	MCU0834442.1					WP_315649015.1		WP_132986363.1	VWC31416.1	VWC31416.1	MDX5446605.1		UCJ17870.1	QCG91311.1	VWC31416.1	WP_253969175.1				WP_122101845.1			UCJ17870.1	WP_020300692.1	MCA8887990.1
				WP_314599270.1	WP_092062893.1	HND28291.1					WP_141461264.1		WP_386757053.1	MDB5457813.1	MDB5457813.1	WP_243319274.1		WP_014770156.1	TNE62609.1	MDB5457813.1	WP_092062893.1				MCC5842213.1			WP_014770156.1	WP_099387581.1	WP_146853832.1
				MDB5925169.1	HDX8808768.1	MBK9614302.1					KPU98141.1		WP_298319745.1	HWJ36109.1	HWJ36109.1	HET7496701.1		WP_113894386.1	WP_251592271.1	HWJ36109.1	HDX8808768.1				WP_345370533.1			WP_113894386.1	WP_309566841.1	WP_158187469.1
				WP_324498314.1	WP_162739364.1	MCP5428427.1					WP_327602900.1		WP_176943758.1	HEY6454043.1	HEY6454043.1	MDD5295990.1		CAI3794149.1	WP_121572909.1	HEY6454043.1	WP_162739364.1				WP_058675730.1			CAI3794149.1	WP_319796572.1	WP_123210945.1
				WP_259374077.1	WP_066567792.1	WP_018604450.1					WP_076999465.1		WP_254423799.1	WP_349633428.1	WP_349633428.1	MFM2434742.1		WP_011138523.1	WP_093238878.1	WP_349633428.1	WP_066567792.1				WP_382257493.1			WP_011138523.1	WP_219219653.1	WP_237343021.1
				MBK6594822.1	WP_386696062.1	WP_345924603.1					WP_369098614.1		WP_204631102.1	MDQ6684912.1	MDQ6684912.1	WP_046740665.1		WP_237172143.1	WP_214199426.1	MDQ6684912.1	WP_386696062.1				MDD3529468.1			WP_237172143.1	WP_211343396.1	GGW99322.1
				MBP6902720.1	WP_115133105.1	MEN8217892.1					GAA0425017.1		HEY2808642.1	WP_176612434.1	WP_176612434.1	WP_258254062.1		WP_320497361.1	WP_027817763.1	WP_176612434.1	WP_115133105.1				MBN9424599.1			WP_320497361.1	WP_148816611.1	WP_323992995.1
				WP_051443433.1	WP_154164169.1	HMB60699.1					WP_246125106.1		MCW0378727.1	HVW73653.1	HVW73653.1	MCL4183550.1		WP_238559733.1	WP_240648256.1	HVW73653.1	WP_154164169.1				MEX2353952.1			WP_238559733.1	WP_370679482.1	MFM2044254.1
				MBY0275833.1	WP_151810571.1	GJL82502.1					WP_144352259.1		MEL7296313.1	WP_217705059.1	WP_217705059.1	WP_084092702.1		WP_301375177.1	MEW6143662.1	WP_217705059.1	WP_151810571.1				MCC7200665.1			WP_301375177.1	WP_335308613.1	WP_133593322.1
				GAA5481799.1	WP_193179683.1	MBI5329834.1					MDF2602003.1		HZX81466.1	MDB5460949.1	MDB5460949.1	MDB6060337.1		WP_026807776.1	WP_230367839.1	MDB5460949.1	WP_193179683.1				WP_275796081.1			WP_026807776.1	NBV16260.1	HEY3432116.1
				WP_189610175.1	WP_052673388.1	MEJ2692404.1					WP_092419895.1		HMK85948.1	WP_264814663.1	WP_264814663.1	WP_292005228.1		WP_129082895.1	WP_103098970.1	WP_264814663.1	WP_052673388.1				WP_228273670.1			WP_129082895.1	WP_274521446.1	ODL93089.1
				QDD12347.1	WP_278585229.1	WP_345532098.1					NPT33646.1		WP_051239441.1	HEX5263507.1	HEX5263507.1	MBS0324777.1		WP_249292510.1	WP_129213638.1	HEX5263507.1	WP_278585229.1				MEZ5492296.1			WP_249292510.1	WP_129780694.1	WP_293618292.1
				MDB5732282.1	WP_336062976.1	WP_305979203.1					WP_319239521.1		WP_242106902.1	WP_375397644.1	WP_375397644.1	HUP98191.1		WP_316720807.1	MDR2980869.1	WP_375397644.1	WP_336062976.1				WP_332740292.1			WP_316720807.1	WP_133857086.1	MDP1630838.1
				MBC7787444.1	WP_317030978.1	MEJ2454764.1					WP_250062147.1		WP_010414598.1	AZV37602.1	AZV37602.1	MBN9463523.1		WP_225833061.1	WP_123659486.1	AZV37602.1	WP_317030978.1				WP_025374131.1			WP_225833061.1	WP_286516615.1	WP_147693798.1
				WP_315228991.1	WP_279572786.1	HEX5513322.1					WP_210307389.1		WP_165782347.1	WP_123657796.1	WP_123657796.1	HEX4024047.1		WP_123594314.1	WP_163989149.1	WP_123657796.1	WP_279572786.1				MBT9521500.1			WP_123594314.1	WP_133856211.1	MBP6689051.1
				MCE2988634.1	WP_148817816.1	MBL4743327.1					WP_226911386.1		WP_114241413.1	HTX24477.1	HTX24477.1	WP_316699745.1		WP_253115520.1	WP_298321534.1	HTX24477.1	WP_148817816.1				WP_236844568.1			WP_253115520.1	WP_292616764.1	MCG3111234.1
				WP_240032090.1	WP_386695136.1	NCN89051.1					WP_382270653.1		HEY0660209.1	WP_394761434.1	WP_394761434.1	WP_139879518.1		WP_101183290.1	MEO7065774.1	WP_394761434.1	WP_386695136.1				HEY5995295.1			WP_101183290.1	WP_136384171.1	GAA0778339.1
				MBA2269888.1	WP_167689849.1						WP_210250694.1		MCL6714293.1	WP_046167861.1	WP_046167861.1	MDB5825690.1		WP_113871970.1	WP_198691007.1	WP_046167861.1	WP_167689849.1				MCM2309772.1			WP_113871970.1	WP_291590579.1	HWL53044.1
				WP_305635540.1	WP_286790265.1						WP_324817098.1		WP_240098745.1	HXQ17920.1	HXQ17920.1	WP_192317880.1		WP_339511102.1	MDA7949224.1	HXQ17920.1	WP_286790265.1				MFM1851272.1			WP_339511102.1	WP_391436681.1	WP_334108744.1
				GAA4401311.1	WP_253339527.1						MDX1573247.1		WP_334019351.1	MDT5198947.1	MDT5198947.1	HMA90085.1		WP_193910619.1	PXW24079.1	MDT5198947.1	WP_253339527.1				WP_244672005.1			WP_193910619.1	WP_161962823.1	WP_382272259.1
				WP_273598072.1	WP_300461190.1						WP_240544795.1		MBN8922295.1	MEJ0099747.1	MEJ0099747.1	HSI57779.1		WP_084010926.1	WP_407683196.1	MEJ0099747.1	WP_300461190.1				WP_118885523.1			WP_084010926.1	SUY69933.1	HVU24733.1
				WP_201825867.1	EGY5629864.1						WP_088603030.1		HWG87443.1	HZK99888.1	HZK99888.1	MFA4912008.1		WP_257107526.1	WP_102645327.1	HZK99888.1	EGY5629864.1				WP_138772113.1			WP_257107526.1	HVR50001.1	HEY1049709.1
				NBY32721.1	OLX29760.1						WP_118992752.1		MBN8224426.1	MES2898528.1	MES2898528.1	MBK7658214.1		WP_175651869.1	WP_245491308.1	MES2898528.1	OLX29760.1				MEO6517473.1			WP_175651869.1	WP_392418128.1	WP_266169540.1
				WYX18650.1	WP_198363188.1						WP_342039339.1		MCO1838941.1	MBA2589473.1	MBA2589473.1	WP_140908939.1		WP_279905081.1	WP_380310536.1	MBA2589473.1	WP_198363188.1				MBA4382221.1			WP_279905081.1	TGC30060.1	WP_264487310.1
				WP_347558416.1	WP_338086220.1						WP_295851349.1		HEY7006681.1	MDB5906625.1	MDB5906625.1	MBC7709727.1		WP_230341470.1	WP_334319585.1	MDB5906625.1	WP_338086220.1				WP_269817751.1			WP_230341470.1	WP_159915702.1	ODU74515.1
				HET9642351.1							WP_320535227.1		WP_079722804.1	WP_068170407.1	WP_068170407.1	WP_371323454.1		WP_202268453.1	WP_248665289.1	WP_068170407.1					HQY70529.1			WP_202268453.1	WP_338124820.1	HDS0921942.1
				HMN81503.1							WP_338714874.1		WP_204683455.1	WP_018605663.1	WP_018605663.1	WP_097462198.1		WP_330075856.1	MBI1205764.1	WP_018605663.1					GAA0217021.1			WP_330075856.1	WP_325167180.1	WP_332673194.1
				MCW0219219.1							WP_332672657.1		HEV3180879.1	WP_254294904.1	WP_254294904.1	HEX7648159.1		WP_228201886.1	MBN8941169.1	WP_254294904.1					WP_057506163.1			WP_228201886.1	WP_188073892.1	HEY1506208.1
				NCA26554.1							WP_173633724.1		WP_191729593.1	MDK4807437.1	MDK4807437.1	WP_374263724.1		WP_129089771.1	WP_285537939.1	MDK4807437.1					GIL07127.1			WP_129089771.1	WP_260465368.1	WP_133216630.1
				MET0541986.1							GBG57006.1		MBS7457182.1	WP_183008778.1	WP_183008778.1	MEK6244195.1		PHV38814.1	MCG8710235.1	WP_183008778.1					WP_297144138.1			PHV38814.1	HNS59046.1	OGN45720.1
											TEA71586.1		WP_240600523.1	WP_036520595.1	WP_036520595.1	MCH9849077.1		WP_213295104.1	WP_184296451.1	WP_036520595.1					HQX79978.1			WP_213295104.1	UJB64869.1	WP_226935148.1
											WP_114111282.1		WP_188800139.1	MDE2404738.1	MDE2404738.1	WP_058086934.1		WP_083201016.1	WP_085592657.1	MDE2404738.1					MBN8445765.1			WP_083201016.1	WP_164133182.1	WP_374574008.1
											WP_159273600.1		WP_340071253.1	HUO11969.1	HUO11969.1	MBI3150262.1		MBB1061474.1	HEY0292399.1	HUO11969.1					WP_192281197.1			MBB1061474.1	WP_212541166.1	WP_293404348.1
											WP_341918085.1		WP_192269120.1	WP_114726320.1	WP_114726320.1	WP_322128162.1		WP_026805966.1	HEU6450511.1	WP_114726320.1					WP_260998294.1			WP_026805966.1	WP_289887430.1	WP_226442440.1
											WP_126305523.1		HET7561266.1	WP_211213556.1	WP_211213556.1	HEX6364477.1		MDO5103847.1	TGC25728.1	WP_211213556.1					MBS0225834.1			MDO5103847.1	WP_258652754.1	MDB5818060.1
											WP_199469739.1		WP_105168359.1	HTW74943.1	HTW74943.1	WP_245844765.1		MBD8496127.1	WP_204214188.1	HTW74943.1					HEX4911451.1			MBD8496127.1	WP_235844719.1	MES2995607.1
											WP_078001876.1		WP_343256712.1	HTC53044.1	HTC53044.1	WP_397473944.1		MEN0105425.1	WP_254926101.1	HTC53044.1					MDO8907475.1			MEN0105425.1	WP_151024054.1	WP_155455318.1
											MDO5290174.1		MDE2083961.1	WP_210009213.1	WP_210009213.1	WP_241672990.1		WP_333805509.1	WP_248666434.1	WP_210009213.1					HQX89649.1			WP_333805509.1	WEX21445.1	WP_233598194.1
											WP_092132268.1		MBS0516237.1	WP_246385175.1	WP_246385175.1	MEO8675466.1		WP_343679242.1	WP_275785202.1	WP_246385175.1					WP_320374735.1			WP_343679242.1	MBP6345979.1	WP_312566379.1
											ODU61029.1		HEY2685069.1	QYE36356.1	QYE36356.1	MFM9885688.1		WP_083438821.1	WP_175213182.1	QYE36356.1					UVK76908.1			WP_083438821.1	WP_201303693.1	WP_374587250.1
											WP_043301089.1		HEY3520643.1	HUP06089.1	HUP06089.1	WP_230528103.1		WP_236409728.1	WP_083537061.1	HUP06089.1					WP_051279194.1			WP_236409728.1	WP_346423203.1	WP_165204540.1
											MDO5056005.1		MEY2627595.1	MFL6698070.1	MFL6698070.1	CAI3220200.1		WP_340664992.1	WP_088384897.1	MFL6698070.1					WP_094837199.1			WP_340664992.1	WP_205125910.1	TLS18501.1
											WP_084493559.1		WP_008212149.1	HKO67164.1	HKO67164.1	WP_162202504.1		MEN0035493.1	WP_138326020.1	HKO67164.1					WP_243039058.1			MEN0035493.1	WP_204361247.1	WP_266180869.1
											WP_226666942.1		HEY1890161.1	HEY2862347.1	HEY2862347.1	MBS0336880.1		WP_400686421.1	WP_379592690.1	HEY2862347.1					WP_390941978.1			WP_400686421.1	EAA3799186.1	MCB1086050.1
											MBN3779439.1		WP_187711794.1	WP_279311998.1	WP_279311998.1	HTL15390.1		WP_131188112.1	HIV69880.1	WP_279311998.1					WP_240635293.1			WP_131188112.1	WP_127688379.1	WP_198478086.1
											WP_130146666.1		WP_275227302.1	WP_231138211.1	WP_231138211.1	MES2682097.1		WP_143489298.1	WP_300433384.1	WP_231138211.1					MBW7894273.1			WP_143489298.1	WP_024004373.1	WP_346505630.1
											WP_084004367.1		PJK09863.1	WP_290008222.1	WP_290008222.1	WP_132477289.1		WP_188986082.1	WP_166144324.1	WP_290008222.1					MCP5327374.1			WP_188986082.1	EQL38945.1	MDQ8028597.1
											WP_091835407.1		WP_142933149.1	HEV7690160.1	HEV7690160.1	MBX3670625.1		WP_219212363.1	WP_256022944.1	HEV7690160.1					MCR6663237.1			WP_219212363.1	WP_349504580.1	WP_293825247.1
											WP_124078010.1		MDE2305719.1	MDB5581475.1	MDB5581475.1	HVL74732.1		WP_325341063.1	WP_289079004.1	MDB5581475.1					WP_231806908.1			WP_325341063.1	WP_221275718.1	MBL4613176.1
											MFM3297356.1		MBD9368762.1	HLA70726.1	HLA70726.1	WP_334186475.1		WP_325732807.1	MDE1158199.1	HLA70726.1					WP_377321716.1			WP_325732807.1	WP_051330193.1	HEY8932861.1
											WP_091747121.1		WP_022697438.1	WP_375381539.1	WP_375381539.1	MEK1905599.1		WP_148815554.1	MEZ5928338.1	WP_375381539.1					WP_149424937.1			WP_148815554.1	WP_137173508.1	MEZ0254549.1
											WP_371239434.1		WP_235565313.1	WP_408885611.1	WP_408885611.1	MCA3217003.1		WP_409300379.1	WP_103875123.1	WP_408885611.1					ADP12626.1			WP_409300379.1	WP_349440802.1	HTH40117.1
											WP_288921305.1		MFA5683567.1	MUL56093.1	MUL56093.1	MEZ0330557.1		MDR0280503.1	MBE0015478.1	MUL56093.1					WP_099032973.1			MDR0280503.1	WP_170204211.1	MFN2501342.1
											MDE0455609.1		WP_329741757.1	OQS31073.1	OQS31073.1	MCS6944646.1		WP_280011595.1	MBN9044160.1	OQS31073.1					WP_087620765.1			WP_280011595.1	MDR2329388.1	WP_271145522.1
											MEE8662482.1		WP_028920116.1	MFL6695670.1	MFL6695670.1	WP_334157339.1		WP_220813252.1	WP_313231552.1	MFL6695670.1					WP_160977189.1			WP_220813252.1	WP_155838163.1	WP_379904929.1
											WP_094563649.1		MEP1743591.1	WP_373277663.1	WP_373277663.1	MCL4801724.1		WP_220812141.1	WP_087722688.1	WP_373277663.1					WP_038202698.1			WP_220812141.1	WP_042440066.1	WP_253174833.1
											WP_323126922.1		WP_188798341.1	WP_373278213.1	WP_373278213.1	MBK9115364.1		MCK9513343.1	WP_267671476.1	WP_373278213.1					WP_169340563.1			MCK9513343.1	WP_094853022.1	MEO5716606.1
											WP_188420457.1		WP_331993752.1	MEO8938671.1	MEO8938671.1	WP_347252772.1		WP_323588837.1	MBB5047103.1	MEO8938671.1					MBS0848164.1			WP_323588837.1	WP_192368429.1	WP_211629967.1
											WP_083686447.1		WP_137914593.1	WP_330901112.1	WP_330901112.1	HEX4330494.1		MDQ7970049.1	MBD8906682.1	WP_330901112.1					MBK8476120.1			MDQ7970049.1	WP_346532036.1	MDB6093042.1
											WP_097050666.1		MCC7247931.1	WP_210009395.1	WP_210009395.1	WP_374673602.1		MBN9366478.1	NPD14737.1	WP_210009395.1					WP_075182048.1			MBN9366478.1	WP_070106657.1	WP_172270685.1
											WP_246793170.1		MEO8778213.1	WP_204259707.1	WP_204259707.1	MEO8082059.1		WP_257107455.1	WP_129217304.1	WP_204259707.1					HOY21624.1			WP_257107455.1	WP_129775624.1	HEU4616905.1
											WP_201782368.1		GAA0445885.1	WP_066723173.1	WP_066723173.1	HEY3432314.1		WP_131185120.1	WP_246727210.1	WP_066723173.1					MES2674909.1			WP_131185120.1	WP_145652688.1	WP_149425382.1
											WP_258378839.1		WP_325129724.1	HMD30089.1	HMD30089.1	MEY3262620.1		WP_322533646.1	WP_353109179.1	HMD30089.1					WP_050313089.1			WP_322533646.1	EAB7739549.1	HVG53038.1
											WP_083637632.1		QQQ01205.1	WP_343634960.1	WP_343634960.1	WP_179111892.1		WP_263140625.1	WP_237357756.1	WP_343634960.1					HVU36109.1			WP_263140625.1	RMR11852.1	WP_400615692.1
											WP_216006825.1		MBK7044813.1	MCS6996935.1	MCS6996935.1	WP_107008497.1		WP_231195974.1	WP_230341993.1	MCS6996935.1					WP_136992129.1			WP_231195974.1	WP_334180864.1	MCB2048908.1
[truncated: 1,441 more rows]

## Sheet: FigS1C
OprC	CrtA	PcuB	MbnT
WP_035268232.1	KPF48169.1	WP_052661125.1	PRB81554.1
[truncated: 645 more rows]
