# Supplementary material for: A new family of TonB-dependent copper transporters linked to respiratory oxidase function
Source: J Biol Chem. 2026 Jan 20;302(3):111180. doi: 10.1016/j.jbc.2026.111180 (PMC12914433; doi:10.1016/j.jbc.2026.111180)
Supplement: Table S3 [file mmc4.xlsx]

## Sheet: Taxo_87_BfrG-homologs
Protein_ID	Species	Organisation	Anti-Smash	DUF2282	DUF692	IucA_IucC (AlcC)	PCuAC	SCO1_SenC	Cyto_bd	Cyto_bo	Cyto_bc1	Cyto_C_aa3	Cyto_C_cbb3	Copper-bind (Azurin)	Sod_Cu (SodC)	Phylogeny
BfrG_BP2922	Bordetella pertussis	DUF2946 - TBDT - PepSY_TM	NI-siderophore (Alcaligin : Hydroxamate) / RiPP-like (DUF2282)	1	1	1	1	2	2	2	1	1	1	2	1	Bacteria	Pseudomonadati	Pseudomonadota	Betaproteobacteria	Burkholderiales	Alcaligenaceae	Bordetella
MBN9409445.1	Burkholderiales bacterium	TBDT - PepSY_TM	RiPP-like (DUF2282)	1	1	0	1	1	1	1	1	2	1	2	2	Bacteria	Pseudomonadati	Pseudomonadota	Betaproteobacteria	Burkholderiales
MBP7659261.1	Burkholderiaceae bacterium	DUF2946 - TBDT - PepSY_TM	RiPP-like (DUF2282)	1	1	0	1	2	0	0	0	0	1	0	1	Bacteria	Pseudomonadati	Pseudomonadota	Betaproteobacteria	Burkholderiales	Burkholderiaceae
WP_153234133.1	Glaciimonas soli	TBDT - PepSY_TM	2 X RiPP-like (YcaO)	0	0	0	1	1	1	1	1	2	0	1	0	Bacteria	Pseudomonadati	Pseudomonadota	Betaproteobacteria	Burkholderiales	Oxalobacteraceae	Glaciimonas
WP_126470614.1	Variovorax gossypii	TBDT - PepSY_TM	NRPS,NRPS-like,T1PKS (siderophore : delftibactin : Alpha-Hydroxycarboxylate; Hydroxamate)	0	0	0	2	2	0	1	1	1	1	2	1	Bacteria	Pseudomonadati	Pseudomonadota	Betaproteobacteria	Burkholderiales	Comamonadaceae	Variovorax
WP_253273615.1	Collimonas arenae	TBDT - PepSY_TM	NRP-metallophore (protocheline) / 3 X RiPP-like (2X YcaO et 1 X DUF692)	0	1	0	1	1	1	1	1	2	1	1	0	Bacteria	Pseudomonadati	Pseudomonadota	Betaproteobacteria	Burkholderiales	Oxalobacteraceae	Collimonas
WP_184707420.1	Comamonas odontotermitis	DUF2946 - TBDT - PepSY_TM	NRP-metallophore,NRPS,T1PKS,terpene (siderophore : crochelin A : Alpha-Hydroxycarboxylate; Hydroxamate) / RiPP-like (YcaO)	0	0	0	1	1	1	1	1	1	1	2	1	Bacteria	Pseudomonadati	Pseudomonadota	Betaproteobacteria	Burkholderiales	Comamonadaceae	Comamonas
WP_179584463.1	Pigmentiphaga litoralis	DUF2946 - TBDT - PepSY_TM	NRP-metallophore,NRPS,T1PKS,terpene (siderophore : crochelin A : Alpha-Hydroxycarboxylate; Hydroxamate) / RiPP-like (YcaO)	0	0	0	2	2	2	1	1	4	0	2	1	Bacteria	Pseudomonadati	Pseudomonadota	Betaproteobacteria	Burkholderiales	Alcaligenaceae	Pigmentiphaga
TEA79769.1	Allopusillimonas ginsengisoli	TBDT - PepSY_TM		0	0	0	2	3	2	1	1	1	3	4	1	Bacteria	Pseudomonadati	Pseudomonadota	Betaproteobacteria	Burkholderiales	Alcaligenaceae	Allopusillimonas
WP_227965365.1	Methylocystis sp. WRRC1	TBDT - PepSY_TM	lassopeptide / LAP (azole-containing RiPP) / RiPP-like (DU692)	0	1	0	2	2	2	0	1	1	1	0	0	Bacteria	Pseudomonadati	Pseudomonadota	Alphaproteobacteria	Hyphomicrobiales	Methylocystaceae	Methylocystis
MCC6247650.1	Rubrivivax sp.	DUF2946 - TBDT - PepSY_TM	RiPP-like (DUF2282)	1	1	0	1	5	0	0	1	1	1	0	0	Bacteria	Pseudomonadati	Pseudomonadota	Betaproteobacteria	Burkholderiales	Sphaerotilaceae	Rubrivivax
MCE7916671.1	Nitrosomonas sp. PRO5	TBDT - PepSY_TM		0	0	0	0	1	0	0	1	0	0	0	0	Bacteria	Pseudomonadati	Pseudomonadota	Betaproteobacteria	Nitrosomonadales	Nitrosomonadaceae	Nitrosomonas
MCA3210817.1	Burkholderiales bacterium	DUF2946 - TBDT - PepSY_TM		0	0	0	1	1	1	0	1	1	1	0	0	Bacteria	Pseudomonadati	Pseudomonadota	Betaproteobacteria	Burkholderiales
WP_088280505.1	Ideonella sp. A 288	DUF2946 - TBDT - PepSY_TM	RiPP-like (DUF2282)	1	1	0	1	7	0	0	1	1	1	0	1	Bacteria	Pseudomonadati	Pseudomonadota	Betaproteobacteria	Burkholderiales	Sphaerotilaceae	Ideonella
WP_266276919.1	Methylophaga sp. OBS3	TBDT - PepSY_TM	thiopeptide / RiPP-like (DU692)	0	0	0	0	0	0	0	1	0	1	4	1	Bacteria	Pseudomonadati	Pseudomonadota	Gammaproteobacteria	Thiotrichales	Piscirickettsiaceae	Methylophaga
WP_122102480.1	Lysobacter pythonis	DUF2946 - Sialidase - TBDT - PcuAC	methanobactin / RiPP-like (DU692)	0	2	0	1	2	1	0	1	1	1	0	1	Bacteria	Pseudomonadati	Pseudomonadota	Gammaproteobacteria	Lysobacterales	Lysobacteraceae	Lysobacter
KAF0163928.1	Rhodocyclaceae bacterium	TBDT - PepSY_TM - TonB - ExbB - ExbD	2 X RiPP-like (YcaO et DUF2282)	1	1	0	1	6	0	0	1	1	1	0	1	Bacteria	Pseudomonadati	Pseudomonadota	Betaproteobacteria	Rhodocyclales	Rhodocyclaceae
OYU29045.1	Burkholderiales bacterium PBB2	DUF2946 - TBDT - PepSY_TM	lanthipeptide class II / 2 X RiPP-like (DUF692 et DUF2282)	1	2	0	1	1	1	0	1	1	1	0	0	Bacteria	Pseudomonadati	Pseudomonadota	Betaproteobacteria	Burkholderiales
RRN59115.1	Pseudoxanthomonas sp. SGNA-20	DUF2946 - TBDT - Sialidase		0	0	0	1	2	2	1	1	2	1	1	1	Bacteria	Pseudomonadati	Pseudomonadota	Gammaproteobacteria	Lysobacterales	Lysobacteraceae	Pseudoxanthomonas
MBL8495310.1	Rhodocyclaceae bacterium	TBDT - PepSY_TM	ranthipeptide (Cys-rich peptides) / 2 X RiPP-like (DUF692 et DUF2282)	1	2	0	0	2	0	0	1	2	1	0	0	Bacteria	Pseudomonadati	Pseudomonadota	Betaproteobacteria	Rhodocyclales	Rhodocyclaceae
WP_091712904.1	Methylophaga sulfidovorans	TBDT - PepSY_TM	2 X RiPP-like (YcaO et DUF2282)	0	1	0	0	2	1	1	1	0	1	4	0	Bacteria	Pseudomonadati	Pseudomonadota	Gammaproteobacteria	Thiotrichales	Piscirickettsiaceae	Methylophaga
WP_101927057.1	Luteimonas	TBDT		0	0	0	1	2	2	1	1	2	0	1	2	Bacteria	Pseudomonadati	Pseudomonadota	Gammaproteobacteria	Lysobacterales	Lysobacteraceae
KAB8192521.1	Lysobacter maris	Sialidase - TBDT	lanthipeptide class III / RiPP-like (DUF692)	0	0	0	1	2	1	0	1	1	1	1	1	Bacteria	Pseudomonadati	Pseudomonadota	Gammaproteobacteria	Lysobacterales	Lysobacteraceae	Lysobacter
WP_170185840.1	Pseudoxanthomonas dokdonensis	Sialidase - TBDT	RiPP-like (DUF692)	0	1	0	1	1	1	1	1	1	0	0	1	Bacteria	Pseudomonadati	Pseudomonadota	Gammaproteobacteria	Lysobacterales	Lysobacteraceae	Pseudoxanthomonas
MBA4342976.1	Methylibium sp.	DUF2946 - TBDT - PepSY_TM	lassopeptide / RiPP-like (DUF2282)	1	1	1	2	2	2	0	1	1	1	0	0	Bacteria	Pseudomonadati	Pseudomonadota	Betaproteobacteria	Burkholderiales	Sphaerotilaceae	Methylibium
WP_188637207.1	Halopseudomonas pertucinogena	DUF2946 - TBDT - PepSY_TM	RiPP-like (YcaO)	0	0	0	1	2	1	0	1	2	1	1	1	Bacteria	Pseudomonadati	Pseudomonadota	Gammaproteobacteria	Pseudomonadales	Pseudomonadaceae	Halopseudomonas
RMO74836.1	Pseudomonas fluorescens	DUF2946 - TBDT	NRP-metallophore (pyoverdine : Alpha-Hydroxycarboxylate; Catecholate; Hydroxamate) / 3 X RiPP-like (YcaO et DUF2282 et DUF692)	1	2	1	2	2	1	1	1	1	2	2	0	Bacteria	Pseudomonadati	Pseudomonadota	Gammaproteobacteria	Pseudomonadales	Pseudomonadaceae	Pseudomonas
WP_125095740.1	Lautropia dentalis	TBDT	NRPS (pyoverdine : Alpha-Hydroxycarboxylate; Catecholate; Hydroxamate) / RiPP-like (DUF692)	0	1	0	2	2	0	1	1	0	1	2	0	Bacteria	Pseudomonadati	Pseudomonadota	Betaproteobacteria	Burkholderiales	Burkholderiaceae	Lautropia
MBK7660344.1	Betaproteobacteria bacterium	TBDT - PepSY_TM	RiPP-like (DUF2282)	1	2	0	1	3	1	0	1	1	1	1	0	Bacteria	Pseudomonadati	Pseudomonadota	Betaproteobacteria
MCL6713596.1	Pseudomonas sp. R2.Fl	DUF2946 - TBDT	2 X RiPP-like (DUF692 et DUF2282)	2	2	0	2	3	2	0	2	3	2	3	1	Bacteria	Pseudomonadati	Pseudomonadota	Gammaproteobacteria	Pseudomonadales	Pseudomonadaceae	Pseudomonas
WP_211925081.1	Coralloluteibacterium stylophorae	Sialidase - TBDT	lassopeptide / RiPP-like (DUF2282)	1	2	0	1	3	2	0	1	3	1	1	1	Bacteria	Pseudomonadati	Pseudomonadota	Gammaproteobacteria	Lysobacterales	Lysobacteraceae	Coralloluteibacterium
MBF1257318.1	Lautropia mirabilis	TBDT	RiPP-like (DUF692)	0	1	0	2	1	1	0	1	0	2	2	0	Bacteria	Pseudomonadati	Pseudomonadota	Betaproteobacteria	Burkholderiales	Burkholderiaceae	Lautropia
WP_186654215.1	Pseudomonas xantholysinigenes	DUF2946 - TBDT	3 X NRP-metallophore (pyoverdine : Alpha-Hydroxycarboxylate; Catecholate; Hydroxamate) / ranthipeptide (Cys-rich peptides) / 3 X RiPP-like (YcaO, pyocin, collicin)	0	1	0	2	4	3	1	1	1	2	2	0	Bacteria	Pseudomonadati	Pseudomonadota	Gammaproteobacteria	Pseudomonadales	Pseudomonadaceae	Pseudomonas
MCC6990410.1	Acidobacteriota bacterium	TBDT	lanthipeptide class II / ranthipeptide (Cys-rich peptides)	0	0	0	2	3	0	0	3	0	5	0	0	Bacteria	Pseudomonadati	Acidobacteriota
WP_201129992.1	unclassified Pseudomonas	TBDT - PepSY_TM	NRPS (pyoverdine : Alpha-Hydroxycarboxylate; Catecholate; Hydroxamate) / ranthipeptide (Cys-rich peptides) / 2 X RiPP-like (YcaO)	0	0	0	2	2	1	1	1	1	1	2	0	Bacteria	Pseudomonadati	Pseudomonadota	Gammaproteobacteria	Pseudomonadales	Pseudomonadaceae	Pseudomonas
WP_050716425.1	Ottowia sp. oral taxon 894	DUF2946 - TBDT	RiPP (Linocin)	0	0	0	3	4	0	0	1	0	1	2	0	Bacteria	Pseudomonadati	Pseudomonadota	Betaproteobacteria	Burkholderiales	Comamonadaceae	Ottowia
WP_236209883.1	Pseudomonas tohonis	TBDT - PepSY_TM	NRPS (pyoverdine : Alpha-Hydroxycarboxylate; Catecholate; Hydroxamate) / 4 X RiPP (DUF2282, DUF692, YcaO, EGKC)	1	3	0	2	1	1	0	1	1	2	4	0	Bacteria	Pseudomonadati	Pseudomonadota	Gammaproteobacteria	Pseudomonadales	Pseudomonadaceae	Pseudomonas
WP_119701626.1	Pseudomonas jilinensis	DUF2946 - TBDT - PepSY_TM	RiPP-like (YcaO)	0	0	0	1	3	1	0	1	1	1	1	0	Bacteria	Pseudomonadati	Pseudomonadota	Gammaproteobacteria	Pseudomonadales	Pseudomonadaceae	Pseudomonas
WP_156920007.1	Comamonas composti	TBDT - PepSY_TM		0	1	0	2	1	1	1	1	1	1	0	1	Bacteria	Pseudomonadati	Pseudomonadota	Betaproteobacteria	Burkholderiales	Comamonadaceae	Comamonas
HCE7125427.1	Pseudomonas aeruginosa	TBDT - PepSY_TM	opine-like-metallophore (pseudopaline) / NRPS (pyoverdine : Alpha-Hydroxycarboxylate; Catecholate; Hydroxamate) / NRP-metallophore (pyochelin : Alpha-Aminocarboxylate; Hydroxyphenylthiazoline) / 4 X RiPP (DUF692, YcaO, 2 X EGKC)	0	3	0	1	1	1	1	1	1	2	2	0	Bacteria	Pseudomonadati	Pseudomonadota	Gammaproteobacteria	Pseudomonadales	Pseudomonadaceae	Pseudomonas
KAB2927870.1	Dechloromonas sp.	TBDT - PepSY_TM - TonB - ExbB - ExbD	2 X RiPP-like (YcaO et DUF692)	0	1	0	1	5	1	0	1	1	1	1	0	Bacteria	Pseudomonadati	Pseudomonadota	Betaproteobacteria	Rhodocyclales	Azonexaceae	Dechloromonas
WP_203467650.1	Dechloromonas sp. TW-R-39-2	TBDT - PepSY_TM	3 X RiPP-like (2 X YcaO et DUF2282)	0	1	0	1	3	0	0	1	0	1	1	1	Bacteria	Pseudomonadati	Pseudomonadota	Betaproteobacteria	Rhodocyclales	Azonexaceae	Dechloromonas
WP_077302610.1	Aquaspirillum sp. LM1	TBDT - PepSY_TM - TonB - ExbB - ExbD	3 X RiPP-like (2 X YcaO et DUF2282)	1	2	0	1	1	1	0	1	0	1	0	0	Bacteria	Pseudomonadati	Pseudomonadota	Betaproteobacteria	Neisseriales	Aquaspirillaceae	Aquaspirillum
MBP6530339.1	Burkholderiales bacterium	DUF2946 - TBDT - PepSY_TM - SCO1 - PcuAC		0	0	0	2	2	0	0	1	1	0	1	1	Bacteria	Pseudomonadati	Pseudomonadota	Betaproteobacteria	Burkholderiales
MBA3996283.1	Accumulibacter sp.	TBDT - PepSY_TM	thiopeptide	0	0	0	0	3	1	0	1	2	1	0	1	Bacteria	Pseudomonadati	Pseudomonadota	Betaproteobacteria	Candidatus Accumulibacter
MBN8660954.1	Candidatus Obscuribacter phosphatis	TBDT - PepSY_TM	3 X RiPP-like (3 X DUF692)	0	3	0	0	0	1	0	1	0	1	0	0	Bacteria	Bacillati	Candidatus Melainabacteria	Candidatus Obscuribacterales	Candidatus Obscuribacteraceae	Candidatus Obscuribacter
WP_240466961.1	Comamonas sp. lk	DUF2946 - TBDT - PepSY_TM		0	0	0	1	1	1	1	1	1	1	1	2	Bacteria	Pseudomonadati	Pseudomonadota	Betaproteobacteria	Burkholderiales	Comamonadaceae	Comamonas
WP_093384805.1	Rugamonas rubra	DUF2946 - TBDT - PepSY_TM	NRP-metallophore (frederiksenibactin : Catecholate) / thiopeptide / methanobactin / 2 X RiPP-like (YcaO et DUF2282)	1	2	0	1	5	1	1	1	1	2	0	0	Bacteria	Pseudomonadati	Pseudomonadota	Betaproteobacteria	Burkholderiales	Oxalobacteraceae	Telluria group	Rugamonas
MBL0252729.1	Polaromonas sp.	DUF2946 - TBDT - PepSY_TM - TonB - ExbB - ExbD	RiPP-like (DUF2282)	2	1	0	1	2	0	0	1	1	1	2	0	Bacteria	Pseudomonadati	Pseudomonadota	Betaproteobacteria	Burkholderiales	Comamonadaceae	Polaromonas
MBP6336682.1	Vitreoscilla sp.	TBDT - PepSY_TM	2 X RiPP-like (DUF692 et DUF2282)	1	2	0	2	4	0	0	1	0	1	0	0	Bacteria	Pseudomonadati	Pseudomonadota	Betaproteobacteria	Neisseriales	Neisseriaceae	Vitreoscilla
WP_226415944.1	Dechloromonas denitrificans	TBDT - PepSY_TM	2 X RiPP-like (2 X YcaO)	0	0	0	2	5	0	0	1	1	1	1	1	Bacteria	Pseudomonadati	Pseudomonadota	Betaproteobacteria	Rhodocyclales	Azonexaceae	Dechloromonas
MCC7546263.1	Burkholderiales bacterium	DUF2946 - TBDT - PepSY_TM	RiPP (Linocin) / NRPS (siderophore : potashchelin)	0	0	0	1	3	0	0	1	1	2	0	1	Bacteria	Pseudomonadati	Pseudomonadota	Betaproteobacteria	Burkholderiales
WP_208008879.1	Ottowia testudinis	TBDT - PepSY_TM - TonB - ExbB - ExbD	NI-siderophore (?) / NRP-metallophore,NRPS ( ulbactin : Hydroxyphenylthiazoline)	0	0	1	1	2	1	0	1	1	1	2	1	Bacteria	Pseudomonadati	Pseudomonadota	Betaproteobacteria	Burkholderiales	Comamonadaceae	Ottowia
WP_238873116.1	Halopseudomonas maritima	DUF2946 - TBDT - PepSY_TM	2 X RiPP-like (YcaO et DUF692)	0	1	0	1	1	1	1	1	1	1	0	0	Bacteria	Pseudomonadati	Pseudomonadota	Gammaproteobacteria	Pseudomonadales	Pseudomonadaceae	Halopseudomonas
WP_216186709.1	Verticiella sp. GG226	DUF2946 - TBDT - PepSY_TM	lanthipeptide class II / thiopeptide	0	0	0	1	2	1	0	1	2	1	1	1	Bacteria	Pseudomonadati	Pseudomonadota	Betaproteobacteria	Burkholderiales	Alcaligenaceae	Verticiella
QRF90584.1	Alcaligenes faecalis	TBDT - PepSY_TM	methanobactin	0	1	0	3	3	2	0	1	1	4	1	1	Bacteria	Pseudomonadati	Pseudomonadota	Betaproteobacteria	Burkholderiales	Alcaligenaceae	Alcaligenes
AQT11004.1	Pseudomonas protegens	DUF2946 - TBDT - PepSY_TM	NRPS (pyoverdine : Alpha-Hydroxycarboxylate; Catecholate; Hydroxamate) / NRP-metallophore,NRPS (enantio-pyochelin) / 2 X RiPP-like (DUF692 et DUF2282)	1	2	0	2	2	2	1	1	1	2	2	0	Bacteria	Pseudomonadati	Pseudomonadota	Gammaproteobacteria	Pseudomonadales	Pseudomonadaceae	Pseudomonas
MCC7113507.1	Burkholderiales bacterium	TBDT - PepSY_TM		0	0	0	2	3	1	0	1	0	1	0	1	Bacteria	Pseudomonadati	Pseudomonadota	Betaproteobacteria	Burkholderiales
WP_210823981.1	Hydrogenophaga aromaticivorans	TBDT - PepSY_TM - TonB - ExbB - ExbD	RiPP-like (DUF2282)	1	1	0	1	4	1	0	1	1	0	2	0	Bacteria	Pseudomonadati	Pseudomonadota	Betaproteobacteria	Burkholderiales	Comamonadaceae	Hydrogenophaga
WP_209715002.1	Duganella sp. 1411	DUF2946 - TBDT - PepSY_TM	NRPS,T1PKS (pyoverdine) / NRP-metallophore,NRPS (siderophore pacifibactin : Alpha-Hydroxycarboxylate; Hydroxamate) / 4 X RiPP-like (3 X YcaO et DUF2282)	2	2	0	1	3	1	1	1	3	1	0	1	Bacteria	Pseudomonadati	Pseudomonadota	Betaproteobacteria	Burkholderiales	Oxalobacteraceae	Telluria group	Duganella
MBA4060201.1	Verminephrobacter sp.	DUF2946 - TBDT - PepSY_TM		0	0	0	1	1	0	1	1	1	1	1	1	Bacteria	Pseudomonadati	Pseudomonadota	Betaproteobacteria	Burkholderiales	Comamonadaceae	Verminephrobacter
WP_188380808.1	Oxalicibacterium faecigallinarum	DUF2946 - TBDT - PepSY_TM	RiPP-like (YcaO)	0	0	0	1	1	1	1	1	2	0	0	0	Bacteria	Pseudomonadati	Pseudomonadota	Betaproteobacteria	Burkholderiales	Oxalobacteraceae	Oxalicibacterium
WP_242683739.1	Paenalcaligenes suwonensis	DUF2946 - TBDT - PepSY_TM		0	0	0	1	3	4	1	1	0	1	1	0	Bacteria	Pseudomonadati	Pseudomonadota	Betaproteobacteria	Burkholderiales	Alcaligenaceae	Paenalcaligenes
MBD8654715.1	Oxalobacteraceae sp. CFBP 13730	DUF2946 - TBDT - PepSY_TM	thiopeptide	0	0	0	2	3	2	1	1	2	0	0	1	Bacteria	Pseudomonadati	Pseudomonadota	Betaproteobacteria	Burkholderiales	Oxalobacteraceae
WP_239190219.1	Candidatus Nitrotoga sp. HW29	TBDT - PepSY_TM	NI-siderophore (vibrioferrin : Alpha-Hydroxycarboxylate; Carboxylate)	0	0	2	1	1	0	0	0	0	1	0	0	Bacteria	Pseudomonadati	Pseudomonadota	Betaproteobacteria	Nitrosomonadales	Gallionellaceae	Candidatus Nitrotoga
WP_041099694.1	Sulfuritalea hydrogenivorans	TBDT - PepSY_TM - TonB - ExbB - ExbD	2 X RiPP-like (YcaO et DUF692)	0	1	0	1	7	0	0	1	1	1	1	1	Bacteria	Pseudomonadati	Pseudomonadota	Betaproteobacteria	Nitrosomonadales	Sterolibacteriaceae	Sulfuritalea
ABE48807.1	Methylobacillus flagellatus KT	TBDT		0	0	0	2	1	1	1	0	1	2	2	0	Bacteria	Pseudomonadati	Pseudomonadota	Betaproteobacteria	Nitrosomonadales	Methylophilaceae	Methylobacillus
QHE97301.1	Pseudomonas syringae pv. maculicola str. ES4326	TBDT	RiPP-like (DUF692) / NRP-metallophore (pyoverdine : Alpha-Hydroxycarboxylate; Catecholate; Hydroxamate)	0	1	3	3	3	1	1	0	0	1	1	1	Bacteria	Pseudomonadati	Pseudomonadota	Gammaproteobacteria	Pseudomonadales	Pseudomonadaceae	Pseudomonas
EPD43374.1	Delftia acidovorans CCUG 274B	TBDT - PepSY_TM	RiPP-like (YcaO) / NRP-metallophore,NRPS,T1PKS ( delftibactin )	0	0	0	3	2	1	1	1	1	1	3	1	Bacteria	Pseudomonadati	Pseudomonadota	Betaproteobacteria	Burkholderiales	Comamonadaceae	Delftia
QNP57778.1	Paenacidovorax monticola	TBDT - PepSY_TM		1	0	0	2	1	1	1	1	1	1	2	2	Bacteria	Pseudomonadati	Pseudomonadota	Betaproteobacteria	Burkholderiales	Comamonadaceae	Paenacidovorax
HDY85955.1	Methylophaga sp.	TBDT - PepSY_TM	RiPP-like (DUF692)	0	1	0	0	0	1	0	0	0	1	2	0	Bacteria	Pseudomonadati	Pseudomonadota	Gammaproteobacteria	Thiotrichales	Piscirickettsiaceae	Methylophaga
THJ32292.1	Lampropedia aestuarii	TBDT - PepSY_TM	RiPP-like (Linocin) / NI-siderophore (?)	0	0	1	1	2	1	2	0	0	0	0	0	Bacteria	Pseudomonadati	Pseudomonadota	Betaproteobacteria	Burkholderiales	Comamonadaceae	Lampropedia
RQO56896.1	Paucibacter sp. KBW04	DUF2946 - TBDT - PepSY_TM	RiPP-like (lassopeptide) / RiPP-like (DUF2282) / RiPP-like (DUF692) / NI-siderophore (?)	1	2	1	2	1	2	1	1	1	1	0	0	Bacteria	Pseudomonadati	Pseudomonadota	Betaproteobacteria	Burkholderiales	Sphaerotilaceae	Roseateles
RMQ47763.1	Pseudomonas cichorii	TBDT	NRP-metallophore,NRPS,T1PKS (yersiniabactin : Alpha-Aminocarboxylate; Hydroxyphenylthiazoline) / NRP-metallophore (pyoverdine : Alpha-Hydroxycarboxylate; Catecholate; Hydroxamate)	0	0	0	2	2	1	1	1	1	2	2	0	Bacteria	Pseudomonadati	Pseudomonadota	Gammaproteobacteria	Pseudomonadales	Pseudomonadaceae	Pseudomonas
PWB95524.1	Methylosinus sporium	TBDT - PepSY_TM	RiPP-like (DUF2282) / RiPP-like (DUF692) / NRP-metallophore,NRPS (Frederiksenibactin : catecholate)	1	3	0	3	2	1	0	1	1	1	1	0	Bacteria	Pseudomonadati	Pseudomonadota	Alphaproteobacteria	Hyphomicrobiales	Methylocystaceae	Methylosinus
PPD04922.1	Methylobacter sp.	TBDT	2 X RiPP-like (DUF692) / NI-siderophore (Xanthoferrin : Alpha-Hydroxycarboxylate)	0	2	2	0	0	1	0	1	1	0	0	0	Bacteria	Pseudomonadati	Pseudomonadota	Gammaproteobacteria	Methylococcales	Methylococcaceae	Methylobacter
PIF89202.1	Acidovorax sp. 62	DUF2946 - TBDT - PepSY_TM	RiPP-like (DUF2282) / RiPP-like (DUF692)	1	2	0	2	1	1	1	1	1	1	1	1	Bacteria	Pseudomonadati	Pseudomonadota	Betaproteobacteria	Burkholderiales	Comamonadaceae	Acidovorax
ASU38658.1	Herbaspirillum sp. meg3	TBDT - PepSY_TM	RiPP-like (DUF692)	1	1	0	1	1	1	1	1	1	1	1	0	Bacteria	Pseudomonadati	Pseudomonadota	Betaproteobacteria	Burkholderiales	Oxalobacteraceae	Herbaspirillum
OTE96881.1	Crenothrix sp. D3	TBDT - PepSY_TM	3 X RiPP-like (DUF692)	0	1	0	0	0	1	0	1	1	0	0	0	Bacteria	Pseudomonadati	Pseudomonadota	Gammaproteobacteria	Methylococcales	Crenotrichaceae	Crenothrix
OQW69408.1	Proteobacteria bacterium ST_bin11	TBDT	2 X RiPP-like (DUF2282)	0	3	0	0	1	2	0	1	1	0	0	0	Bacteria	Pseudomonadati	Pseudomonadota
OON64035.1	Massilia sp. KIM	TBDT		2	2	0	2	4	1	1	1	2	2	0	1	Bacteria	Pseudomonadati	Pseudomonadota	Betaproteobacteria	Burkholderiales	Oxalobacteraceae	Telluria group	Massilia
SFD45113.1	Paracidovorax konjaci	DUF2946 - TBDT - PepSY_TM	NRP-metallophore,NRPS,T1PKS (acidobactin : Alpha-Hydroxycarboxylate; Hydroxamate)	0	0	0	1	2	0	1	1	1	1	2	2	Bacteria	Pseudomonadati	Pseudomonadota	Betaproteobacteria	Burkholderiales	Comamonadaceae	Paracidovorax
ODU10585.1	Rubrivivax sp. SCN 71-131	DUF2946 - TBDT - PepSY_TM		0	0	0	1	3	0	0	1	1	2	0	0	Bacteria	Pseudomonadati	Pseudomonadota	Betaproteobacteria	Burkholderiales	Sphaerotilaceae	Rubrivivax
KPF48169.1	beta proteobacterium AAP65	DUF2946 - TBDT - PepSY_TM	RiPP-like (DUF2282)	1	1	0	1	2	2	0	1	1	2	0	0	Bacteria	Pseudomonadati	Pseudomonadota	Betaproteobacteria
			Numbers of genomes with the indicated genes:	28	48	9	74	79	62	38	78	66	71	50	39
