# Supplementary material for: A new family of TonB-dependent copper transporters linked to respiratory oxidase function
Source: J Biol Chem. 2026 Jan 20;302(3):111180. doi: 10.1016/j.jbc.2026.111180 (PMC12914433; doi:10.1016/j.jbc.2026.111180)
Supplement: Table S4 [file mmc5.xlsx]

## Sheet: OUT_Parse_Blast_report_Mut
Isolates	crtA genotype
Bordetella pertussis 18323 strain FDAARGOS_178	0
Bordetella pertussis 18323 complete genome	0
Bordetella pertussis genome assembly 5476_5#10	A1718C/
Bordetella pertussis strain NZ16	C1711-/
Bordetella pertussis strain FDAARGOS_1542	C1912T/
Bordetella pertussis strain 601-9	C2132T/
Bordetella pertussis genome assembly 5515_5#7	C57-/G58-/C59-/G60-/C61-/C62-/C63-/G64-/C65-/G66-/C67-/G68-/C69-/G70-/
Bordetella pertussis genome assembly 5633_3#11	C813-/G814-/A815-/C816-/G817-/G818-/
Bordetella pertussis genome assembly 5633_3#6	G1461C/
Bordetella pertussis genome assembly 5463_3#12	G1461C/
Bordetella pertussis genome assembly 5463_5#11	G1461C/
Bordetella pertussis strain VBD2	G1737-/
Bordetella pertussis strain A639	G84T/
Bordetella pertussis strain B227	G84T/
Bordetella pertussis genome assembly 5476_6#6	G84T/
Bordetella pertussis genome assembly 6062_2#9	G84T/
Bordetella pertussis genome assembly 6062_2#6	G84T/
Bordetella pertussis genome assembly 5601_3#6	G84T/
Bordetella pertussis genome assembly 4846_7#7	G84T/
Bordetella pertussis genome assembly 5633_3#5	G84T/
Bordetella pertussis genome assembly 5463_5#6	G84T/
Bordetella pertussis genome assembly 5515_8#8	G84T/
Bordetella pertussis genome assembly 5463_6#3	G84T/
Bordetella pertussis genome assembly 5515_8#6	G84T/
Bordetella pertussis strain BP6-INS	Incomplete
Bordetella pertussis genome assembly 5476_7#4	Incomplete
Bordetella pertussis genome assembly 6062_1#4	Incomplete
Bordetella pertussis genome assembly 6062_3#10	Incomplete
Bordetella pertussis genome assembly 6062_3#11	Incomplete
Bordetella pertussis genome assembly 6062_1#2	Incomplete
Bordetella pertussis genome assembly 6062_2#3	Incomplete
Bordetella pertussis genome assembly 6062_2#4	Incomplete
Bordetella pertussis genome assembly 6062_2#2	Incomplete
Bordetella pertussis genome assembly 5601_1#12	Incomplete
Bordetella pertussis genome assembly 5463_3#6	Incomplete
Bordetella pertussis genome assembly 5463_7#2	Incomplete
Bordetella pertussis genome assembly 5463_7#4	Incomplete
Bordetella pertussis genome assembly 4846_7#6	Incomplete
Bordetella pertussis genome assembly 5476_8#2	Incomplete
Bordetella pertussis genome assembly 5515_7#4	Incomplete
Bordetella pertussis genome assembly 5515_5#2	Incomplete
Bordetella pertussis genome assembly 5601_3#2	Incomplete
Bordetella pertussis genome assembly 6062_3#2	Incomplete
Bordetella pertussis genome assembly 5515_7#2	Incomplete
Bordetella pertussis genome assembly 6062_3#4	Incomplete
Bordetella pertussis genome assembly 5463_3#2	Incomplete
Bordetella pertussis strain Bp1913	T1481C/
Bordetella pertussis strain H640	T1481C/
Bordetella pertussis strain F778	T1481C/
Bordetella pertussis strain H639	T1481C/
Bordetella pertussis genome assembly 5601_8#5	T1481C/
Bordetella pertussis genome assembly 5601_3#12	T1481C/
Bordetella pertussis genome assembly 4846_8#1	T1868G/
Bordetella pertussis genome assembly 4846_8#6	T1868G/
Bordetella pertussis genome assembly 5476_8#11	T326G/
Bordetella pertussis strain CIP63.1T	WT
Bordetella pertussis strain NCTC13251	WT
Bordetella pertussis isolate FR5810	WT
Bordetella pertussis strain NCTC10910	WT
Bordetella pertussis strain BP318	WT
Bordetella pertussis strain BP312	WT
Bordetella pertussis strain BP6242	WT
Bordetella pertussis strain BPK10	WT
Bordetella pertussis strain BP6260	WT
Bordetella pertussis strain BP6384	WT
Bordetella pertussis strain BP155	WT
Bordetella pertussis strain BP82	WT
Bordetella pertussis strain BP46	WT
Bordetella pertussis strain NCTC10907	WT
Bordetella pertussis strain NCTC10908	WT
Bordetella pertussis strain NCTC13668	WT
Bordetella pertussis strain NCTC10905	WT
Bordetella pertussis strain NCTC10902	WT
Bordetella pertussis strain NCTC10911	WT
Bordetella pertussis strain VS67	WT
Bordetella pertussis strain VS401	WT
Bordetella pertussis strain VS377	WT
Bordetella pertussis strain VS393	WT
Bordetella pertussis strain VS366	WT
Bordetella pertussis strain NCTC13667	WT
Bordetella pertussis strain NCTC13666	WT
Bordetella pertussis strain B047	WT
Bordetella pertussis strain Bpst24	WT
Bordetella pertussis strain MDH-25-000001	WT
Bordetella pertussis strain YW41	WT
Bordetella pertussis strain YW01	WT
Bordetella pertussis strain YW10	WT
Bordetella pertussis strain YW11	WT
Bordetella pertussis strain YW12	WT
Bordetella pertussis strain YW18	WT
Bordetella pertussis strain YW17	WT
Bordetella pertussis strain YW02	WT
Bordetella pertussis strain YW24	WT
Bordetella pertussis strain YW25	WT
Bordetella pertussis strain YW26	WT
Bordetella pertussis strain YW28	WT
Bordetella pertussis strain YW29	WT
Bordetella pertussis strain YW31	WT
Bordetella pertussis strain YW32	WT
Bordetella pertussis strain YW36	WT
Bordetella pertussis strain YW37	WT
Bordetella pertussis strain YW38	WT
Bordetella pertussis strain YW04	WT
Bordetella pertussis strain YW05	WT
Bordetella pertussis strain YW40	WT
Bordetella pertussis strain YW06	WT
Bordetella pertussis strain YW08	WT
Bordetella pertussis strain YW07	WT
Bordetella pertussis strain YW09	WT
Bordetella pertussis strain YW19	WT
Bordetella pertussis strain YW23	WT
Bordetella pertussis strain YW20	WT
Bordetella pertussis strain YW21	WT
Bordetella pertussis strain YW34	WT
Bordetella pertussis strain YW35	WT
Bordetella pertussis strain YW42	WT
Bordetella pertussis strain YW43	WT
Bordetella pertussis strain YW44	WT
Bordetella pertussis strain YW49	WT
Bordetella pertussis strain YW50	WT
Bordetella pertussis strain YW51	WT
Bordetella pertussis strain YW53	WT
Bordetella pertussis strain YW54	WT
Bordetella pertussis strain YW55	WT
Bordetella pertussis strain YW56	WT
Bordetella pertussis strain YW57	WT
Bordetella pertussis strain YW58	WT
Bordetella pertussis strain YW59	WT
Bordetella pertussis strain YW64	WT
Bordetella pertussis strain YW70	WT
Bordetella pertussis strain YW71	WT
Bordetella pertussis strain YW72	WT
Bordetella pertussis strain YW74	WT
Bordetella pertussis strain YW75	WT
Bordetella pertussis strain YW76	WT
Bordetella pertussis strain YW77	WT
Bordetella pertussis strain YW79	WT
Bordetella pertussis strain YW80	WT
Bordetella pertussis strain YW82	WT
Bordetella pertussis strain YW83	WT
Bordetella pertussis strain YW84	WT
Bordetella pertussis strain YW85	WT
Bordetella pertussis strain YW86	WT
Bordetella pertussis strain YW87	WT
Bordetella pertussis strain YW88	WT
Bordetella pertussis strain YW90	WT
Bordetella pertussis strain YW91	WT
Bordetella pertussis strain CIDM-MRBP02	WT
Bordetella pertussis strain BP8-INS	WT
Bordetella pertussis strain BP11-INS	WT
Bordetella pertussis strain BP10-INS	WT
Bordetella pertussis strain BP9-INS	WT
Bordetella pertussis strain BP12-INS	WT
Bordetella pertussis strain CIDM-MRBP01	WT
Bordetella pertussis strain JX_1	WT
Bordetella pertussis strain JX_2	WT
Bordetella pertussis strain JX_4	WT
Bordetella pertussis strain JX_3	WT
Bordetella pertussis strain JX_6	WT
Bordetella pertussis strain JX_7	WT
Bordetella pertussis strain JX_5	WT
Bordetella pertussis strain JX_8	WT
Bordetella pertussis strain JX_9	WT
Bordetella pertussis strain JX_12	WT
Bordetella pertussis strain JX_11	WT
Bordetella pertussis strain JX_10	WT
Bordetella pertussis strain JX_13	WT
Bordetella pertussis strain JX_14	WT
Bordetella pertussis strain JX_16	WT
Bordetella pertussis strain JX_15	WT
Bordetella pertussis strain JX_18	WT
Bordetella pertussis strain JX_17	WT
Bordetella pertussis strain JX_19	WT
Bordetella pertussis strain JX_20	WT
Bordetella pertussis strain JX_21	WT
Bordetella pertussis strain XJ_2541	WT
Bordetella pertussis strain JX_22	WT
Bordetella pertussis strain XJ_2674	WT
Bordetella pertussis strain XJ_2546	WT
Bordetella pertussis strain XJ_2461	WT
Bordetella pertussis strain K547	WT
Bordetella pertussis strain K548	WT
Bordetella pertussis strain K549	WT
Bordetella pertussis strain K550	WT
Bordetella pertussis strain K689	WT
Bordetella pertussis strain K903	WT
Bordetella pertussis strain K904	WT
Bordetella pertussis strain K905	WT
Bordetella pertussis strain K934	WT
Bordetella pertussis strain K972	WT
Bordetella pertussis strain K974	WT
Bordetella pertussis strain K975	WT
Bordetella pertussis strain K977	WT
Bordetella pertussis strain K978	WT
Bordetella pertussis strain K979	WT
Bordetella pertussis strain K981	WT
Bordetella pertussis strain K982	WT
Bordetella pertussis strain K983	WT
Bordetella pertussis strain K984	WT
Bordetella pertussis strain K985	WT
Bordetella pertussis strain K986	WT
Bordetella pertussis strain K987	WT
Bordetella pertussis strain K988	WT
Bordetella pertussis strain K989	WT
Bordetella pertussis strain K990	WT
Bordetella pertussis strain K991	WT
Bordetella pertussis strain K992	WT
Bordetella pertussis strain K993	WT
Bordetella pertussis strain K994	WT
Bordetella pertussis strain K995	WT
Bordetella pertussis strain K996	WT
Bordetella pertussis strain K997	WT
Bordetella pertussis strain K998	WT
Bordetella pertussis strain K999	WT
Bordetella pertussis strain L001	WT
Bordetella pertussis strain L002	WT
Bordetella pertussis strain L003	WT
Bordetella pertussis strain L004	WT
Bordetella pertussis strain L006	WT
Bordetella pertussis strain L007	WT
Bordetella pertussis strain L066	WT
Bordetella pertussis strain L068	WT
Bordetella pertussis strain L069	WT
Bordetella pertussis strain L070	WT
Bordetella pertussis strain K973	WT
Bordetella pertussis strain K976	WT
Bordetella pertussis strain IHUBpe_Mars1	WT
Bordetella pertussis strain HUD60038428	WT
Bordetella pertussis strain BP048	WT
Bordetella pertussis strain BP001	WT
Bordetella pertussis strain BP002	WT
Bordetella pertussis strain BP003	WT
Bordetella pertussis strain BP004	WT
Bordetella pertussis strain BP006	WT
Bordetella pertussis strain BP005	WT
Bordetella pertussis strain BP007	WT
Bordetella pertussis strain BP012	WT
Bordetella pertussis strain BP008	WT
Bordetella pertussis strain BP010	WT
Bordetella pertussis strain BP009	WT
Bordetella pertussis strain BP013	WT
Bordetella pertussis strain BP011	WT
Bordetella pertussis strain BP015	WT
Bordetella pertussis strain BP014	WT
Bordetella pertussis strain BP017	WT
Bordetella pertussis strain BP018	WT
Bordetella pertussis strain BP016	WT
Bordetella pertussis strain BP019	WT
Bordetella pertussis strain BP020	WT
Bordetella pertussis strain BP021	WT
Bordetella pertussis strain BP022	WT
Bordetella pertussis strain BP023	WT
Bordetella pertussis strain BP024	WT
Bordetella pertussis strain BP041	WT
Bordetella pertussis strain BP025	WT
Bordetella pertussis strain BP026	WT
Bordetella pertussis strain BP028	WT
Bordetella pertussis strain BP027	WT
Bordetella pertussis strain BP030	WT
Bordetella pertussis strain BP029	WT
Bordetella pertussis strain BP032	WT
Bordetella pertussis strain BP031	WT
Bordetella pertussis strain BP034	WT
Bordetella pertussis strain BP033	WT
Bordetella pertussis strain BP037	WT
Bordetella pertussis strain BP036	WT
Bordetella pertussis strain BP035	WT
Bordetella pertussis strain BP038	WT
Bordetella pertussis strain BP039	WT
Bordetella pertussis strain BP040	WT
Bordetella pertussis strain BP045	WT
Bordetella pertussis strain BP043	WT
Bordetella pertussis strain BP042	WT
Bordetella pertussis strain BP044	WT
Bordetella pertussis strain BP046	WT
Bordetella pertussis strain BP047	WT
Bordetella pertussis strain BP049	WT
Bordetella pertussis strain BP051	WT
Bordetella pertussis strain BP050	WT
Bordetella pertussis strain BP052	WT
Bordetella pertussis strain BP053	WT
Bordetella pertussis strain BP054	WT
Bordetella pertussis strain BP055	WT
Bordetella pertussis strain BP057	WT
Bordetella pertussis strain BP058	WT
Bordetella pertussis strain BP059	WT
Bordetella pertussis strain BP056	WT
Bordetella pertussis strain BP060	WT
Bordetella pertussis strain BP061	WT
Bordetella pertussis strain BP062	WT
Bordetella pertussis strain HUD65018242	WT
Bordetella pertussis strain HUD66315328	WT
Bordetella pertussis strain HUD60232923	WT
Bordetella pertussis strain HUD215758	WT
Bordetella pertussis strain HUD66717067	WT
Bordetella pertussis strain HUD66940438	WT
Bordetella pertussis strain HUD66936359	WT
Bordetella pertussis strain F	WT
Bordetella pertussis strain SA32	WT
Bordetella pertussis strain SA31	WT
Bordetella pertussis strain SA30	WT
Bordetella pertussis strain SA29	WT
Bordetella pertussis strain SA28	WT
Bordetella pertussis strain SA27	WT
Bordetella pertussis strain SA26	WT
Bordetella pertussis strain SA25	WT
Bordetella pertussis strain SA24	WT
Bordetella pertussis strain SA23	WT
Bordetella pertussis strain SA22	WT
Bordetella pertussis strain SA21	WT
Bordetella pertussis strain SA20	WT
Bordetella pertussis strain SA19	WT
Bordetella pertussis strain SA17	WT
Bordetella pertussis strain SA16	WT
Bordetella pertussis strain SA15	WT
Bordetella pertussis strain SA14	WT
Bordetella pertussis strain SA13	WT
Bordetella pertussis strain SA12	WT
Bordetella pertussis strain SA11	WT
Bordetella pertussis strain SA10	WT
Bordetella pertussis strain SA9	WT
Bordetella pertussis strain SA8	WT
Bordetella pertussis strain SA7	WT
Bordetella pertussis strain SA6	WT
Bordetella pertussis strain SA5	WT
Bordetella pertussis strain SA4	WT
Bordetella pertussis strain SA3	WT
Bordetella pertussis strain SA2	WT
Bordetella pertussis strain SA1	WT
Bordetella pertussis strain D420Sm1	WT
Bordetella pertussis strain S1	WT
Bordetella pertussis strain S2	WT
Bordetella pertussis strain S3	WT
Bordetella pertussis strain S4	WT
Bordetella pertussis strain K020	WT
Bordetella pertussis strain K022	WT
Bordetella pertussis strain K557	WT
Bordetella pertussis strain K562	WT
Bordetella pertussis strain K703	WT
Bordetella pertussis strain K708	WT
Bordetella pertussis strain K712	WT
Bordetella pertussis strain K718	WT
Bordetella pertussis strain K724	WT
Bordetella pertussis strain K734	WT
Bordetella pertussis strain K815	WT
Bordetella pertussis strain K822	WT
Bordetella pertussis strain K827	WT
Bordetella pertussis strain K850	WT
Bordetella pertussis strain K855	WT
Bordetella pertussis strain K860	WT
Bordetella pertussis strain K865	WT
Bordetella pertussis strain K869	WT
Bordetella pertussis strain K874	WT
Bordetella pertussis strain K879	WT
Bordetella pertussis strain K880	WT
Bordetella pertussis strain K881	WT
Bordetella pertussis strain K882	WT
Bordetella pertussis strain K883	WT
Bordetella pertussis strain K884	WT
Bordetella pertussis strain K885	WT
Bordetella pertussis strain K886	WT
Bordetella pertussis strain K887	WT
Bordetella pertussis strain K888	WT
Bordetella pertussis strain K889	WT
Bordetella pertussis strain K894	WT
Bordetella pertussis strain K895	WT
Bordetella pertussis strain K896	WT
Bordetella pertussis strain K897	WT
Bordetella pertussis strain K911	WT
Bordetella pertussis strain K916	WT
Bordetella pertussis strain K921	WT
Bordetella pertussis strain K926	WT
Bordetella pertussis strain K936	WT
Bordetella pertussis strain K938	WT
Bordetella pertussis strain K942	WT
Bordetella pertussis strain K944	WT
Bordetella pertussis strain K946	WT
Bordetella pertussis strain K947	WT
Bordetella pertussis strain K949	WT
Bordetella pertussis strain K950	WT
Bordetella pertussis strain K951	WT
Bordetella pertussis strain K952	WT
Bordetella pertussis strain K953	WT
Bordetella pertussis strain K954	WT
Bordetella pertussis strain K955	WT
Bordetella pertussis strain K956	WT
Bordetella pertussis strain K957	WT
Bordetella pertussis strain K958	WT
Bordetella pertussis strain K959	WT
Bordetella pertussis strain K960	WT
Bordetella pertussis strain K961	WT
Bordetella pertussis strain K962	WT
Bordetella pertussis strain K963	WT
Bordetella pertussis strain K964	WT
Bordetella pertussis strain K965	WT
Bordetella pertussis strain K966	WT
Bordetella pertussis strain K967	WT
Bordetella pertussis strain K968	WT
Bordetella pertussis strain K969	WT
Bordetella pertussis strain K970	WT
Bordetella pertussis strain K971	WT
Bordetella pertussis strain L011	WT
Bordetella pertussis strain L016	WT
Bordetella pertussis strain L021	WT
Bordetella pertussis strain L025	WT
Bordetella pertussis strain L031	WT
Bordetella pertussis strain L036	WT
Bordetella pertussis strain L047	WT
Bordetella pertussis strain L052	WT
Bordetella pertussis strain L054	WT
Bordetella pertussis strain L059	WT
Bordetella pertussis strain L061	WT
Bordetella pertussis strain L067	WT
Bordetella pertussis strain L071	WT
Bordetella pertussis strain L076	WT
Bordetella pertussis strain 7	WT
Bordetella pertussis strain 1	WT
Bordetella pertussis strain 20	WT
Bordetella pertussis strain 745	WT
Bordetella pertussis strain K232	WT
Bordetella pertussis strain K237	WT
Bordetella pertussis strain K222	WT
Bordetella pertussis strain K056	WT
Bordetella pertussis strain K129	WT
Bordetella pertussis strain K135	WT
Bordetella pertussis strain K140	WT
Bordetella pertussis BP625	WT
Bordetella pertussis CS chromosome	WT
Bordetella pertussis strain shanxi002	WT
Bordetella pertussis strain shanxi001	WT
Bordetella pertussis strain NZ2	WT
Bordetella pertussis strain NZ3	WT
Bordetella pertussis strain NZ4	WT
Bordetella pertussis strain NZ6	WT
Bordetella pertussis strain NZ7	WT
Bordetella pertussis strain NZ8	WT
Bordetella pertussis strain NZ11	WT
Bordetella pertussis strain NZ12	WT
Bordetella pertussis strain NZ10	WT
Bordetella pertussis strain NZ9	WT
Bordetella pertussis strain NZ13	WT
Bordetella pertussis strain NZ14	WT
Bordetella pertussis strain NZ15	WT
Bordetella pertussis strain NZ17	WT
Bordetella pertussis strain NZ18	WT
Bordetella pertussis strain NZ20	WT
Bordetella pertussis strain NZ19	WT
Bordetella pertussis strain NZ21	WT
Bordetella pertussis strain NZ22	WT
Bordetella pertussis strain NZ63	WT
Bordetella pertussis strain NZ64	WT
Bordetella pertussis strain NZ65	WT
Bordetella pertussis strain NZ66	WT
Bordetella pertussis strain NZ23	WT
Bordetella pertussis strain NZ24	WT
Bordetella pertussis strain NZ25	WT
Bordetella pertussis strain NZ26	WT
Bordetella pertussis strain NZ27	WT
Bordetella pertussis strain NZ28	WT
Bordetella pertussis strain NZ30	WT
Bordetella pertussis strain NZ31	WT
Bordetella pertussis strain NZ32	WT
Bordetella pertussis strain NZ33	WT
Bordetella pertussis strain NZ34	WT
Bordetella pertussis strain NZ35	WT
Bordetella pertussis strain NZ36	WT
Bordetella pertussis strain NZ37	WT
Bordetella pertussis strain NZ38	WT
Bordetella pertussis strain NZ39	WT
Bordetella pertussis strain NZ40	WT
Bordetella pertussis strain NZ41	WT
Bordetella pertussis strain NZ43	WT
Bordetella pertussis strain NZ44	WT
Bordetella pertussis strain NZ45	WT
Bordetella pertussis strain NZ42	WT
Bordetella pertussis strain NZ46	WT
Bordetella pertussis strain NZ48	WT
Bordetella pertussis strain NZ47	WT
Bordetella pertussis strain NZ49	WT
Bordetella pertussis strain NZ50	WT
Bordetella pertussis strain NZ52	WT
Bordetella pertussis strain NZ51	WT
Bordetella pertussis strain NZ53	WT
Bordetella pertussis strain NZ54	WT
Bordetella pertussis strain NZ55	WT
Bordetella pertussis strain NZ56	WT
Bordetella pertussis strain NZ57	WT
Bordetella pertussis strain NZ58	WT
Bordetella pertussis strain NZ59	WT
Bordetella pertussis strain NZ60	WT
Bordetella pertussis strain NZ61	WT
Bordetella pertussis strain NZ62	WT
Bordetella pertussis strain FDAARGOS_1543	WT
Bordetella pertussis strain 181	WT
Bordetella pertussis strain Bp100	WT
Bordetella pertussis strain Bp2041	WT
Bordetella pertussis strain Bp168	WT
Bordetella pertussis BP616	WT
Bordetella pertussis strain CIDM-BP2	WT
Bordetella pertussis strain CIDM-BP5	WT
Bordetella pertussis strain CIDM-BP3	WT
Bordetella pertussis strain FDAARGOS_1366	WT
Bordetella pertussis strain FDAARGOS_1365	WT
Bordetella pertussis strain FDAARGOS_1367	WT
Bordetella pertussis strain FDAARGOS_1369	WT
Bordetella pertussis strain FDAARGOS_1368	WT
Bordetella pertussis strain DPT18095	WT
Bordetella pertussis strain J029	WT
Bordetella pertussis strain J299	WT
Bordetella pertussis strain D800	WT
Bordetella pertussis strain J349	WT
Bordetella pertussis strain J385	WT
Bordetella pertussis strain J412	WT
Bordetella pertussis strain J733	WT
Bordetella pertussis strain J737	WT
Bordetella pertussis strain J739	WT
Bordetella pertussis strain J740	WT
Bordetella pertussis strain J741	WT
Bordetella pertussis strain J742	WT
Bordetella pertussis strain J767	WT
Bordetella pertussis strain ATCC 12742	WT
Bordetella pertussis strain A340	WT
Bordetella pertussis strain I072	WT
Bordetella pertussis strain I080	WT
Bordetella pertussis strain J331	WT
Bordetella pertussis strain J348	WT
Bordetella pertussis strain J361	WT
Bordetella pertussis strain J420	WT
Bordetella pertussis strain J430	WT
Bordetella pertussis strain J437	WT
Bordetella pertussis strain J450	WT
Bordetella pertussis strain J672	WT
Bordetella pertussis strain J701	WT
Bordetella pertussis strain J865	WT
Bordetella pertussis strain K006	WT
Bordetella pertussis strain K005	WT
Bordetella pertussis strain J763	WT
Bordetella pertussis strain J797	WT
Bordetella pertussis strain J798	WT
Bordetella pertussis strain J799	WT
Bordetella pertussis strain J800	WT
Bordetella pertussis strain J801	WT
Bordetella pertussis strain J802	WT
Bordetella pertussis strain J803	WT
Bordetella pertussis strain J804	WT
Bordetella pertussis strain J805	WT
Bordetella pertussis strain J810	WT
Bordetella pertussis strain J811	WT
Bordetella pertussis strain J812	WT
Bordetella pertussis strain J813	WT
Bordetella pertussis strain J816	WT
Bordetella pertussis strain J819	WT
Bordetella pertussis strain J836	WT
Bordetella pertussis strain J837	WT
Bordetella pertussis strain J844	WT
Bordetella pertussis strain J846	WT
Bordetella pertussis strain J847	WT
Bordetella pertussis strain J848	WT
Bordetella pertussis strain J849	WT
Bordetella pertussis strain J851	WT
Bordetella pertussis strain J852	WT
Bordetella pertussis strain J854	WT
Bordetella pertussis strain J855	WT
Bordetella pertussis strain J856	WT
Bordetella pertussis strain J866	WT
Bordetella pertussis strain J867	WT
Bordetella pertussis strain J876	WT
Bordetella pertussis strain J878	WT
Bordetella pertussis strain J879	WT
Bordetella pertussis strain J880	WT
Bordetella pertussis strain J881	WT
Bordetella pertussis strain J882	WT
Bordetella pertussis strain J883	WT
Bordetella pertussis strain J884	WT
Bordetella pertussis strain J885	WT
Bordetella pertussis strain J886	WT
Bordetella pertussis strain J887	WT
Bordetella pertussis strain J888	WT
Bordetella pertussis strain J889	WT
Bordetella pertussis strain J890	WT
Bordetella pertussis strain J907	WT
Bordetella pertussis strain K003	WT
Bordetella pertussis strain K007	WT
Bordetella pertussis strain K011	WT
Bordetella pertussis strain K012	WT
Bordetella pertussis strain K013	WT
Bordetella pertussis strain K014	WT
Bordetella pertussis strain K015	WT
Bordetella pertussis strain J704	WT
Bordetella pertussis strain J705	WT
Bordetella pertussis strain J706	WT
Bordetella pertussis strain J736	WT
Bordetella pertussis strain J738	WT
Bordetella pertussis strain J743	WT
Bordetella pertussis strain J744	WT
Bordetella pertussis strain J745	WT
Bordetella pertussis strain J746	WT
Bordetella pertussis strain J747	WT
Bordetella pertussis strain J748	WT
Bordetella pertussis strain J751	WT
Bordetella pertussis strain J271	WT
Bordetella pertussis strain J273	WT
Bordetella pertussis strain J314	WT
Bordetella pertussis strain J315	WT
Bordetella pertussis strain J316	WT
Bordetella pertussis strain J317	WT
Bordetella pertussis strain J261	WT
Bordetella pertussis strain J752	WT
Bordetella pertussis strain J753	WT
Bordetella pertussis strain J755	WT
Bordetella pertussis strain J758	WT
Bordetella pertussis strain J759	WT
Bordetella pertussis strain J760	WT
Bordetella pertussis strain J761	WT
Bordetella pertussis strain J762	WT
Bordetella pertussis strain J764	WT
Bordetella pertussis strain J766	WT
Bordetella pertussis strain J780	WT
Bordetella pertussis strain J781	WT
Bordetella pertussis strain J782	WT
Bordetella pertussis strain J319	WT
Bordetella pertussis strain J341	WT
Bordetella pertussis strain J351	WT
Bordetella pertussis strain J352	WT
Bordetella pertussis strain J353	WT
Bordetella pertussis strain J355	WT
Bordetella pertussis strain J356	WT
Bordetella pertussis strain J383	WT
Bordetella pertussis strain J388	WT
Bordetella pertussis strain J399	WT
Bordetella pertussis strain J400	WT
Bordetella pertussis strain J405	WT
Bordetella pertussis strain J406	WT
Bordetella pertussis strain J407	WT
Bordetella pertussis strain J408	WT
Bordetella pertussis strain J409	WT
Bordetella pertussis strain J410	WT
Bordetella pertussis strain J421	WT
Bordetella pertussis strain J422	WT
Bordetella pertussis strain J433	WT
Bordetella pertussis strain J435	WT
Bordetella pertussis strain J436	WT
Bordetella pertussis strain J438	WT
Bordetella pertussis strain J439	WT
Bordetella pertussis strain J451	WT
Bordetella pertussis strain J452	WT
Bordetella pertussis strain J453	WT
Bordetella pertussis strain J454	WT
Bordetella pertussis strain J455	WT
Bordetella pertussis strain J457	WT
Bordetella pertussis strain J458	WT
Bordetella pertussis strain J459	WT
Bordetella pertussis strain J460	WT
Bordetella pertussis strain J461	WT
Bordetella pertussis strain J462	WT
Bordetella pertussis strain J196	WT
Bordetella pertussis strain J318	WT
Bordetella pertussis strain J321	WT
Bordetella pertussis strain J475	WT
Bordetella pertussis strain J476	WT
Bordetella pertussis strain J477	WT
Bordetella pertussis strain J487	WT
Bordetella pertussis strain J493	WT
Bordetella pertussis strain J494	WT
Bordetella pertussis strain J495	WT
Bordetella pertussis strain J496	WT
Bordetella pertussis strain J497	WT
Bordetella pertussis strain J591	WT
Bordetella pertussis strain J592	WT
Bordetella pertussis strain J595	WT
Bordetella pertussis strain J597	WT
Bordetella pertussis strain J598	WT
Bordetella pertussis strain J600	WT
Bordetella pertussis strain J601	WT
Bordetella pertussis strain J608	WT
Bordetella pertussis strain J609	WT
Bordetella pertussis strain J610	WT
Bordetella pertussis strain J612	WT
Bordetella pertussis strain J618	WT
Bordetella pertussis strain J619	WT
Bordetella pertussis strain J620	WT
Bordetella pertussis strain J622	WT
Bordetella pertussis strain J623	WT
Bordetella pertussis strain J631	WT
Bordetella pertussis strain J638	WT
Bordetella pertussis strain P2013109	WT
Bordetella pertussis strain J818	WT
Bordetella pertussis strain J820	WT
Bordetella pertussis strain J083	WT
Bordetella pertussis Tohama I	WT
Bordetella pertussis Tohama I chromosome	WT
Bordetella pertussis strain J262	WT
Bordetella pertussis strain J066	WT
Bordetella pertussis strain J085	WT
Bordetella pertussis strain I182	WT
Bordetella pertussis strain J171	WT
Bordetella pertussis strain J204	WT
Bordetella pertussis strain J205	WT
Bordetella pertussis strain J246	WT
Bordetella pertussis strain J247	WT
Bordetella pertussis strain J303	WT
Bordetella pertussis strain J118	WT
Bordetella pertussis strain J129	WT
Bordetella pertussis strain J233	WT
Bordetella pertussis strain J586	WT
Bordetella pertussis strain J092	WT
Bordetella pertussis strain J130	WT
Bordetella pertussis strain J132	WT
Bordetella pertussis strain J546	WT
Bordetella pertussis strain J549	WT
Bordetella pertussis strain J567	WT
Bordetella pertussis strain J571	WT
Bordetella pertussis strain J582	WT
Bordetella pertussis strain J588	WT
Bordetella pertussis strain J589	WT
Bordetella pertussis strain J662	WT
Bordetella pertussis strain J667	WT
Bordetella pertussis strain J679	WT
Bordetella pertussis strain J680	WT
Bordetella pertussis strain J682	WT
Bordetella pertussis strain J683	WT
Bordetella pertussis strain J687	WT
Bordetella pertussis strain J691	WT
Bordetella pertussis strain J702	WT
Bordetella pertussis strain J369	WT
Bordetella pertussis strain J372	WT
Bordetella pertussis strain J373	WT
Bordetella pertussis strain J375	WT
Bordetella pertussis strain J379	WT
Bordetella pertussis strain J390	WT
Bordetella pertussis strain J526	WT
Bordetella pertussis strain A339	WT
Bordetella pertussis strain J386	WT
Bordetella pertussis strain J424	WT
Bordetella pertussis strain J525	WT
Bordetella pertussis strain J362	WT
Bordetella pertussis strain J368	WT
Bordetella pertussis strain J374	WT
Bordetella pertussis strain J378	WT
Bordetella pertussis strain J522	WT
Bordetella pertussis strain J523	WT
Bordetella pertussis strain J524	WT
Bordetella pertussis strain J527	WT
Bordetella pertussis strain J528	WT
Bordetella pertussis strain J529	WT
Bordetella pertussis strain J632	WT
Bordetella pertussis strain J650	WT
Bordetella pertussis strain J673	WT
Bordetella pertussis strain J616	WT
Bordetella pertussis strain J656	WT
Bordetella pertussis strain J603	WT
Bordetella pertussis strain J604	WT
Bordetella pertussis strain J605	WT
Bordetella pertussis strain J606	WT
Bordetella pertussis strain J614	WT
Bordetella pertussis strain J617	WT
Bordetella pertussis strain J628	WT
Bordetella pertussis strain J690	WT
Bordetella pertussis strain J692	WT
Bordetella pertussis strain J693	WT
Bordetella pertussis strain J695	WT
Bordetella pertussis strain J697	WT
Bordetella pertussis strain J698	WT
Bordetella pertussis strain J699	WT
Bordetella pertussis strain J700	WT
Bordetella pertussis strain J703	WT
Bordetella pertussis strain J367	WT
Bordetella pertussis strain J370	WT
Bordetella pertussis strain J376	WT
Bordetella pertussis strain J391	WT
Bordetella pertussis strain J392	WT
Bordetella pertussis strain J401	WT
Bordetella pertussis strain J402	WT
Bordetella pertussis strain J250	WT
Bordetella pertussis strain J255	WT
Bordetella pertussis strain J268	WT
Bordetella pertussis strain B228	WT
Bordetella pertussis strain J249	WT
Bordetella pertussis strain J251	WT
Bordetella pertussis strain J252	WT
Bordetella pertussis strain J253	WT
Bordetella pertussis strain J254	WT
Bordetella pertussis strain J256	WT
Bordetella pertussis strain J257	WT
Bordetella pertussis strain J258	WT
Bordetella pertussis strain J259	WT
Bordetella pertussis strain J260	WT
Bordetella pertussis strain J263	WT
Bordetella pertussis strain J264	WT
Bordetella pertussis strain J266	WT
Bordetella pertussis strain J267	WT
Bordetella pertussis strain J269	WT
Bordetella pertussis strain J274	WT
Bordetella pertussis strain J323	WT
Bordetella pertussis strain J332	WT
Bordetella pertussis strain J357	WT
Bordetella pertussis strain J393	WT
Bordetella pertussis strain J270	WT
Bordetella pertussis strain J272	WT
Bordetella pertussis strain J275	WT
Bordetella pertussis strain J322	WT
Bordetella pertussis strain J330	WT
Bordetella pertussis strain J334	WT
Bordetella pertussis strain J336	WT
Bordetella pertussis strain J354	WT
Bordetella pertussis strain J359	WT
Bordetella pertussis strain J360	WT
Bordetella pertussis strain J363	WT
Bordetella pertussis strain J364	WT
Bordetella pertussis strain J366	WT
Bordetella pertussis strain BP_GD2017	WT
Bordetella pertussis strain BP 165	WT
Bordetella pertussis strain D236	WT
Bordetella pertussis strain D665	WT
Bordetella pertussis strain I420	WT
Bordetella pertussis strain I955	WT
Bordetella pertussis strain J139	WT
Bordetella pertussis strain I705	WT
Bordetella pertussis strain F569	WT
Bordetella pertussis strain H624	WT
Bordetella pertussis strain D869	WT
Bordetella pertussis strain E191	WT
Bordetella pertussis strain I859	WT
Bordetella pertussis strain E087	WT
Bordetella pertussis strain I892	WT
Bordetella pertussis strain G102	WT
Bordetella pertussis strain I945	WT
Bordetella pertussis strain J184	WT
Bordetella pertussis strain I323	WT
Bordetella pertussis strain I462	WT
Bordetella pertussis strain H541	WT
Bordetella pertussis strain C756	WT
Bordetella pertussis strain H677	WT
Bordetella pertussis strain H709	WT
Bordetella pertussis strain H902	WT
Bordetella pertussis strain H778	WT
Bordetella pertussis strain H811	WT
Bordetella pertussis strain E153	WT
Bordetella pertussis strain D322	WT
Bordetella pertussis strain H813	WT
Bordetella pertussis strain H920	WT
Bordetella pertussis strain E365	WT
Bordetella pertussis strain I623	WT
Bordetella pertussis strain E198	WT
Bordetella pertussis strain I896	WT
Bordetella pertussis strain I598	WT
Bordetella pertussis strain I188	WT
Bordetella pertussis strain I692	WT
Bordetella pertussis strain I439	WT
Bordetella pertussis strain H814	WT
Bordetella pertussis strain I372	WT
Bordetella pertussis strain I120	WT
Bordetella pertussis strain I223	WT
Bordetella pertussis strain F954	WT
Bordetella pertussis strain H697	WT
Bordetella pertussis strain H642	WT
Bordetella pertussis strain H034	WT
Bordetella pertussis strain F578	WT
Bordetella pertussis strain D919	WT
Bordetella pertussis strain E140	WT
Bordetella pertussis strain J024	WT
Bordetella pertussis strain J384	WT
Bordetella pertussis strain J234	WT
Bordetella pertussis strain C569	WT
Bordetella pertussis strain F580	WT
Bordetella pertussis strain I958	WT
Bordetella pertussis strain H672	WT
Bordetella pertussis strain H742	WT
Bordetella pertussis strain C871	WT
Bordetella pertussis strain J077	WT
Bordetella pertussis strain J185	WT
Bordetella pertussis strain H782	WT
Bordetella pertussis strain I094	WT
Bordetella pertussis strain BPD1	WT
Bordetella pertussis strain BPD2	WT
Bordetella pertussis strain FR5810	WT
Bordetella pertussis strain Tohama	WT
Bordetella pertussis strain UK48	WT
Bordetella pertussis strain UK76	WT
Bordetella pertussis strain UK39	WT
Bordetella pertussis strain UK38	WT
Bordetella pertussis strain UK36	WT
Bordetella pertussis strain B199	WT
Bordetella pertussis strain J042	WT
Bordetella pertussis strain J043	WT
Bordetella pertussis strain J365	WT
Bordetella pertussis strain J014	WT
Bordetella pertussis strain J199	WT
Bordetella pertussis strain J313	WT
Bordetella pertussis strain J306	WT
Bordetella pertussis strain J304	WT
Bordetella pertussis strain J207	WT
Bordetella pertussis strain J094	WT
Bordetella pertussis strain J295	WT
Bordetella pertussis strain J230	WT
Bordetella pertussis strain J203	WT
Bordetella pertussis strain J173	WT
Bordetella pertussis strain J148	WT
Bordetella pertussis strain J081	WT
Bordetella pertussis strain J074	WT
Bordetella pertussis strain I385	WT
Bordetella pertussis strain I384	WT
Bordetella pertussis strain J294	WT
Bordetella pertussis strain J310	WT
Bordetella pertussis strain J308	WT
Bordetella pertussis strain J170	WT
Bordetella pertussis strain J222	WT
Bordetella pertussis strain J224	WT
Bordetella pertussis strain J108	WT
Bordetella pertussis strain J109	WT
Bordetella pertussis strain J151	WT
Bordetella pertussis strain J223	WT
Bordetella pertussis strain J226	WT
Bordetella pertussis strain J165	WT
Bordetella pertussis strain 224-8	WT
Bordetella pertussis strain 781-14	WT
Bordetella pertussis strain 620-12	WT
Bordetella pertussis strain F013	WT
Bordetella pertussis strain VBD1	WT
Bordetella pertussis strain J153	WT
Bordetella pertussis strain J154	WT
Bordetella pertussis strain J172	WT
Bordetella pertussis strain J209	WT
Bordetella pertussis strain J160	WT
Bordetella pertussis strain D925	WT
Bordetella pertussis strain E025	WT
Bordetella pertussis strain E541	WT
Bordetella pertussis strain D717	WT
Bordetella pertussis strain D799	WT
Bordetella pertussis strain E898	WT
Bordetella pertussis strain C934	WT
Bordetella pertussis strain D735	WT
Bordetella pertussis strain D422	WT
Bordetella pertussis strain E537	WT
Bordetella pertussis strain B226	WT
Bordetella pertussis strain E945	WT
Bordetella pertussis strain ID20	WT
Bordetella pertussis strain J625	WT
Bordetella pertussis strain J473	WT
Bordetella pertussis strain H696	WT
Bordetella pertussis strain J078	WT
Bordetella pertussis strain FDAARGOS_195	WT
Bordetella pertussis strain J276	WT
Bordetella pertussis strain J175	WT
Bordetella pertussis strain J152	WT
Bordetella pertussis strain Pelita III	WT
Bordetella pertussis strain J105	WT
Bordetella pertussis strain J096	WT
Bordetella pertussis strain J277	WT
Bordetella pertussis strain J210	WT
Bordetella pertussis strain J208	WT
Bordetella pertussis strain J206	WT
Bordetella pertussis strain J198	WT
Bordetella pertussis strain J174	WT
Bordetella pertussis strain J162	WT
Bordetella pertussis strain J161	WT
Bordetella pertussis strain J159	WT
Bordetella pertussis strain J155	WT
Bordetella pertussis strain J149	WT
Bordetella pertussis strain J124	WT
Bordetella pertussis strain J122	WT
Bordetella pertussis strain J121	WT
Bordetella pertussis strain J120	WT
Bordetella pertussis strain J104	WT
Bordetella pertussis strain J103	WT
Bordetella pertussis strain J099	WT
Bordetella pertussis strain J097	WT
Bordetella pertussis strain J093	WT
Bordetella pertussis strain I093	WT
Bordetella pertussis strain H636	WT
Bordetella pertussis strain H540	WT
Bordetella pertussis strain H533	WT
Bordetella pertussis strain H361	WT
Bordetella pertussis strain H348	WT
Bordetella pertussis strain G965	WT
Bordetella pertussis strain G807	WT
Bordetella pertussis strain G085	WT
Bordetella pertussis strain F934	WT
Bordetella pertussis strain F657	WT
Bordetella pertussis strain F501	WT
Bordetella pertussis strain E368	WT
Bordetella pertussis strain C975	WT
Bordetella pertussis strain J311	WT
Bordetella pertussis strain J305	WT
Bordetella pertussis strain J300	WT
Bordetella pertussis strain J296	WT
Bordetella pertussis strain J225	WT
Bordetella pertussis strain J201	WT
Bordetella pertussis strain J197	WT
Bordetella pertussis strain J194	WT
Bordetella pertussis strain J193	WT
Bordetella pertussis strain J192	WT
Bordetella pertussis strain J191	WT
Bordetella pertussis strain J179	WT
Bordetella pertussis strain J178	WT
Bordetella pertussis strain H771	WT
Bordetella pertussis strain H730	WT
Bordetella pertussis strain H706	WT
Bordetella pertussis strain H698	WT
Bordetella pertussis strain H682	WT
Bordetella pertussis strain H382	WT
Bordetella pertussis strain E602	WT
Bordetella pertussis strain E194	WT
Bordetella pertussis strain C757	WT
Bordetella pertussis strain C734	WT
Bordetella pertussis strain C549	WT
Bordetella pertussis strain B201	WT
Bordetella pertussis strain J115	WT
Bordetella pertussis strain J110	WT
Bordetella pertussis strain J100	WT
Bordetella pertussis strain J098	WT
Bordetella pertussis strain J091	WT
Bordetella pertussis strain J090	WT
Bordetella pertussis strain J076	WT
Bordetella pertussis strain J073	WT
Bordetella pertussis strain J072	WT
Bordetella pertussis strain J068	WT
Bordetella pertussis strain J039	WT
Bordetella pertussis strain J030	WT
Bordetella pertussis strain J027	WT
Bordetella pertussis strain J023	WT
Bordetella pertussis strain J021	WT
Bordetella pertussis strain J019	WT
Bordetella pertussis strain J016	WT
Bordetella pertussis strain J012	WT
Bordetella pertussis strain I978	WT
Bordetella pertussis strain I977	WT
Bordetella pertussis strain I968	WT
Bordetella pertussis strain I965	WT
Bordetella pertussis strain I959	WT
Bordetella pertussis strain I762	WT
Bordetella pertussis strain I755	WT
Bordetella pertussis strain I754	WT
Bordetella pertussis strain I735	WT
Bordetella pertussis strain I728	WT
Bordetella pertussis strain I461	WT
Bordetella pertussis strain I452	WT
Bordetella pertussis strain I386	WT
Bordetella pertussis strain I382	WT
Bordetella pertussis strain I380	WT
Bordetella pertussis strain I379	WT
Bordetella pertussis strain I375	WT
Bordetella pertussis strain I350	WT
Bordetella pertussis strain I331	WT
Bordetella pertussis strain I318	WT
Bordetella pertussis strain I315	WT
Bordetella pertussis strain I289	WT
Bordetella pertussis strain I273	WT
Bordetella pertussis strain I271	WT
Bordetella pertussis strain I270	WT
Bordetella pertussis strain I263	WT
Bordetella pertussis strain I257	WT
Bordetella pertussis strain I136	WT
Bordetella pertussis strain I135	WT
Bordetella pertussis strain I127	WT
Bordetella pertussis strain I113	WT
Bordetella pertussis strain I111	WT
Bordetella pertussis strain I110	WT
Bordetella pertussis strain I089	WT
Bordetella pertussis strain I088	WT
Bordetella pertussis strain I069	WT
Bordetella pertussis strain H910	WT
Bordetella pertussis strain H884	WT
Bordetella pertussis strain H883	WT
Bordetella pertussis strain H878	WT
Bordetella pertussis strain H866	WT
Bordetella pertussis strain H864	WT
Bordetella pertussis strain H853	WT
Bordetella pertussis strain H849	WT
Bordetella pertussis strain H847	WT
Bordetella pertussis strain H842	WT
Bordetella pertussis strain H787	WT
Bordetella pertussis strain H779	WT
Bordetella pertussis strain H775	WT
Bordetella pertussis strain H773	WT
Bordetella pertussis strain H768	WT
Bordetella pertussis strain H766	WT
Bordetella pertussis strain H764	WT
Bordetella pertussis strain H763	WT
Bordetella pertussis strain H762	WT
Bordetella pertussis strain H437	WT
Bordetella pertussis strain H346	WT
Bordetella pertussis strain E530	WT
Bordetella pertussis strain E024	WT
Bordetella pertussis strain D502	WT
Bordetella pertussis strain D321	WT
Bordetella pertussis strain D175	WT
Bordetella pertussis strain C742	WT
Bordetella pertussis strain C505	WT
Bordetella pertussis strain J022	WT
Bordetella pertussis strain I998	WT
Bordetella pertussis strain I975	WT
Bordetella pertussis strain I112	WT
Bordetella pertussis strain I075	WT
Bordetella pertussis strain H915	WT
Bordetella pertussis strain H911	WT
Bordetella pertussis strain H851	WT
Bordetella pertussis strain H710	WT
Bordetella pertussis strain H834	WT
Bordetella pertussis strain H320	WT
Bordetella pertussis strain I464	WT
Bordetella pertussis strain I259	WT
Bordetella pertussis strain I187	WT
Bordetella pertussis strain I150	WT
Bordetella pertussis strain G057	WT
Bordetella pertussis strain J169	WT
Bordetella pertussis strain J107	WT
Bordetella pertussis strain J038	WT
Bordetella pertussis strain J013	WT
Bordetella pertussis strain J010	WT
Bordetella pertussis strain I976	WT
Bordetella pertussis strain I751	WT
Bordetella pertussis strain I743	WT
Bordetella pertussis strain I351	WT
Bordetella pertussis strain I106	WT
Bordetella pertussis strain H852	WT
Bordetella pertussis strain H681	WT
Bordetella pertussis strain J018	WT
Bordetella pertussis strain I944	WT
Bordetella pertussis strain I915	WT
Bordetella pertussis strain I763	WT
Bordetella pertussis strain I752	WT
Bordetella pertussis strain I730	WT
Bordetella pertussis strain I602	WT
Bordetella pertussis strain I387	WT
Bordetella pertussis strain I373	WT
Bordetella pertussis strain I238	WT
Bordetella pertussis strain I228	WT
Bordetella pertussis strain H812	WT
Bordetella pertussis strain H810	WT
Bordetella pertussis strain H806	WT
Bordetella pertussis strain H800	WT
Bordetella pertussis strain H784	WT
Bordetella pertussis strain H765	WT
Bordetella pertussis strain H754	WT
Bordetella pertussis strain H740	WT
Bordetella pertussis strain H729	WT
Bordetella pertussis strain H707	WT
Bordetella pertussis strain H703	WT
Bordetella pertussis strain H665	WT
Bordetella pertussis strain H637	WT
Bordetella pertussis strain H579	WT
Bordetella pertussis strain H520	WT
Bordetella pertussis strain F948	WT
Bordetella pertussis strain F687	WT
Bordetella pertussis strain F684	WT
Bordetella pertussis strain F670	WT
Bordetella pertussis strain F658	WT
Bordetella pertussis strain F034	WT
Bordetella pertussis strain F011	WT
Bordetella pertussis strain E976	WT
Bordetella pertussis strain E809	WT
Bordetella pertussis strain E587	WT
Bordetella pertussis strain E555	WT
Bordetella pertussis strain D879	WT
Bordetella pertussis strain D521	WT
Bordetella pertussis strain C958	WT
Bordetella pertussis strain C571	WT
Bordetella pertussis strain J448	WT
Bordetella pertussis strain J447	WT
Bordetella pertussis strain J446	WT
Bordetella pertussis strain J445	WT
Bordetella pertussis strain B202	WT
Bordetella pertussis strain B203	WT
Bordetella pertussis strain UT25Sm1	WT
Bordetella pertussis strain VA-010	WT
Bordetella pertussis strain VA-145	WT
Bordetella pertussis strain VA-62	WT
Bordetella pertussis strain VA-18	WT
Bordetella pertussis strain VA-15	WT
Bordetella pertussis strain VA-09	WT
Bordetella pertussis strain VA-198	WT
Bordetella pertussis strain VA-52	WT
Bordetella pertussis strain VA-150	WT
Bordetella pertussis strain VA-175	WT
Bordetella pertussis strain VA-194	WT
Bordetella pertussis strain VA-190	WT
Bordetella pertussis strain I344	WT
Bordetella pertussis strain I475	WT
Bordetella pertussis strain I707	WT
Bordetella pertussis strain I669	WT
Bordetella pertussis strain I656	WT
Bordetella pertussis strain I646	WT
Bordetella pertussis strain I539	WT
Bordetella pertussis strain I538	WT
Bordetella pertussis strain I521	WT
Bordetella pertussis strain I518	WT
Bordetella pertussis strain I498	WT
Bordetella pertussis strain I496	WT
Bordetella pertussis strain I483	WT
Bordetella pertussis strain I480	WT
Bordetella pertussis strain I476	WT
Bordetella pertussis strain I472	WT
Bordetella pertussis strain I469	WT
Bordetella pertussis strain I468	WT
Bordetella pertussis strain H788	WT
Bordetella pertussis strain H564	WT
Bordetella pertussis strain E476	WT
Bordetella pertussis strain C393	WT
Bordetella pertussis strain H622	WT
Bordetella pertussis strain H563	WT
Bordetella pertussis strain H561	WT
Bordetella pertussis strain H542	WT
Bordetella pertussis strain H489	WT
Bordetella pertussis strain H627	WT
Bordetella pertussis strain H375	WT
Bordetella pertussis strain H559	WT
Bordetella pertussis strain H380	WT
Bordetella pertussis strain H379	WT
Bordetella pertussis strain H378	WT
Bordetella pertussis strain H374	WT
Bordetella pertussis strain I488	WT
Bordetella pertussis strain I517	WT
Bordetella pertussis NBRC 107857	WT
Bordetella pertussis strain FDAARGOS_179	WT
Bordetella pertussis strain I979	WT
Bordetella pertussis strain H321	WT
Bordetella pertussis genome assembly 5476_7#1	WT
Bordetella pertussis genome assembly 5476_6#12	WT
Bordetella pertussis genome assembly 5633_2#4	WT
Bordetella pertussis genome assembly 5633_2#3	WT
Bordetella pertussis genome assembly 5633_2#2	WT
Bordetella pertussis genome assembly 5476_6#5	WT
Bordetella pertussis genome assembly 5476_6#7	WT
Bordetella pertussis genome assembly 5476_6#8	WT
Bordetella pertussis genome assembly 5633_3#2	WT
Bordetella pertussis genome assembly 5476_7#2	WT
Bordetella pertussis genome assembly 5476_7#5	WT
Bordetella pertussis genome assembly 5515_5#11	WT
Bordetella pertussis genome assembly 5515_5#9	WT
Bordetella pertussis genome assembly 5515_6#8	WT
Bordetella pertussis genome assembly 5515_6#11	WT
Bordetella pertussis genome assembly 5515_7#1	WT
Bordetella pertussis genome assembly 5515_7#3	WT
Bordetella pertussis genome assembly 5515_7#5	WT
Bordetella pertussis genome assembly 5633_3#3	WT
Bordetella pertussis genome assembly 5633_2#7	WT
Bordetella pertussis genome assembly 5476_6#2	WT
Bordetella pertussis genome assembly 5476_6#3	WT
Bordetella pertussis genome assembly 6062_1#3	WT
Bordetella pertussis genome assembly 5476_5#7	WT
Bordetella pertussis genome assembly 5476_5#12	WT
Bordetella pertussis genome assembly 6062_1#6	WT
Bordetella pertussis genome assembly 6062_1#5	WT
Bordetella pertussis genome assembly 6062_1#10	WT
Bordetella pertussis genome assembly 6062_1#9	WT
Bordetella pertussis genome assembly 6062_1#8	WT
Bordetella pertussis genome assembly 6062_1#7	WT
Bordetella pertussis genome assembly 5601_1#10	WT
Bordetella pertussis genome assembly 5476_8#3	WT
Bordetella pertussis genome assembly 5476_7#12	WT
Bordetella pertussis genome assembly 5476_8#1	WT
Bordetella pertussis genome assembly 5601_1#11	WT
Bordetella pertussis genome assembly 5476_8#5	WT
Bordetella pertussis genome assembly 5515_6#2	WT
Bordetella pertussis genome assembly 5515_6#3	WT
Bordetella pertussis genome assembly 5515_6#7	WT
Bordetella pertussis genome assembly 5601_5#2	WT
Bordetella pertussis genome assembly 6062_3#9	WT
Bordetella pertussis genome assembly 6062_3#12	WT
Bordetella pertussis genome assembly 6062_1#1	WT
Bordetella pertussis genome assembly 6062_1#11	WT
Bordetella pertussis genome assembly 5476_3#10	WT
Bordetella pertussis genome assembly 5476_3#7	WT
Bordetella pertussis genome assembly 5601_3#11	WT
Bordetella pertussis genome assembly 6062_1#12	WT
Bordetella pertussis genome assembly 5601_3#8	WT
Bordetella pertussis genome assembly 6062_2#11	WT
Bordetella pertussis genome assembly 5476_3#5	WT
Bordetella pertussis genome assembly 5476_3#6	WT
Bordetella pertussis genome assembly 5633_3#10	WT
Bordetella pertussis genome assembly 5633_3#7	WT
Bordetella pertussis genome assembly 5476_2#11	WT
Bordetella pertussis genome assembly 5476_2#12	WT
Bordetella pertussis genome assembly 5476_2#5	WT
Bordetella pertussis genome assembly 6062_2#10	WT
Bordetella pertussis genome assembly 6062_2#1	WT
Bordetella pertussis genome assembly 6062_2#8	WT
Bordetella pertussis genome assembly 6062_2#5	WT
Bordetella pertussis genome assembly 5476_2#9	WT
Bordetella pertussis genome assembly 5476_2#6	WT
Bordetella pertussis genome assembly 5476_2#3	WT
Bordetella pertussis genome assembly 5476_2#2	WT
Bordetella pertussis genome assembly 5601_3#4	WT
Bordetella pertussis genome assembly 5601_5#11	WT
Bordetella pertussis genome assembly 5601_5#10	WT
Bordetella pertussis genome assembly 5601_1#8	WT
Bordetella pertussis genome assembly 5601_1#6	WT
Bordetella pertussis genome assembly 5601_1#7	WT
Bordetella pertussis genome assembly 5601_1#4	WT
Bordetella pertussis genome assembly 5601_1#5	WT
Bordetella pertussis genome assembly 5601_1#2	WT
Bordetella pertussis genome assembly 5601_1#3	WT
Bordetella pertussis genome assembly 5633_2#1	WT
Bordetella pertussis genome assembly 5601_5#9	WT
Bordetella pertussis genome assembly 5601_5#8	WT
Bordetella pertussis genome assembly 5633_3#1	WT
Bordetella pertussis genome assembly 5601_2#8	WT
Bordetella pertussis genome assembly 5601_5#3	WT
Bordetella pertussis genome assembly 5601_5#1	WT
Bordetella pertussis genome assembly 5476_7#9	WT
Bordetella pertussis genome assembly 5476_8#10	WT
Bordetella pertussis genome assembly 5601_1#1	WT
Bordetella pertussis genome assembly 5515_8#4	WT
Bordetella pertussis genome assembly 5515_8#11	WT
Bordetella pertussis genome assembly 5515_8#9	WT
Bordetella pertussis genome assembly 5476_7#8	WT
Bordetella pertussis genome assembly 5601_2#4	WT
Bordetella pertussis genome assembly 5601_2#5	WT
Bordetella pertussis genome assembly 5633_2#8	WT
Bordetella pertussis genome assembly 5633_2#9	WT
Bordetella pertussis genome assembly 5515_5#3	WT
Bordetella pertussis genome assembly 5515_5#6	WT
Bordetella pertussis genome assembly 5515_5#5	WT
Bordetella pertussis genome assembly 5633_2#6	WT
Bordetella pertussis genome assembly 5515_8#2	WT
Bordetella pertussis genome assembly 5515_8#3	WT
Bordetella pertussis genome assembly 5515_7#9	WT
Bordetella pertussis genome assembly 5515_8#1	WT
Bordetella pertussis genome assembly 5515_7#8	WT
Bordetella pertussis genome assembly 5463_5#7	WT
Bordetella pertussis genome assembly 5463_6#4	WT
Bordetella pertussis genome assembly 5463_6#6	WT
Bordetella pertussis genome assembly 5463_6#8	WT
Bordetella pertussis genome assembly 5463_3#10	WT
Bordetella pertussis genome assembly 5463_5#8	WT
Bordetella pertussis genome assembly 5463_5#2	WT
Bordetella pertussis genome assembly 5463_7#12	WT
Bordetella pertussis genome assembly 5463_7#6	WT
Bordetella pertussis genome assembly 5463_7#7	WT
Bordetella pertussis genome assembly 5463_7#10	WT
Bordetella pertussis genome assembly 5463_6#12	WT
Bordetella pertussis genome assembly 5463_6#1	WT
Bordetella pertussis genome assembly 5463_3#11	WT
Bordetella pertussis genome assembly 4846_8#5	WT
Bordetella pertussis strain B3921	WT
Bordetella pertussis strain B3913	WT
Bordetella pertussis strain B3658	WT
Bordetella pertussis strain B3640	WT
Bordetella pertussis strain B3585	WT
Bordetella pertussis strain B3582	WT
Bordetella pertussis strain B3405	WT
Bordetella pertussis strain B1865	WT
Bordetella pertussis strain B1838	WT
Bordetella pertussis strain B3621	WT
Bordetella pertussis strain B3629	WT
Bordetella pertussis genome assembly 6062_3#1	WT
Bordetella pertussis genome assembly 5633_3#4	WT
Bordetella pertussis genome assembly 5476_3#3	WT
Bordetella pertussis genome assembly 5476_2#4	WT
Bordetella pertussis genome assembly 4846_7#2	WT
Bordetella pertussis genome assembly 5515_8#5	WT
Bordetella pertussis genome assembly 5476_6#4	WT
Bordetella pertussis genome assembly 5476_8#9	WT
Bordetella pertussis genome assembly 5515_6#10	WT
Bordetella pertussis genome assembly 5601_3#10	WT
Bordetella pertussis genome assembly 5463_5#4	WT
Bordetella pertussis genome assembly 5601_2#2	WT
Bordetella pertussis genome assembly 5463_5#5	WT
Bordetella pertussis genome assembly 5476_8#6	WT
Bordetella pertussis genome assembly 5463_6#2	WT
Bordetella pertussis genome assembly 5633_3#8	WT
Bordetella pertussis genome assembly 5601_2#1	WT
Bordetella pertussis genome assembly 5476_6#10	WT
Bordetella pertussis genome assembly 5601_2#9	WT
Bordetella pertussis genome assembly 5601_5#7	WT
Bordetella pertussis genome assembly 5463_7#3	WT
Bordetella pertussis genome assembly 5515_6#4	WT
Bordetella pertussis genome assembly 5463_5#9	WT
Bordetella pertussis genome assembly 5601_5#4	WT
Bordetella pertussis genome assembly 5476_7#11	WT
Bordetella pertussis genome assembly 5476_3#2	WT
Bordetella pertussis genome assembly 5515_8#7	WT
Bordetella pertussis genome assembly 5515_5#12	WT
Bordetella pertussis genome assembly 6062_3#8	WT
Bordetella pertussis genome assembly 5515_6#5	WT
Bordetella pertussis genome assembly 5476_3#8	WT
Bordetella pertussis genome assembly 5476_7#6	WT
Bordetella pertussis genome assembly 5476_2#1	WT
Bordetella pertussis genome assembly 5463_3#1	WT
Bordetella pertussis genome assembly 5515_6#9	WT
Bordetella pertussis genome assembly 5463_6#10	WT
Bordetella pertussis genome assembly 5463_3#8	WT
Bordetella pertussis genome assembly 5476_3#4	WT
Bordetella pertussis genome assembly 5476_5#4	WT
Bordetella pertussis genome assembly 5463_6#5	WT
Bordetella pertussis genome assembly 5476_6#9	WT
Bordetella pertussis genome assembly 5476_5#5	WT
Bordetella pertussis genome assembly 5476_5#11	WT
Bordetella pertussis genome assembly 5515_8#10	WT
Bordetella pertussis genome assembly 5463_7#1	WT
Bordetella pertussis genome assembly 5476_3#9	WT
Bordetella pertussis genome assembly 5515_7#6	WT
Bordetella pertussis genome assembly 5633_2#5	WT
Bordetella pertussis genome assembly 5515_7#7	WT
Bordetella pertussis genome assembly 6062_3#5	WT
Bordetella pertussis genome assembly 5515_8#12	WT
Bordetella pertussis genome assembly 5476_8#4	WT
Bordetella pertussis genome assembly 5476_2#8	WT
Bordetella pertussis genome assembly 5463_6#11	WT
Bordetella pertussis genome assembly 5476_8#8	WT
Bordetella pertussis genome assembly 5515_5#8	WT
Bordetella pertussis genome assembly 5515_7#11	WT
Bordetella pertussis genome assembly 5463_5#12	WT
Bordetella pertussis genome assembly 5463_5#10	WT
Bordetella pertussis genome assembly 5476_8#7	WT
Bordetella pertussis genome assembly 5476_2#10	WT
Bordetella pertussis genome assembly 5463_7#9	WT
Bordetella pertussis genome assembly 5601_5#5	WT
Bordetella pertussis genome assembly 5463_6#9	WT
Bordetella pertussis genome assembly 5476_5#2	WT
Bordetella pertussis genome assembly 5601_2#6	WT
Bordetella pertussis genome assembly 5476_7#10	WT
Bordetella pertussis genome assembly 5476_5#6	WT
Bordetella pertussis genome assembly 5476_7#7	WT
Bordetella pertussis genome assembly 5601_3#9	WT
Bordetella pertussis genome assembly 5633_3#12	WT
Bordetella pertussis genome assembly 5476_2#7	WT
Bordetella pertussis genome assembly 5515_6#1	WT
Bordetella pertussis genome assembly 5601_3#3	WT
Bordetella pertussis genome assembly 5476_5#8	WT
Bordetella pertussis genome assembly 5515_7#10	WT
Bordetella pertussis genome assembly 5476_3#11	WT
Bordetella pertussis genome assembly 5601_3#7	WT
Bordetella pertussis genome assembly 5463_7#11	WT
Bordetella pertussis genome assembly 5601_5#12	WT
Bordetella pertussis genome assembly 5463_5#1	WT
Bordetella pertussis genome assembly 5601_2#7	WT
Bordetella pertussis genome assembly 5463_3#5	WT
Bordetella pertussis genome assembly 5476_6#1	WT
Bordetella pertussis genome assembly 6062_2#7	WT
Bordetella pertussis genome assembly 5515_5#4	WT
Bordetella pertussis genome assembly 5463_3#3	WT
Bordetella pertussis genome assembly 5515_6#6	WT
Bordetella pertussis genome assembly 5515_6#12	WT
Bordetella pertussis genome assembly 5601_3#1	WT
Bordetella pertussis genome assembly 5601_2#3	WT
Bordetella pertussis genome assembly 5476_7#3	WT
Bordetella pertussis genome assembly 5476_3#1	WT
Bordetella pertussis genome assembly 5601_5#6	WT
Bordetella pertussis genome assembly 5601_3#5	WT
Bordetella pertussis genome assembly 5476_6#11	WT
Bordetella pertussis genome assembly 5463_7#5	WT
Bordetella pertussis genome assembly 5633_3#9	WT
Bordetella pertussis genome assembly 5463_3#7	WT
Bordetella pertussis genome assembly 5601_8#2	WT
Bordetella pertussis genome assembly 5463_3#9	WT
Bordetella pertussis genome assembly BPD420	WT
Bordetella pertussis 137	WT
Bordetella pertussis H934	WT
Bordetella pertussis B200	WT
Bordetella pertussis CHLA-11	WT
Bordetella pertussis CHLA-26	WT
Bordetella pertussis CHLA-20	WT
Bordetella pertussis STO1-CHOC-0016	WT
Bordetella pertussis STO1-CNMC-0004	WT
Bordetella pertussis STO1-CHOM-0012	WT
Bordetella pertussis STO1-CHOC-0019	WT
Bordetella pertussis STO1-CHOC-0021	WT
Bordetella pertussis STO1-CHOC-0008	WT
Bordetella pertussis STO1-CHOC-0018	WT
Bordetella pertussis STO1-CHOC-0017	WT
Bordetella pertussis 2371640	WT
Bordetella pertussis STO1-SEAT-0006	WT
Bordetella pertussis STO1-CHLA-0011	WT
Bordetella pertussis STO1-SEAT-0007	WT
Bordetella pertussis 2356847	WT
Bordetella pertussis 2250905	WT
Bordetella pertussis STO1-SEAT-0004	WT
Bordetella pertussis H973	WT
Bordetella pertussis H939	WT
Bordetella pertussis STO1-CHLA-0006	WT
Bordetella pertussis I176	WT
Bordetella pertussis I036	WT
Bordetella pertussis H921	WT
Bordetella pertussis H918	WT
Bordetella pertussis H897	WT
Bordetella pertussis CHLA-15	WT
Bordetella pertussis CHLA-13	WT
Bordetella pertussis I002	WT
Bordetella pertussis CS	WT
Bordetella pertussis strain Tohama I	WT
Bordetella pertussis B1920	WT
Bordetella pertussis B1917	WT
Bordetella pertussis B1834	WT
Bordetella pertussis B1831	WT
Bordetella pertussis B1193	WT
Bordetella pertussis B0558	WT
Bordetella pertussis strain H877	WT
Bordetella pertussis strain H876	WT
Bordetella pertussis strain E150	WT
Bordetella pertussis genome assembly 5463_6#7	WT
Bordetella pertussis genome assembly 5463_5#3	WT
Bordetella pertussis strain BpC90 834	WT
