# Supplementary material for: A new family of TonB-dependent copper transporters linked to respiratory oxidase function
Source: J Biol Chem. 2026 Jan 20;302(3):111180. doi: 10.1016/j.jbc.2026.111180 (PMC12914433; doi:10.1016/j.jbc.2026.111180)
Supplement: Table S7 [file mmc6.xlsx]

## Sheet: Feuil1
Name	Smiles	Structure	Description
Achromobactin (ACH)	O[C@](CC(=O)NCCC(N1C(=O)CCC1(O)C([O-])=O)C([O-])=O)(CC(=O)OCCN1C(=O)CCC1(O)C([O-])=O)C([O-])=O		siderophore with Alpha-Hydroxycarboxylate groups
Aconitate (ACO)	[O-]C(=O)CC(=CC([O-])=O)C([O-])=O		control / compound tested by thermal unfolding of CrtA
Aerobactin (AER)	CC(=O)N(O)CCCC[C@H](NC(=O)CC(O)(CC(=O)N[C@@H](CCCCN(O)C(C)=O)C([O-])=O)C([O-])=O)C([O-])=O		Citrate-based siderophore
Alcaligin (ALC)	O=C1CCC(=O)N(O)CC[C@H](O)CNC(=O)CCC(=O)N(O)CC[C@H](O)CN1		the only known siderophore produced by B. pertussis
Ascorbate (ASC)	OCC(O)C1OC(=O)C(O)=C1[O-]		control / compound tested by thermal unfolding of CrtA
BAL030072 (BAL)	CC1(C)C(NC(=O)C(=NOCC2=CC(=O)C([O-])=CN2O)C2=CSC(N)=N2)C(=O)N1OS([O-])(=O)=O		Siderophore-drug conjugate
Baumannoferrin A (BAU)	CCCCCCC\C=C\C(=O)N(O)CCCNC(=O)CC(O)(CC(=O)NCCC(N1C(=O)CCC1(O)C([O-])=O)C([O-])=O)C([O-])=O		Citrate-based siderophore
Biliverdin (BIL)	CC1=C(C=C)C(NC1=O)=CC1=C(C)C(CCC([O-])=O)=C(N1)C=C1NC(=CC2=NC(=O)C(C=C)=C2C)C(C)=C1CCC([O-])=O		Copper binding compound present in the host
Bleomycin (BLE)	CC(O)C(NC(=O)C(C)C(O)C(C)NC(=O)C(NC(=O)C1=C(C)C(N)=NC(=N1)C(CC(N)=O)NCC([NH3+])C(N)=O)C(OC1OC(CO)C(O)C(O)C1OC1OC(CO)C(O)C(OC(N)=O)C1O)C1=CN=CN1)C(=O)NCCC1=NC(=CS1)C1=NC(=CS1)C(=O)NCCC[S+](C)C		Natural chalkophore
Cefiderocol (CEF)	CC(C)(ON=C(C(=O)NC1C2SCC(C[N+]3(CCNC(=O)C4=C(Cl)C(O)=C(O)C=C4)CCCC3)=C(N2C1=O)C([O-])=O)C1=CSC(N)=N1)C([O-])=O		Siderophore-drug conjugate
Chalkophomycin (CHA)	COC1=CC(=O)N([C@H]1CCCN(O)N=O)C(=O)C1COC(=N1)c1cccn1O		Natural chalkophore
Chryseochelin A (CHR)	CC(=O)N(O)CCCC[C@H](NC(=O)CC(O)(CC(=O)N[C@@H](CCCCN(O)C(C)=O)C([O-])=O)C([O-])=O)C([O-])=O		Citrate-based siderophore
Citrate (CIT)	OC(CC([O-])=O)(CC([O-])=O)C([O-])=O		Organic acid found in the cavity of CrtA
Cysteine (CYS)	[NH3+]C(CS)C([O-])=O		control / compound tested by thermal unfolding of CrtA
Dehydroascorbate (DAS)	C(C(C1C(=O)C(=O)C(=O)O1)O)O		oxidized form of ascorbic acid
Deoxyschizokinen (DCH)	CC(=O)NCCCNC(=O)CC(O)(CC(=O)NCCCN(O)C(C)=O)C([O-])=O		Citrate-based siderophore
Desferrioxamine B (DFE)	CC(=O)N(O)CCCCCNC(=O)CCC(=O)N(O)CCCCCNC(=O)CCC(=O)N(O)CCCCC[NH3+]		control sidérophore
Disulfiram (DIS)	CCN(CC)C(=S)SSC(=S)N(CC)CC		Synthetic copper chelator
D-Penicillamine (PEN)	CC(C)(S)C([NH3+])C([O-])=O		Natural copper chelator (degradation product of penicillin)
Elesclomol (ELE)	CN(C(=S)C1=CC=CC=C1)NC(=O)CC(=O)NN(C)C(=S)C2=CC=CC=C2		Synthetic copper chelator
Enterobactin / Enterochelin (ENT)	O=C(N[C@H]1COC(=O)[C@@H](NC(=O)c2cccc(O)c2O)COC(=O)[C@@H](NC(=O)c2cccc(O)c2O)COC1=O)c1cccc(O)c1O		Siderophore of the catecholate family
Ethylenediamine-disuccinate (EDDS)	O=C(O)C[C@H](NCCN[C@@H](CC(=O)O)C(=O)O)C(=O)O		Siderophore of the carboxylate family
Ferrichrome (FER)	CC(=O)N(O)CCC[C@@H]1NC(=O)CNC(=O)CNC(=O)CNC(=O)[C@H](CCCN(O)C(C)=O)NC(=O)[C@H](CCCN(O)C(C)=O)NC1=O		siderophore of the hydroxamate family
Fluopsin C (FLU)	CN(C=S)[O-]		Natural chalkophore
Glutamate (GLU)	[NH3+]C(CCC([O-])=O)C([O-])=O		control / compound tested by thermal unfolding of CrtA
Glutathione (GLT)	[NH3+]C(CCC(=O)NC(CS)C(=O)NCC([O-])=O)C([O-])=O		control / compound tested by thermal unfolding of CrtA
Isocitric acid (ISO)	OC(C(CC([O-])=O)C([O-])=O)C([O-])=O		control / compound tested by thermal unfolding of CrtA
MC-1	CC1C(NC(=O)C(=N/OC(C)(C)C([O-])=O)\c2csc([NH3+])n2)C(=O)N1C(=O)NS(=O)(=O)n1nc(-c2cc(=O)c([O-])c[nH]2)n(CC(O)CO)c1=O		Siderophore-drug conjugate
Methanobactin (MET)	CSCC[C@H](NC(=O)[C@@H]1CSSC[C@H](NC(=O)[C@H](CO)NC(=O)CNC(=O)SC2N=C(NC2=O)C(=O)OC(C)C)C(=O)N[C@@H](CC2=CC=C(O)C=C2)C(=O)N2CCCC2C2=NC(=O)C(N2)C(=S)N[C@@H](CO)C(=O)N1)C([O-])=O	( PubChem)	Natural chalkophore
Nannochelin C (NAN)	ON(CCCC[C@H](NC(=O)CC(O)(CC(=O)N[C@@H](CCCCN(O)C(=O)\C=C/c1ccccc1)C([O-])=O)C([O-])=O)C([O-])=O)C(=O)\C=C\c1ccccc1		Citrate-based siderophore
Nitrilotriacetic acid (NTA)	[O-]C(=O)CN(CC([O-])=O)CC([O-])=O		Synthetic metal chelator
Petrobactin (PET)	Oc1ccc(cc1O)C(=O)NCCCNCCCCNC(=O)CC(O)(CC(=O)NCCCCNCCCNC(=O)c1ccc(O)c(O)c1)C([O-])=O		Citrate-based siderophore
Pseudopalin (PSE)	C1=C(NC=N1)C[C@@H](C(=O)[O-])[NH2+]CC[C@@H](C(=O)[O-])[NH2+]C(CCC(=O)[O-])C(=O)[O-]		Siderophore of the carboxylate family
Rhizoferrin / Legiobactin (RHI)	O[C@@](CC([O-])=O)(CC(=O)NCCCCNC(=O)C[C@](O)(CC([O-])=O)C([O-])=O)C([O-])=O		Citrate-based siderophore
Riboflavine (RIB)	CC1=CC2=C(C=C1C)N(CC(O)C(O)C(O)CO)C1=NC(=O)[N-]C(=O)C1=N2		control / compound tested by thermal unfolding of CrtA
SF2768 (SF2)	[C-]#[N+]C(C)CC(=O)NCC1CCC(NC(=O)CC(C)[N+]#[C-])C(O)O1		Natural chalkophore
Staphyloferrin A (STA)	OC(CC([O-])=O)(CC(=O)NCCCC(NC(=O)CC(O)(CC([O-])=O)C([O-])=O)C([O-])=O)C([O-])=O		Citrate-based siderophore
Trien (TRI)	[NH3+]CCNCCNCC[NH3+]		Synthetic copper chelator
Vibrioferrin (VIB)	C[C@H](N1C(=O)CCC1(O)C([O-])=O)C(=O)NCCOC(=O)C[C@](O)(CC([O-])=O)C([O-])=O		Citrate-based siderophore
Woodybactin B (WOO)	CC(C)CCCCCC(=O)N(O)CCCCC(NC(=O)CC(O)(CC([O-])=O)C([O-])=O)C([O-])=O		Citrate-based siderophore
Xanthocillin (XAN)	OC1=CC=C(\C=C(/[N+]#[C-])\C(=C\C2=CC=C(O)C=C2)\[N+]#[C-])C=C1		Natural chalkophore
Yersiniabactin (YER)	CC(C)([C@H](O)[C@@H]1CSC(N1)[C@H]1CSC(=N1)c1ccccc1O)C1=N[C@](C)(CS1)C([O-])=O		Siderophore able to bind copper
α-Ketoglutaric acid (KET)	[O-]C(=O)CCC(=O)C([O-])=O		control / compound tested by thermal unfolding of CrtA
