# Supplementary material for: A new family of TonB-dependent copper transporters linked to respiratory oxidase function
Source: J Biol Chem. 2026 Jan 20;302(3):111180. doi: 10.1016/j.jbc.2026.111180 (PMC12914433; doi:10.1016/j.jbc.2026.111180)
Supplement: Table S8 [file mmc7.xlsx]

## Sheet: primers
			Experiment	Genes	Primer's names	Primer's sequences
			Deletions	bp2933-30	∆BP2933-30_EcoRI-UP	5'-ATGAATTCAGCAGGCGCTGTCCGAAACC-3'
					∆BP2933-30_XbaI-LO	5'-TATCTAGACAGGACTTCCAGGGTGCAG-3'
					∆BP2933-30_XbaI-UP	5'-TATCTAGACTGCACAACATGAACGCCAACA-3'
					∆BP2933-30_HindIII-LO	5'-ATAAGCTTCCAAATCGACGCTGACCCAT-3
				bp3740-44	∆BP3740-44_EcoRI-UP	5'-GGTTTCTTTGTGAATTCGAGTGG-3'
					∆BP3740-44_XbaI-LO	5'-ATTCTAGAAGATCGCGAGCATCATCCAAT-3'
					∆BP3740-44_XbaI-UP	5'-GTTCTAGACCCGCCGCCGCA-3'
					∆BP3740-44_HindIII-LO	5'-ATAAGCTTAGTGGCCTTCATCGGTATTCTCG-3’
				bp0259-260	∆BP0259-260_EcoRI-UP	5'-ATGAATTCCGCGAAATCGATCCCACCCTT-3'
					∆BP0259-260_XbaI-LO	5'-TATCTAGAAAACTGGAATCGCGACAGGT-3'
					∆BP0259-260_XbaI-UP	5'-TATCTAGACGCGGCAAGGTCACCGAAGACTC-3'
					∆BP0259-260_HindIII-LO	5'-ATAAGCTTTGCACGATGGCCTGGTCCAGCAC-3'
				bp2924	∆BP2924_EcoRI-UP	5'-ATGAATTCGCCGGTCTGGATCATGGT-3'
					∆BP2924_XbaI-LO	5'-TATCTAGACTTCATGAATGAACTCCGTAAAGTG-3'
					∆BP2924_XbaI-UP	5'-TATCTAGAACCGGGTCTTGAACGTCC-3'
					∆BP2924_HindIII-LO	5'-ATAAGCTTCCAGGTGCTCGGAGATGC-3'
				bp2921	∆BP2921_EcoRI-UP	5'-ATGAATTCGTCTCGCGCAACGGCAAGGT-3'
					∆BP2921_XbaI-LO	5'-TATCTAGAGGTCGTCATCGCCTGCTCCCT-3'
					∆BP2921_XbaI-UP	5'-TATCTAGAAAGCTGCGCTGAACTCAG-3'
					∆BP2921_HindIII-LO	5'-ATAAGCTTCGGCGCACTGGCCTGCAC-3'
			CrtABp amplification for allelic exchange	crtABP (bp2922)	bfrG_EcoRI-UP	5'-TAGAATTCCGACTATTGCACCGAGCAGGGGAC-3'
					bfrG_SacI-LO	5'-ATGAGCTCGTGCGGGCGCGGCCAG-3'
					bfrG_SacI-UP	5'-ATGAGCTCAGGAGCAATCGCTTCC-3'
					bfrG_KpnI-LO	5'-TAGGTACCCCAGTAAGGCCGGTGC-3'
					bfrG_KpnI-UP	5'-TAGGTACCCCGCTGACCACCGACG-3'
					bfrG_BamHI-LO	5'-ATGGATCCGCGGCGGTGGCGTATTG-3'
					bfrG_BamHI-UP	5'-ATGGATCCACCTTCCGGCGTACTGT-3'
					bfrG_XbaI-LO	5'-ATTCTAGAGACCGCCACCCCGCC-3'
					bfrG_XbaI-UP	5'-TATCTAGAAACGGCAAGGTGCC-3’
					bfrG_HindIII-LO	5'-TAAAGCTTGGCGTCCTCGCTCACCAGG-3'
			crtA complementation	crtABp	CrtA-KpnUP	5'-TGTCGGTACCGCCACAACGTGTGATCATGAA-3'
					CtrA XhoLO	5'-TGTAGCGGTAGGTCTCGAGGT-3'
			Site-Directed Mutagenesis	crtABP His358Ser	H358S UP	5'-CTG CTG CAG CGC AGC GAG CAG CGC CTG-3'
					H358S LO	5'-CAG GCG CTG CTC GCT GCG CTG CAG CAG-3'
			gene inactivation	bp3225	BP3225_FUS-UP	5'-ATAAGCTTTCCCTCCACTCCTGCTGGCAC-3'
					BP3225_FUS-LO	5'-TAGGATCCCATCACGCCCAGGAAGCACGAC-3'
				bp2456 (alcA)	BP2456FUS_UP	5'-ATAAGCTTATCGGACCTTTCAATCTCAGC-3'
					BP2456FUS_LO	5'-ATGGATCCCTGTACATCGCAGCCGAAA-3'
			Production of recombinant CrtABp	crtABP (bp2922)	bfrG UP	5'-GGATCCCAGGAGCAATCGCTTCCCGT-3'
					bfrG-Xho LO	5'-TGTAGCGGTAGGTCTCGAGGT-3'
					bfrG-Xho UP	5'-ACCTCGAGACCTACCGCTACA-3'
					bfrG-Lo2	5'-TGAAGCTTCGCCTGCTCCCTCAGAAGC-3'
					Twstrep UP	5'-GATCTGGAAGCGGTGGAGGCAGTGGCGGTTCGGCATGGTCCCACCCTCAGTTCGAGAAGG-3'
					TwstrepLO	5'-GATCCCTTCTCGAACTGAGGGTGGGACCATGCCGAACCGCCACTGCCTCCACCGCTTCCA-3'

## Sheet: synthetic genes
		Name	Sequence
		Synthe_bfrG_SacI-KpnI_Y130A-W265A	ATGAGCTCAGGAGCAATCGCTTCCCGTCCAACTCGCGCCGGTGGTCGTGCATGGCGCGCC CGAGGCCAACGGCCCGCTGAATCTCGACGCGGTCGACAGCACCGGCAGCCGCCTGGGCCT GACCCTGCGCGAGACGCCCGCCTCGGTGACCGTCATCAACCGCGAGCAGATCGAGGCGCG CGGCGCGCTCGACACGCAGGAAATCGCCCGCGGCATCGTCGGCGTGGACAATGCCTCGCC GCCCGGCTCGGCCGGCTCGGTGAGCTACCGCGGTTTCTCGGGTTCGCAGGTCAGCCAGTT GTTCAACGGCATTTCGGTGCAGGCCGACGTGGTCGCCGCGCGTCCGATCGACAGCTGGAT CTACGACCGCGTCGAAGCCATCGGCGGGCCGTC…
		Synthe_bfrG_KpnI-BamHI_E337A-Q356A-H358A-R395A	TAGGTACCCCGCTGACCACCGACGGCGACGGCGTGGTGCGCGGCGAAGGCCACATCCGCG GCGGGACGCGCTGGAAGAACTACAACGTCGACGACGGCCGGTACGAGCAATCGGTGTGGT GGCTGCGTTCGCTGACCGAATGGCAGGCCAGCGACCGCCTGAGTTTCCGCAATACGCTGT ACTACTATCGCGCCGATCGCGATTTCCAGAACCTCGCGACCTACCGCTACAACCCGGGCA ACAGCCAGGTGCTGCGCTCCGGCGCGCTGCTGGCGCGCGCCGAGCAGCGCCTGCTGGGCA ACCGCATCGAAGGCCTGTACCACGGCAGCCTGGGCGGCCTGCGCAGCGACTGGTCGTTCG GCGCCGACTACAGCGTCAACCGCCAGACGGCCT…
		Synthe_BP2924_EcoRI-HindIII_STOP-Met8	TAGAATTCGA TTATAAACAG CGGTTTCCCA CGCTCGCGCA CAATCTTCTG ACAATCGCGT CATCTTGCCT GCCGCGCCGT CCGCCGCCGG TTGGCGGCAT TGCGCCGCAT GGCGCAGCGA TACCCCGGGG ACGACGAATC CGGCGATCCG CCGCCTTGCC CGTGACTGAC GCGCCCGGCA GCAGGCTGTA AGAAAAACAC CGGCTCGCGC GACGCGCCGA TGCGGTCCGC GCACACTGCG CGTGTGCGCC GTCCCGGCGC GCCACCGTGC TTGCTGTGTT CTTCACTTTA CGGAGTTCAT TCATGAAGAA ATCCACCACC GCCTAGCTCA CGCTGGCCCT GAGCAGCGCC GCCGTCCTGG CGG…

## Sheet: vectors and strains
		Strains	Genetic characteristics / use in this work
		B. pertussis strains
		BPSM	Wild-type strain
		BPSMGmR	Wild-type strain gentamycin-resistant
		BP-∆crtABP	in-frame deletion of crtABP in BPSM
		BP-∆BP2921	in-frame deletion of bp2921 in BPSM
		BP-∆cydAB	in-frame deletion of bp0259-0260 in BPSM (operon of the cytocrome bd ubiquinol oxidase)
		Bp-∆cyoABCD	in-frame deletion of bp2933-2930 in BPSM (operon of the cytocrome bo ubiquinol oxidase)
		Bp-∆ctaCDFGE	in-frame deletion of bp3744-3740 in BPSM (operon of the cytocrome c oxidase aa3)
		Bp-∆cydAB∆crtABP	crtABPdeletion in ∆cydAB and bp3225 inactivated (coding for a second cytocrome bd ubiquinol oxidase not expressed in laboratory conditions)
		Bp-∆cydAB∆crtAMM	crtABP gene carrying substitutions of Y130, W265, E337, Q356, H358, and R395 by Alanine in ∆cydAB, bp3225 is inactivated in this strain
		Bp-∆cydAB∆crtAH358S	crtABP gene carrying substitution of H358 by Serine in ∆cydAB, bp3225 is inactivated in this strain
		Bp-∆cydAB-bufSTOP	buf gene carrying a substitution of Methionine 8 by a STOP codon in ∆cydAB, bp3225 is inactivated in this strain
		Bp-∆cydABKOalcA	alcA inactivated in ∆cydAB
		E. coli strains
		DH5α	Used for cloning
		SM10	Used for plasmid conjugation with B.pertussis
		BL21(DE3)-omp5	Used for expression and purification of CrtABP, and CrtAMM
		Vectors used	Description
		pSS1129	vector used for allelic exchange in B. pertussis
		pUC19-crtA	Recombinant plasmid with crtA and flanking regions
		pUC19-crtAMM	Recombinant plasmid with six mutations in crtA
		pFUS2	Suicide plasmid used to interrupt alcA and bp3225
		pT7-prnCt-Stag	Intermediate vector used in expression construct
		pET24d	Expression vector backbone (Invitrogen)
		pT7K-CrtA-twstrep	Expression vector for wild-type CrtA Twin-strep tagged
		pT7K-CrtAMM- twstrep	Expression vector for mutated CrtA (multiple mutations) Twin-strep tagged
		pBBRMCS5-crtA	vector used for crtA complementation
